# Supplementary material for: Identification of sporulation genes in Bacillus anthracis highlights similarities and significant differences with Bacillus subtilis
Source: PLoS Biol. 2025 Dec 12;23(12):e3003521. doi: 10.1371/journal.pbio.3003521 (PMC12700454; doi:10.1371/journal.pbio.3003521)
Supplement: S1 Data — (XLSX) [file pbio.3003521.s001.xlsx]

## Sheet: Fig 1C
	Fig 1C. Scatterplot highlighting all the potential B. anthracis sporulation genes identified in the Tn-seq screen.
	locus tag	negative log p-value	fold reduction (onset/sporulation)
	BAIDGICL_00001	0.401216	4.13
	BAIDGICL_00002	0.557393	0.77
	BAIDGICL_00003	1.60498	0.98
	BAIDGICL_00004	2.3224	2.84
	BAIDGICL_00005	1.02444	6.36
	BAIDGICL_00006	0.737988	1.38
	BAIDGICL_00012	1.84042	1
	BAIDGICL_00013	1.06097	0.39
	BAIDGICL_00014	2.80325	1.04
	BAIDGICL_00015	0.792517	1.75
	BAIDGICL_00016	0.548199	1.67
	BAIDGICL_00017	0.780215	66
	BAIDGICL_00018	0.304746	0.62
	BAIDGICL_00020	0.484663	1.02
	BAIDGICL_00021	0.565343	1.23
	BAIDGICL_00022	1.05862	1.39
	BAIDGICL_00023	0.721478	0.82
	BAIDGICL_00024	3.238	181
	BAIDGICL_00025	0.805311	0.43
	BAIDGICL_00026	0.422571	2.83
	BAIDGICL_00027	0.795373	0.09
	BAIDGICL_00028	0.496475	1.59
	BAIDGICL_00029	0.498806	0.92
	BAIDGICL_00030	4.74473	26.88
	BAIDGICL_00036	0.469729	0.79
	BAIDGICL_00037	16.224	9.25
	BAIDGICL_00038	0.30103	1.72
	BAIDGICL_00039	0.418058	0.14
	BAIDGICL_00040	2.35378	0.72
	BAIDGICL_00041	1.93832	58
	BAIDGICL_00042	0.997964	1.13
	BAIDGICL_00043	0.493637	0.69
	BAIDGICL_00044	0.67143	0.8
	BAIDGICL_00045	0.940672	6.04
	BAIDGICL_00046	0.667168	1.66
	BAIDGICL_00047	0.474096	0.92
	BAIDGICL_00048	1.05432	1.21
	BAIDGICL_00049	0.844763	1.13
	BAIDGICL_00050	6.24872	3.51
	BAIDGICL_00051	0.869328	1.62
	BAIDGICL_00052	0.499836	2.16
	BAIDGICL_00053	0.484984	1.4
	BAIDGICL_00054	0.77251	1.12
	BAIDGICL_00055	1.15958	0.78
	BAIDGICL_00056	5.18977	655
	BAIDGICL_00057	0.30103	1
	BAIDGICL_00058	0.453123	6.9
	BAIDGICL_00059	0.303107	1.11
	BAIDGICL_00060	0.695705	0.99
	BAIDGICL_00061	47.1798	40.28
	BAIDGICL_00062	8.59517	70.26
	BAIDGICL_00063	5.44733	3.69
	BAIDGICL_00064	2.67663	1.31
	BAIDGICL_00065	2.97095	2.69
	BAIDGICL_00066	6.96257	1048
	BAIDGICL_00067	12.6003	10.29
	BAIDGICL_00068	0.626339	0.5
	BAIDGICL_00069	0.552285	3.67
	BAIDGICL_00070	0.537101	1.8
	BAIDGICL_00072	39.684	447.92
	BAIDGICL_00073	0.525208	2.83
	BAIDGICL_00074	1.05871	26.33
	BAIDGICL_00075	1.45828	0.85
	BAIDGICL_00076	0.759751	0.39
	BAIDGICL_00077	2.56158	6.31
	BAIDGICL_00078	2.50504	1.52
	BAIDGICL_00079	1.3438	1.11
	BAIDGICL_00080	1.47918	1.27
	BAIDGICL_00081	0.94016	0.99
	BAIDGICL_00082	4.09205	86
	BAIDGICL_00083	1.40178	19.75
	BAIDGICL_00084	1.80845	2.34
	BAIDGICL_00085	1.86522	2.67
	BAIDGICL_00086	1.80965	1
	BAIDGICL_00087	1.33481	15.2
	BAIDGICL_00091	0.423365	0.37
	BAIDGICL_00092	4.86012	5.46
	BAIDGICL_00093	8.27003	7.64
	BAIDGICL_00094	15.4123	23.02
	BAIDGICL_00095	2.71105	1.12
	BAIDGICL_00096	1.90832	1.61
	BAIDGICL_00097	0.663538	1.27
	BAIDGICL_00098	0.909394	5
	BAIDGICL_00099	0.789843	0.33
	BAIDGICL_00100	0.80471	0.54
	BAIDGICL_00102	0.30103	1
	BAIDGICL_00103	1.0296	2.45
	BAIDGICL_00104	0.321563	0.65
	BAIDGICL_00105	4.3536	1.61
	BAIDGICL_00106	0.403395	0.97
	BAIDGICL_00107	0.400679	1.02
	BAIDGICL_00108	0.30103	16.33
	BAIDGICL_00109	0.393224	8.06
	BAIDGICL_00110	0.807226	4.33
	BAIDGICL_00111	0.787594	0.49
	BAIDGICL_00113	0.790119	3
	BAIDGICL_00115	0.855928	0.9
	BAIDGICL_00116	0.979115	2.42
	BAIDGICL_00117	0.490184	2
	BAIDGICL_00118	0.781281	3
	BAIDGICL_00119	0.548156	1.67
	BAIDGICL_00120	0.485025	0.71
	BAIDGICL_00121	0.857734	0.55
	BAIDGICL_00122	0.596261	4.44
	BAIDGICL_00124	0.626957	1.57
	BAIDGICL_00125	0.30103	1
	BAIDGICL_00126	0.781281	3
	BAIDGICL_00127	0.582872	1.5
	BAIDGICL_00128	1.3875	22
	BAIDGICL_00129	0.30103	0.75
	BAIDGICL_00130	1.30575	0.27
	BAIDGICL_00131	0.307861	1.44
	BAIDGICL_00132	0.774327	0.33
	BAIDGICL_00133	0.30103	2.33
	BAIDGICL_00134	0.30103	1
	BAIDGICL_00135	0.48505	0.71
	BAIDGICL_00136	0.548062	1.67
	BAIDGICL_00137	0.30103	0.66
	BAIDGICL_00138	0.30103	1
	BAIDGICL_00139	0.548156	1.67
	BAIDGICL_00140	0.30103	1.17
	BAIDGICL_00141	0.30103	1
	BAIDGICL_00142	0.544683	1.67
	BAIDGICL_00143	0.547314	1.67
	BAIDGICL_00144	0.449553	0.9
	BAIDGICL_00145	1.05448	3
	BAIDGICL_00146	0.30103	1
	BAIDGICL_00147	0.546433	0.6
	BAIDGICL_00148	0.766861	3
	BAIDGICL_00149	0.485057	1.4
	BAIDGICL_00150	0.307126	1.86
	BAIDGICL_00151	1.79601	5
	BAIDGICL_00152	0.546956	0.19
	BAIDGICL_00153	0.669537	6
	BAIDGICL_00154	1.29367	2.84
	BAIDGICL_00155	0.30737	0.33
	BAIDGICL_00156	0.845509	0.84
	BAIDGICL_00157	0.547903	1.67
	BAIDGICL_00158	1.92748	13
	BAIDGICL_00159	0.794323	0.98
	BAIDGICL_00160	7.52871	49.65
	BAIDGICL_00161	2.68819	1.04
	BAIDGICL_00162	1.04208	2.67
	BAIDGICL_00163	0.428263	0.68
	BAIDGICL_00164	10.4815	6.32
	BAIDGICL_00165	1.78263	1.35
	BAIDGICL_00174	0.719451	0.05
	BAIDGICL_00176	0.693943	0.01
	BAIDGICL_00178	0.366208	0.38
	BAIDGICL_00179	1.19654	0.76
	BAIDGICL_00180	2.38045	0.26
	BAIDGICL_00181	0.548894	1.67
	BAIDGICL_00182	1.02887	2.04
	BAIDGICL_00183	0.856922	1.73
	BAIDGICL_00184	0.57123	160.33
	BAIDGICL_00185	0.435544	1.7
	BAIDGICL_00186	0.536548	0.8
	BAIDGICL_00187	0.859995	0.5
	BAIDGICL_00188	0.786623	1.23
	BAIDGICL_00189	0.748892	0.76
	BAIDGICL_00190	0.707268	0.78
	BAIDGICL_00191	1.6866	0.96
	BAIDGICL_00192	1.98165	1.01
	BAIDGICL_00193	0.550051	1.1
	BAIDGICL_00194	0.597076	0.96
	BAIDGICL_00195	0.671104	0.95
	BAIDGICL_00196	1.38265	1.81
	BAIDGICL_00197	2.09777	1.37
	BAIDGICL_00198	0.381877	0.9
	BAIDGICL_00199	0.777096	0.73
	BAIDGICL_00200	0.933578	0.65
	BAIDGICL_00201	0.89909	1.02
	BAIDGICL_00202	0.625915	1.04
	BAIDGICL_00203	1.2787	0.92
	BAIDGICL_00204	0.490338	0.97
	BAIDGICL_00205	1.63034	1.15
	BAIDGICL_00206	0.305932	0.79
	BAIDGICL_00207	0.486256	0.93
	BAIDGICL_00208	0.405788	0.66
	BAIDGICL_00209	1.35208	1.05
	BAIDGICL_00210	1.41856	1.11
	BAIDGICL_00211	0.543723	0.89
	BAIDGICL_00212	0.720662	1.07
	BAIDGICL_00213	0.461089	0.44
	BAIDGICL_00214	0.764175	0.79
	BAIDGICL_00215	1.31137	1.06
	BAIDGICL_00216	1.97993	0.97
	BAIDGICL_00217	0.81705	1
	BAIDGICL_00218	1.52015	0.92
	BAIDGICL_00219	1.79071	1.14
	BAIDGICL_00220	2.57192	1.48
	BAIDGICL_00221	0.346188	0.93
	BAIDGICL_00222	1.21324	1.26
	BAIDGICL_00223	1.59419	0.85
	BAIDGICL_00224	1.15178	1.06
	BAIDGICL_00225	0.422381	0.79
	BAIDGICL_00226	1.01111	1.28
	BAIDGICL_00227	1.67378	0.88
	BAIDGICL_00228	1.35578	0.99
	BAIDGICL_00229	1.70883	1.34
	BAIDGICL_00230	0.573286	0.71
	BAIDGICL_00231	0.896025	1.04
	BAIDGICL_00232	1.46854	1.17
	BAIDGICL_00233	1.98423	1.24
	BAIDGICL_00234	0.516954	0.21
	BAIDGICL_00235	0.590188	12.78
	BAIDGICL_00236	1.01124	0.95
	BAIDGICL_00237	0.966341	0.92
	BAIDGICL_00238	0.647785	1.46
	BAIDGICL_00239	0.52391	1.06
	BAIDGICL_00240	1.18259	0.9
	BAIDGICL_00241	0.400931	0.52
	BAIDGICL_00242	2.5745	1.33
	BAIDGICL_00243	1.77068	1.99
	BAIDGICL_00244	0.397923	0.9
	BAIDGICL_00245	0.822681	1.17
	BAIDGICL_00246	0.552189	1.38
	BAIDGICL_00247	0.964241	1.11
	BAIDGICL_00248	1.79046	0.96
	BAIDGICL_00249	0.823267	1.19
	BAIDGICL_00250	1.12254	1.51
	BAIDGICL_00251	0.531067	0.97
	BAIDGICL_00252	1.69937	1.06
	BAIDGICL_00253	0.411888	0.76
	BAIDGICL_00254	0.751434	1.46
	BAIDGICL_00255	1.79303	0.86
	BAIDGICL_00256	0.349008	0.81
	BAIDGICL_00257	0.781148	0.88
	BAIDGICL_00258	1.32615	1.25
	BAIDGICL_00259	1.11245	1.19
	BAIDGICL_00260	1.00172	1.05
	BAIDGICL_00261	0.467245	0.65
	BAIDGICL_00262	1.16447	1.83
	BAIDGICL_00263	0.46848	0.5
	BAIDGICL_00264	0.478105	0.78
	BAIDGICL_00265	0.381319	0.66
	BAIDGICL_00266	1.04292	1.02
	BAIDGICL_00267	1.17636	1.06
	BAIDGICL_00268	1.1709	1.89
	BAIDGICL_00269	0.610678	0.8
	BAIDGICL_00270	0.581027	2.87
	BAIDGICL_00271	13.6819	21.78
	BAIDGICL_00272	0.918386	1.15
	BAIDGICL_00273	0.780002	0.87
	BAIDGICL_00274	0.30103	2.75
	BAIDGICL_00275	4.25337	5.08
	BAIDGICL_00276	0.659484	1.24
	BAIDGICL_00277	1.06211	1.56
	BAIDGICL_00278	1.59545	7.62
	BAIDGICL_00279	2.41172	1.03
	BAIDGICL_00280	0.926398	0.65
	BAIDGICL_00282	0.693943	121
	BAIDGICL_00288	0.644688	3
	BAIDGICL_00291	0.693943	41
	BAIDGICL_00297	0.52648	1.31
	BAIDGICL_00298	1.05753	16.6
	BAIDGICL_00299	2.05552	2.71
	BAIDGICL_00300	0.720192	3.38
	BAIDGICL_00301	2.81774	1.2
	BAIDGICL_00302	0.361924	0.71
	BAIDGICL_00303	0.313354	1
	BAIDGICL_00304	0.343658	0.85
	BAIDGICL_00305	0.30103	1
	BAIDGICL_00306	0.410808	0.58
	BAIDGICL_00307	0.329868	1.19
	BAIDGICL_00308	1.24558	0.94
	BAIDGICL_00309	0.952614	2.89
	BAIDGICL_00310	1.91444	1.48
	BAIDGICL_00311	1.0392	0.99
	BAIDGICL_00312	1.57186	3.26
	BAIDGICL_00314	0.30103	2.96
	BAIDGICL_00316	0.642254	0.8
	BAIDGICL_00317	1.56749	1.4
	BAIDGICL_00318	0.743864	0.87
	BAIDGICL_00319	1.51031	1.07
	BAIDGICL_00320	0.434264	0.66
	BAIDGICL_00321	1.65483	1.19
	BAIDGICL_00322	0.869624	0.89
	BAIDGICL_00323	0.776581	0.83
	BAIDGICL_00324	1.46242	0.87
	BAIDGICL_00328	0.445382	1.24
	BAIDGICL_00329	0.374201	0.79
	BAIDGICL_00330	0.426724	0.72
	BAIDGICL_00331	1.92517	2.96
	BAIDGICL_00332	0.681218	0.77
	BAIDGICL_00333	0.714448	0.86
	BAIDGICL_00334	1.28602	1.16
	BAIDGICL_00335	0.78145	1.03
	BAIDGICL_00336	2.23611	0.98
	BAIDGICL_00337	0.909508	0.91
	BAIDGICL_00338	2.36389	1.18
	BAIDGICL_00339	1.59861	1.2
	BAIDGICL_00340	0.580591	0.79
	BAIDGICL_00341	0.511062	0.87
	BAIDGICL_00342	1.05069	1.24
	BAIDGICL_00343	1.17612	1.4
	BAIDGICL_00344	0.609145	0.87
	BAIDGICL_00345	1.18091	0.65
	BAIDGICL_00346	0.304825	2.92
	BAIDGICL_00347	0.684411	1.16
	BAIDGICL_00348	1.256	1.2
	BAIDGICL_00349	3.30603	2.74
	BAIDGICL_00350	0.805556	1.07
	BAIDGICL_00351	0.389171	0.82
	BAIDGICL_00352	0.788798	2.43
	BAIDGICL_00353	0.498096	0.85
	BAIDGICL_00354	1.48186	0.97
	BAIDGICL_00355	0.595643	0.92
	BAIDGICL_00356	0.356	0.83
	BAIDGICL_00357	0.49326	1.46
	BAIDGICL_00358	1.29772	0.88
	BAIDGICL_00359	1.46063	1.31
	BAIDGICL_00360	0.508854	1.12
	BAIDGICL_00361	1.29049	1.43
	BAIDGICL_00362	0.627306	1.74
	BAIDGICL_00363	0.306234	5.8
	BAIDGICL_00364	0.939386	13.44
	BAIDGICL_00365	0.800707	2.33
	BAIDGICL_00366	1.27859	1.17
	BAIDGICL_00367	0.932136	0.83
	BAIDGICL_00368	1.68709	0.83
	BAIDGICL_00369	1.59972	1.32
	BAIDGICL_00370	1.28957	1.19
	BAIDGICL_00371	1.31213	0.87
	BAIDGICL_00372	1.06234	0.95
	BAIDGICL_00373	0.620726	0.65
	BAIDGICL_00374	2.15736	1.47
	BAIDGICL_00375	0.684171	0.55
	BAIDGICL_00376	1.04891	1.15
	BAIDGICL_00377	2.02846	1.7
	BAIDGICL_00378	0.673776	0.95
	BAIDGICL_00379	1.82412	1.07
	BAIDGICL_00380	0.478089	0.75
	BAIDGICL_00381	0.424855	0.82
	BAIDGICL_00382	0.752876	1.33
	BAIDGICL_00383	1.05486	1.12
	BAIDGICL_00384	2.46792	0.86
	BAIDGICL_00385	2.45067	0.78
	BAIDGICL_00386	1.86638	1.01
	BAIDGICL_00387	1.83698	1.79
	BAIDGICL_00388	1.03045	3.96
	BAIDGICL_00389	1.56093	1.13
	BAIDGICL_00390	2.37383	1.27
	BAIDGICL_00391	0.810278	0.77
	BAIDGICL_00392	0.910882	0.77
	BAIDGICL_00393	3.01146	1.97
	BAIDGICL_00394	0.945338	0.92
	BAIDGICL_00395	1.13634	0.89
	BAIDGICL_00396	1.20251	0.93
	BAIDGICL_00397	0.424532	1.11
	BAIDGICL_00398	0.805695	1.71
	BAIDGICL_00399	0.776104	1.02
	BAIDGICL_00400	0.627844	1.02
	BAIDGICL_00401	1.63519	1.01
	BAIDGICL_00402	0.423126	2.05
	BAIDGICL_00403	1.42521	1.71
	BAIDGICL_00404	0.508689	1.12
	BAIDGICL_00405	0.994888	1.17
	BAIDGICL_00406	0.928785	1.2
	BAIDGICL_00407	1.83515	1
	BAIDGICL_00408	2.0413	1.33
	BAIDGICL_00409	1.45335	1.23
	BAIDGICL_00410	1.18602	0.89
	BAIDGICL_00411	3.1692	5.8
	BAIDGICL_00412	3.12174	1.22
	BAIDGICL_00413	0.436289	0.9
	BAIDGICL_00414	0.806852	0.69
	BAIDGICL_00415	2.21149	1.19
	BAIDGICL_00416	1.62134	1.01
	BAIDGICL_00417	7.93181	2.67
	BAIDGICL_00418	1.73233	0.82
	BAIDGICL_00419	1.90218	1.65
	BAIDGICL_00420	11.3979	5.13
	BAIDGICL_00421	1.57531	1.01
	BAIDGICL_00422	0.579846	1.24
	BAIDGICL_00423	0.411027	1.04
	BAIDGICL_00424	0.904112	2.9
	BAIDGICL_00425	1.32992	0.87
	BAIDGICL_00426	0.611233	0.13
	BAIDGICL_00427	1.12109	1.15
	BAIDGICL_00428	0.742844	5.51
	BAIDGICL_00429	0.929877	0.83
	BAIDGICL_00430	1.72621	1.29
	BAIDGICL_00431	1.15139	1.2
	BAIDGICL_00432	1.43584	1.31
	BAIDGICL_00433	1.03349	1.22
	BAIDGICL_00434	3.63858	1.09
	BAIDGICL_00435	1.2907	1.2
	BAIDGICL_00436	0.868326	1.47
	BAIDGICL_00437	0.664723	1.36
	BAIDGICL_00438	0.686468	1.02
	BAIDGICL_00439	0.48188	0.94
	BAIDGICL_00440	1.09173	0.88
	BAIDGICL_00441	1.62987	0.74
	BAIDGICL_00442	2.91184	1.11
	BAIDGICL_00443	2.01746	1.4
	BAIDGICL_00444	1.02748	1.07
	BAIDGICL_00445	1.27454	0.77
	BAIDGICL_00446	2.34671	0.96
	BAIDGICL_00447	1.48418	1.57
	BAIDGICL_00448	0.354847	0.78
	BAIDGICL_00449	0.727915	0.81
	BAIDGICL_00450	0.602839	0.7
	BAIDGICL_00451	1.66433	0.84
	BAIDGICL_00452	1.04554	1.19
	BAIDGICL_00453	1.21007	0.92
	BAIDGICL_00454	1.09815	1.16
	BAIDGICL_00455	3.00123	1.2
	BAIDGICL_00456	0.682294	0.9
	BAIDGICL_00457	0.357045	0.85
	BAIDGICL_00458	1.96985	14.76
	BAIDGICL_00459	1.87823	1.89
	BAIDGICL_00460	0.790688	0.94
	BAIDGICL_00461	1.67288	1.1
	BAIDGICL_00462	1.0372	0.99
	BAIDGICL_00463	1.45739	1.52
	BAIDGICL_00464	0.538312	0.52
	BAIDGICL_00465	1.10622	0.78
	BAIDGICL_00466	1.01139	1.12
	BAIDGICL_00467	0.585802	1.09
	BAIDGICL_00468	0.474078	0.78
	BAIDGICL_00469	1.47851	1.74
	BAIDGICL_00470	1.4692	1.12
	BAIDGICL_00471	2.23906	2
	BAIDGICL_00472	4.03574	1.38
	BAIDGICL_00473	0.661424	1.33
	BAIDGICL_00474	0.457709	1.1
	BAIDGICL_00475	12.6882	7.35
	BAIDGICL_00476	0.885087	0.79
	BAIDGICL_00477	1.16169	1.1
	BAIDGICL_00478	1.93918	1.52
	BAIDGICL_00479	1.0639	1.02
	BAIDGICL_00480	1.10926	0.94
	BAIDGICL_00481	1.43544	23.67
	BAIDGICL_00482	0.642554	1.39
	BAIDGICL_00483	0.796342	1.27
	BAIDGICL_00484	0.742102	1.77
	BAIDGICL_00485	3.14716	2.33
	BAIDGICL_00486	1.06842	2.91
	BAIDGICL_00487	0.716965	1.53
	BAIDGICL_00488	0.978826	1.39
	BAIDGICL_00489	0.322182	0.62
	BAIDGICL_00490	0.395542	0.46
	BAIDGICL_00491	0.718878	0.79
	BAIDGICL_00492	0.685272	0.34
	BAIDGICL_00493	0.644259	2.25
	BAIDGICL_00494	0.897055	1
	BAIDGICL_00495	0.898308	1.05
	BAIDGICL_00496	0.30969	1.12
	BAIDGICL_00497	0.829761	0.8
	BAIDGICL_00498	0.98778	1.22
	BAIDGICL_00499	0.609136	1.19
	BAIDGICL_00500	0.663431	1.2
	BAIDGICL_00501	0.994131	0.67
	BAIDGICL_00502	0.410151	1.07
	BAIDGICL_00503	0.506961	1.13
	BAIDGICL_00504	0.671642	1.95
	BAIDGICL_00505	0.625651	0.9
	BAIDGICL_00506	0.543675	1.1
	BAIDGICL_00507	0.576783	2.28
	BAIDGICL_00508	0.484958	1.09
	BAIDGICL_00509	0.856332	3.39
	BAIDGICL_00510	0.952671	0.99
	BAIDGICL_00511	0.974756	1.54
	BAIDGICL_00512	1.35784	1.52
	BAIDGICL_00513	1.10773	1.26
	BAIDGICL_00514	1.35081	1.78
	BAIDGICL_00515	0.335562	1.19
	BAIDGICL_00516	0.631609	1.06
	BAIDGICL_00517	1.82065	1.1
	BAIDGICL_00518	1.09758	1.27
	BAIDGICL_00519	0.880276	1.3
	BAIDGICL_00520	1.84592	1.24
	BAIDGICL_00521	1.01525	2.32
	BAIDGICL_00522	0.370023	0.35
	BAIDGICL_00523	0.690554	1.23
	BAIDGICL_00524	0.315258	1.15
	BAIDGICL_00525	0.559686	0.69
	BAIDGICL_00526	0.63478	0.83
	BAIDGICL_00527	1.27693	0.56
	BAIDGICL_00528	3.79771	1.17
	BAIDGICL_00529	2.10239	1.08
	BAIDGICL_00530	3.72311	1.26
	BAIDGICL_00531	1.78662	1.28
	BAIDGICL_00532	0.697106	0.94
	BAIDGICL_00533	1.83207	1.31
	BAIDGICL_00534	0.918136	1.24
	BAIDGICL_00535	2.00419	1.21
	BAIDGICL_00536	0.774003	1.43
	BAIDGICL_00537	1.29095	1.33
	BAIDGICL_00538	0.699708	1.5
	BAIDGICL_00539	1.40465	1.12
	BAIDGICL_00540	0.456665	1.29
	BAIDGICL_00541	1.61023	1.08
	BAIDGICL_00542	0.866247	1
	BAIDGICL_00543	0.755736	1.11
	BAIDGICL_00544	1.87	1.97
	BAIDGICL_00545	0.957677	3.48
	BAIDGICL_00546	0.66355	0.75
	BAIDGICL_00547	0.884009	1.09
	BAIDGICL_00548	2.40027	1.18
	BAIDGICL_00549	1.94665	1.58
	BAIDGICL_00550	0.995737	0.64
	BAIDGICL_00551	0.413971	0.94
	BAIDGICL_00552	0.820466	1.05
	BAIDGICL_00553	0.911616	1.69
	BAIDGICL_00554	0.940276	0.93
	BAIDGICL_00555	0.587984	0.93
	BAIDGICL_00556	3.0662	1.26
	BAIDGICL_00557	3.33012	1.18
	BAIDGICL_00558	1.29568	1.11
	BAIDGICL_00559	1.16274	1.61
	BAIDGICL_00560	0.812355	1.46
	BAIDGICL_00561	0.899416	1.38
	BAIDGICL_00562	0.365547	0.76
	BAIDGICL_00563	0.669453	0.92
	BAIDGICL_00564	1.81486	1.63
	BAIDGICL_00565	0.334949	1.07
	BAIDGICL_00566	0.838071	1.03
	BAIDGICL_00567	0.30103	1.13
	BAIDGICL_00568	0.45388	0.69
	BAIDGICL_00569	1.6904	1.51
	BAIDGICL_00570	1.37769	1.12
	BAIDGICL_00571	0.521726	0.98
	BAIDGICL_00572	0.65564	0.81
	BAIDGICL_00573	0.522804	0.43
	BAIDGICL_00574	1.65652	1.44
	BAIDGICL_00575	1.74904	0.84
	BAIDGICL_00576	1.23	1.65
	BAIDGICL_00577	2.25785	1.02
	BAIDGICL_00578	10.857	7.62
	BAIDGICL_00579	1.12626	1.05
	BAIDGICL_00580	0.766808	1.03
	BAIDGICL_00581	1.33521	1.27
	BAIDGICL_00582	0.477244	0.7
	BAIDGICL_00583	0.543233	0.88
	BAIDGICL_00584	0.940304	2.53
	BAIDGICL_00585	0.438875	0.65
	BAIDGICL_00589	0.745552	3
	BAIDGICL_00593	0.644688	22
	BAIDGICL_00596	0.30103	0.55
	BAIDGICL_00598	1.06828	28
	BAIDGICL_00604	0.333661	1.03
	BAIDGICL_00605	1.01047	1.5
	BAIDGICL_00606	1.20641	0.9
	BAIDGICL_00607	0.77152	1.08
	BAIDGICL_00608	1.69062	1.48
	BAIDGICL_00610	0.676716	0.78
	BAIDGICL_00611	1.53242	0.74
	BAIDGICL_00612	0.723787	0.97
	BAIDGICL_00613	0.839737	0.88
	BAIDGICL_00614	0.941358	2.69
	BAIDGICL_00615	19.0531	234.72
	BAIDGICL_00616	12.6968	383.29
	BAIDGICL_00617	1.87224	0.85
	BAIDGICL_00618	0.617508	1.18
	BAIDGICL_00619	1.67323	0.92
	BAIDGICL_00620	2.87081	1.08
	BAIDGICL_00621	0.438656	0.8
	BAIDGICL_00622	0.562504	1.08
	BAIDGICL_00623	2.35634	1.17
	BAIDGICL_00624	0.892243	0.78
	BAIDGICL_00625	1.52255	1.59
	BAIDGICL_00626	0.372576	1.08
	BAIDGICL_00627	1.51289	1.16
	BAIDGICL_00628	0.450166	1.13
	BAIDGICL_00629	1.16773	1.22
	BAIDGICL_00630	1.79176	1.19
	BAIDGICL_00631	0.528195	1.09
	BAIDGICL_00632	1.1818	1.08
	BAIDGICL_00633	0.930959	0.7
	BAIDGICL_00634	0.402326	0.85
	BAIDGICL_00635	0.624021	1.13
	BAIDGICL_00636	0.929777	0.9
	BAIDGICL_00637	0.828848	0.72
	BAIDGICL_00638	1.05522	0.95
	BAIDGICL_00639	0.628623	1.15
	BAIDGICL_00640	0.518942	0.93
	BAIDGICL_00641	0.928225	0.95
	BAIDGICL_00642	0.48344	0.99
	BAIDGICL_00643	0.3504	0.87
	BAIDGICL_00644	0.807621	1.11
	BAIDGICL_00645	1.69183	0.63
	BAIDGICL_00646	0.509288	0.81
	BAIDGICL_00647	2.34827	1.26
	BAIDGICL_00648	0.861753	1.01
	BAIDGICL_00649	2.26985	1.06
	BAIDGICL_00650	1.09003	1.02
	BAIDGICL_00651	2.05868	1.26
	BAIDGICL_00652	0.920038	2.35
	BAIDGICL_00653	1.57706	0.88
	BAIDGICL_00654	1.6869	1.38
	BAIDGICL_00655	1.82845	1.17
	BAIDGICL_00656	0.30103	1.51
	BAIDGICL_00657	1.29421	1.62
	BAIDGICL_00658	2.29694	1.06
	BAIDGICL_00659	1.94592	1.51
	BAIDGICL_00660	1.08255	1.11
	BAIDGICL_00661	0.598003	0.69
	BAIDGICL_00662	2.72632	1.48
	BAIDGICL_00663	0.433035	0.91
	BAIDGICL_00664	0.508441	0.67
	BAIDGICL_00665	1.29708	1.86
	BAIDGICL_00666	0.388525	0.63
	BAIDGICL_00667	1.21015	0.91
	BAIDGICL_00668	1.15172	1.29
	BAIDGICL_00669	1.95132	50.2
	BAIDGICL_00670	1.01538	0.79
	BAIDGICL_00671	1.04889	0.89
	BAIDGICL_00672	1.35478	1.21
	BAIDGICL_00673	1.4829	1.13
	BAIDGICL_00674	0.662043	1.35
	BAIDGICL_00675	1.65072	1.74
	BAIDGICL_00676	1.84717	1.1
	BAIDGICL_00677	0.432937	1.01
	BAIDGICL_00678	0.305039	0.54
	BAIDGICL_00679	0.511048	0.74
	BAIDGICL_00680	0.467475	0.84
	BAIDGICL_00681	0.729928	0.7
	BAIDGICL_00682	0.760352	1
	BAIDGICL_00683	1.20004	1.24
	BAIDGICL_00684	0.319951	1.43
	BAIDGICL_00685	0.866465	0.86
	BAIDGICL_00686	0.851452	1.39
	BAIDGICL_00687	0.587761	1.01
	BAIDGICL_00688	0.44834	0.92
	BAIDGICL_00689	2.51985	1.45
	BAIDGICL_00690	1.625	1.54
	BAIDGICL_00691	2.00477	1.26
	BAIDGICL_00692	1.02051	1.12
	BAIDGICL_00693	1.08238	0.66
	BAIDGICL_00694	0.379159	0.94
	BAIDGICL_00695	1.9453	1.25
	BAIDGICL_00696	0.414421	0.55
	BAIDGICL_00697	1.30865	0.96
	BAIDGICL_00698	7.08884	7.64
	BAIDGICL_00699	1.52409	1.37
	BAIDGICL_00700	0.826966	0.93
	BAIDGICL_00701	0.786609	1.03
	BAIDGICL_00702	1.72281	1.06
	BAIDGICL_00703	1.26801	0.97
	BAIDGICL_00704	2.34696	1.06
	BAIDGICL_00705	1.70596	1.05
	BAIDGICL_00706	2.12482	5.85
	BAIDGICL_00707	0.364816	0.93
	BAIDGICL_00708	0.610257	0.83
	BAIDGICL_00709	0.436346	0.7
	BAIDGICL_00710	1.20004	0.93
	BAIDGICL_00711	1.07586	1.08
	BAIDGICL_00712	0.312531	0.91
	BAIDGICL_00713	1.39483	1.29
	BAIDGICL_00714	1.20182	1.03
	BAIDGICL_00715	0.389137	0.79
	BAIDGICL_00716	0.46785	1.13
	BAIDGICL_00717	1.01542	1.21
	BAIDGICL_00718	0.331938	1.37
	BAIDGICL_00719	2.13098	0.9
	BAIDGICL_00720	0.313388	0.93
	BAIDGICL_00721	0.309346	1.33
	BAIDGICL_00722	0.315713	0.57
	BAIDGICL_00723	1.31646	0.42
	BAIDGICL_00724	0.607936	0.46
	BAIDGICL_00725	0.62694	0.4
	BAIDGICL_00726	0.338363	0.54
	BAIDGICL_00727	0.46783	0.61
	BAIDGICL_00728	0.67619	0.86
	BAIDGICL_00729	0.450757	0.56
	BAIDGICL_00730	1.28625	1.15
	BAIDGICL_00731	1.06564	1.03
	BAIDGICL_00732	1.02927	1.08
	BAIDGICL_00733	0.63465	0.76
	BAIDGICL_00734	0.468776	1.06
	BAIDGICL_00735	1.41647	1.25
	BAIDGICL_00736	1.29373	0.91
	BAIDGICL_00737	1.03988	0.86
	BAIDGICL_00738	0.336842	1.08
	BAIDGICL_00739	0.361231	0.97
	BAIDGICL_00740	0.520395	0.69
	BAIDGICL_00741	0.872984	0.94
	BAIDGICL_00742	2.49605	1.51
	BAIDGICL_00743	0.835532	1.25
	BAIDGICL_00744	3.13641	1.98
	BAIDGICL_00745	1.67461	1.06
	BAIDGICL_00746	2.5082	1.23
	BAIDGICL_00747	0.878337	0.94
	BAIDGICL_00748	0.472147	0.93
	BAIDGICL_00749	0.485717	1.46
	BAIDGICL_00750	0.927048	1.33
	BAIDGICL_00751	0.501645	0.56
	BAIDGICL_00752	0.890728	0.91
	BAIDGICL_00753	0.869623	6.57
	BAIDGICL_00754	0.343352	0.96
	BAIDGICL_00755	0.863343	1.16
	BAIDGICL_00756	2.8494	1.6
	BAIDGICL_00757	1.28814	1.01
	BAIDGICL_00758	2.27724	1.08
	BAIDGICL_00759	1.24725	1.02
	BAIDGICL_00760	1.39771	0.86
	BAIDGICL_00761	0.872636	0.87
	BAIDGICL_00762	0.695772	1.49
	BAIDGICL_00763	0.79839	0.75
	BAIDGICL_00764	1.09137	1.27
	BAIDGICL_00765	0.552527	1.05
	BAIDGICL_00766	1.52225	1.07
	BAIDGICL_00767	0.943478	5.67
	BAIDGICL_00768	0.747458	1.42
	BAIDGICL_00769	3.43787	4.06
	BAIDGICL_00770	1.04471	2.02
	BAIDGICL_00771	1.11331	0.98
	BAIDGICL_00772	0.823883	1.15
	BAIDGICL_00773	0.69377	2.56
	BAIDGICL_00774	1.02411	1
	BAIDGICL_00775	2.25318	1.53
	BAIDGICL_00776	0.537556	1.58
	BAIDGICL_00777	0.923443	1.14
	BAIDGICL_00778	0.603519	1.04
	BAIDGICL_00779	0.472148	0.88
	BAIDGICL_00780	0.326054	1.09
	BAIDGICL_00781	1.4482	0.97
	BAIDGICL_00782	1.30417	1.24
	BAIDGICL_00783	1.17439	1.51
	BAIDGICL_00784	1.71392	1.19
	BAIDGICL_00785	0.629327	0.83
	BAIDGICL_00789	0.644688	3
	BAIDGICL_00791	0.693943	3
	BAIDGICL_00798	0.30103	2
	BAIDGICL_00799	0.30103	0.93
	BAIDGICL_00804	0.745552	22
	BAIDGICL_00805	0.30103	2.38
	BAIDGICL_00807	0.30103	0.28
	BAIDGICL_00808	0.40151	0.69
	BAIDGICL_00809	0.448804	1.01
	BAIDGICL_00810	0.306893	7.8
	BAIDGICL_00811	0.455417	1.57
	BAIDGICL_00812	0.655006	0.83
	BAIDGICL_00813	0.528895	0.41
	BAIDGICL_00814	0.593451	0.78
	BAIDGICL_00815	0.378209	0.72
	BAIDGICL_00816	0.444672	0.71
	BAIDGICL_00817	0.314758	0.6
	BAIDGICL_00818	0.455962	0.42
	BAIDGICL_00819	0.829641	0.6
	BAIDGICL_00820	0.314546	0.6
	BAIDGICL_00821	0.945211	0.87
	BAIDGICL_00822	1.7079	0.86
	BAIDGICL_00823	1.80776	0.74
	BAIDGICL_00824	0.421717	0.74
	BAIDGICL_00825	0.669355	1.33
	BAIDGICL_00826	0.787591	1.73
	BAIDGICL_00827	0.753118	0.33
	BAIDGICL_00828	1.12578	9.94
	BAIDGICL_00829	2.0035	1.22
	BAIDGICL_00830	1.55324	1.23
	BAIDGICL_00831	0.434722	1.29
	BAIDGICL_00832	1.65913	1.22
	BAIDGICL_00833	1.71451	1.23
	BAIDGICL_00834	0.418045	0.77
	BAIDGICL_00835	0.77783	1.01
	BAIDGICL_00836	1.28057	1.89
	BAIDGICL_00837	1.53983	1.08
	BAIDGICL_00838	0.47867	1.14
	BAIDGICL_00839	0.359154	0.5
	BAIDGICL_00840	1.0071	0.99
	BAIDGICL_00841	0.411494	1.18
	BAIDGICL_00842	0.693098	1.04
	BAIDGICL_00843	1.4613	1.4
	BAIDGICL_00844	1.70681	1.03
	BAIDGICL_00845	0.50391	0.99
	BAIDGICL_00846	0.335386	0.48
	BAIDGICL_00847	0.454796	0.53
	BAIDGICL_00848	0.759319	0.85
	BAIDGICL_00849	0.368907	0.99
	BAIDGICL_00850	0.847922	1.07
	BAIDGICL_00851	1.40597	1.17
	BAIDGICL_00852	1.18656	0.9
	BAIDGICL_00853	1.56967	1.18
	BAIDGICL_00854	0.714967	1
	BAIDGICL_00855	0.405399	1.72
	BAIDGICL_00856	1.38575	0.86
	BAIDGICL_00857	15.8477	94.21
	BAIDGICL_00858	0.543205	1.1
	BAIDGICL_00859	0.505923	0.78
	BAIDGICL_00860	0.874749	1.68
	BAIDGICL_00861	0.944816	1.26
	BAIDGICL_00862	1.33693	1.02
	BAIDGICL_00864	0.442813	0.76
	BAIDGICL_00865	2.05646	1.21
	BAIDGICL_00866	0.427495	1.58
	BAIDGICL_00867	1.57538	1.3
	BAIDGICL_00868	1.84059	3.45
	BAIDGICL_00869	1.18517	4.66
	BAIDGICL_00870	0.38426	0.84
	BAIDGICL_00871	1.53438	1.02
	BAIDGICL_00872	0.350663	0.93
	BAIDGICL_00873	0.606761	0.42
	BAIDGICL_00874	0.826074	1.06
	BAIDGICL_00875	1.00371	0.94
	BAIDGICL_00876	1.89772	1.15
	BAIDGICL_00877	1.22148	1.31
	BAIDGICL_00878	1.4552	0.95
	BAIDGICL_00879	0.503852	2.18
	BAIDGICL_00880	0.352146	0.48
	BAIDGICL_00881	1.8397	1.25
	BAIDGICL_00882	0.867137	1.24
	BAIDGICL_00883	1.55445	1.21
	BAIDGICL_00884	1.20801	1.01
	BAIDGICL_00885	1.42111	1.14
	BAIDGICL_00886	1.53758	2.1
	BAIDGICL_00887	0.624274	0.71
	BAIDGICL_00888	0.488544	0.9
	BAIDGICL_00889	0.405052	0.75
	BAIDGICL_00890	0.783173	0.88
	BAIDGICL_00891	2.50937	1.23
	BAIDGICL_00892	1.67146	1.46
	BAIDGICL_00893	2.79293	1.47
	BAIDGICL_00894	0.767286	0.6
	BAIDGICL_00895	0.467963	0.7
	BAIDGICL_00896	0.591294	0.91
	BAIDGICL_00897	1.00601	1.4
	BAIDGICL_00898	0.507902	1.41
	BAIDGICL_00899	1.86183	1.17
	BAIDGICL_00900	0.818487	1.33
	BAIDGICL_00901	0.380186	0.81
	BAIDGICL_00902	1.11015	0.84
	BAIDGICL_00903	1.09812	0.75
	BAIDGICL_00904	0.399502	1.18
	BAIDGICL_00905	1.37385	1.29
	BAIDGICL_00906	2.17727	1.5
	BAIDGICL_00907	1.53773	3.36
	BAIDGICL_00908	0.943885	1.17
	BAIDGICL_00909	1.66885	1.18
	BAIDGICL_00910	1.3388	1.02
	BAIDGICL_00911	1.46973	1.01
	BAIDGICL_00912	0.534113	0.82
	BAIDGICL_00913	0.634973	1.6
	BAIDGICL_00914	0.328282	0.79
	BAIDGICL_00915	0.491299	0.74
	BAIDGICL_00916	0.446446	1.64
	BAIDGICL_00917	0.747976	1.02
	BAIDGICL_00918	0.444514	0.77
	BAIDGICL_00919	0.478891	1.11
	BAIDGICL_00920	0.588712	0.68
	BAIDGICL_00921	1.27899	1.02
	BAIDGICL_00922	0.443309	2.2
	BAIDGICL_00923	0.382628	0.64
	BAIDGICL_00924	0.810354	0.92
	BAIDGICL_00925	0.999751	1.05
	BAIDGICL_00926	0.90479	0.96
	BAIDGICL_00927	0.375973	0.74
	BAIDGICL_00928	0.825205	1.22
	BAIDGICL_00929	0.949676	1
	BAIDGICL_00930	1.80008	1.32
	BAIDGICL_00931	3.03586	1.19
	BAIDGICL_00932	0.390052	1.22
	BAIDGICL_00933	1.15587	1.65
	BAIDGICL_00934	1.51309	1.05
	BAIDGICL_00935	1.13982	1.07
	BAIDGICL_00936	0.875301	0.47
	BAIDGICL_00937	0.739848	0.55
	BAIDGICL_00938	0.477322	0.94
	BAIDGICL_00939	1.32313	2
	BAIDGICL_00940	0.692257	1.22
	BAIDGICL_00941	1.98629	1.44
	BAIDGICL_00942	1.01337	0.93
	BAIDGICL_00943	0.600831	1.11
	BAIDGICL_00944	1.1311	1.39
	BAIDGICL_00945	1.23149	1.21
	BAIDGICL_00946	1.27388	1.27
	BAIDGICL_00947	0.55433	1.91
	BAIDGICL_00948	0.345551	0.66
	BAIDGICL_00949	0.818591	1.13
	BAIDGICL_00950	0.954436	0.87
	BAIDGICL_00951	0.601068	0.99
	BAIDGICL_00952	0.733181	1
	BAIDGICL_00953	1.11936	1.07
	BAIDGICL_00954	0.837841	1.2
	BAIDGICL_00955	1.96827	1.1
	BAIDGICL_00956	0.517184	0.93
	BAIDGICL_00957	0.46023	1.21
	BAIDGICL_00958	1.21197	0.89
	BAIDGICL_00959	2.71417	1.43
	BAIDGICL_00960	1.62135	1.04
	BAIDGICL_00961	0.691187	0.88
	BAIDGICL_00962	0.41376	0.96
	BAIDGICL_00963	0.355056	0.75
	BAIDGICL_00964	0.675725	0.53
	BAIDGICL_00965	1.6676	0.56
	BAIDGICL_00966	0.324642	0.84
	BAIDGICL_00967	0.504545	0.7
	BAIDGICL_00968	2.51404	0.97
	BAIDGICL_00969	1.01313	0.57
	BAIDGICL_00970	0.388703	0.91
	BAIDGICL_00971	0.771567	0.69
	BAIDGICL_00972	0.444367	0.58
	BAIDGICL_00973	0.424356	0.68
	BAIDGICL_00974	0.875125	0.47
	BAIDGICL_00975	1.07587	0.69
	BAIDGICL_00976	0.997184	1.04
	BAIDGICL_00977	1.44834	1.43
	BAIDGICL_00978	0.745332	0.9
	BAIDGICL_00979	0.846128	0.88
	BAIDGICL_00980	1.07954	1.11
	BAIDGICL_00981	0.479497	0.45
	BAIDGICL_00982	1.54693	1.56
	BAIDGICL_00983	1.27238	1.43
	BAIDGICL_00984	0.753314	0.8
	BAIDGICL_00985	2.84118	1.17
	BAIDGICL_00986	0.42585	1.16
	BAIDGICL_00987	0.812944	1.12
	BAIDGICL_00988	1.48945	1.13
	BAIDGICL_00989	0.340172	0.96
	BAIDGICL_00990	1.29252	1.24
	BAIDGICL_00991	0.838661	1.73
	BAIDGICL_00992	0.961531	0.69
	BAIDGICL_00993	1.75467	1.74
	BAIDGICL_00994	1.96369	1.48
	BAIDGICL_00995	1.23353	1.25
	BAIDGICL_00996	1.26136	0.6
	BAIDGICL_00997	0.55997	0.53
	BAIDGICL_00998	0.583358	1.1
	BAIDGICL_00999	1.18826	0.77
	BAIDGICL_01000	3.6543	1.13
	BAIDGICL_01001	0.479312	0.92
	BAIDGICL_01002	2.46759	1.38
	BAIDGICL_01003	1.12244	0.86
	BAIDGICL_01004	2.53319	1.1
	BAIDGICL_01005	2.69748	1.17
	BAIDGICL_01006	0.510856	0.52
	BAIDGICL_01007	0.362891	0.8
	BAIDGICL_01008	0.378182	0.78
	BAIDGICL_01009	0.552999	0.82
	BAIDGICL_01010	0.533949	0.92
	BAIDGICL_01011	0.50565	3.34
	BAIDGICL_01012	0.580926	1.36
	BAIDGICL_01013	0.519778	0.92
	BAIDGICL_01014	0.870834	0.88
	BAIDGICL_01015	0.799975	1.14
	BAIDGICL_01016	1.08453	43
	BAIDGICL_01017	1.19295	2.06
	BAIDGICL_01018	3.96042	1.44
	BAIDGICL_01019	0.913757	1.28
	BAIDGICL_01020	0.753135	0.91
	BAIDGICL_01021	0.667654	1.21
	BAIDGICL_01022	0.681764	2.27
	BAIDGICL_01023	0.516236	0.23
	BAIDGICL_01024	2.47028	0.98
	BAIDGICL_01025	1.4659	4.36
	BAIDGICL_01026	0.782193	0.9
	BAIDGICL_01027	0.997787	1.02
	BAIDGICL_01028	1.67563	1.56
	BAIDGICL_01029	1.64274	1.71
	BAIDGICL_01030	0.538796	0.83
	BAIDGICL_01031	0.503907	0.72
	BAIDGICL_01032	0.530025	1.53
	BAIDGICL_01033	0.374004	0.92
	BAIDGICL_01034	0.329723	1.08
	BAIDGICL_01035	1.48943	1.34
	BAIDGICL_01036	0.878216	1.08
	BAIDGICL_01037	2.71175	1.05
	BAIDGICL_01038	0.793272	1.04
	BAIDGICL_01039	1.16979	1.12
	BAIDGICL_01040	2.22792	1.35
	BAIDGICL_01041	1.01639	1.22
	BAIDGICL_01042	1.0337	1.18
	BAIDGICL_01043	0.445934	0.94
	BAIDGICL_01044	0.653098	2.19
	BAIDGICL_01045	0.835203	1.27
	BAIDGICL_01046	1.37387	1.29
	BAIDGICL_01047	1.3577	2.79
	BAIDGICL_01048	0.360433	1.35
	BAIDGICL_01049	0.855124	1.16
	BAIDGICL_01050	1.80614	2.82
	BAIDGICL_01051	1.2978	0.86
	BAIDGICL_01052	1.07669	1.48
	BAIDGICL_01053	0.797297	0.82
	BAIDGICL_01054	0.494354	1.55
	BAIDGICL_01055	0.501563	1.41
	BAIDGICL_01056	0.823179	0.24
	BAIDGICL_01057	0.597309	2.33
	BAIDGICL_01058	0.575747	2
	BAIDGICL_01059	0.352812	0.99
	BAIDGICL_01060	3.06775	6.77
	BAIDGICL_01061	1.13289	0.83
	BAIDGICL_01062	1.20473	1.58
	BAIDGICL_01063	1.00978	0.8
	BAIDGICL_01064	1.62002	4.23
	BAIDGICL_01065	1.39843	1.08
	BAIDGICL_01066	0.696702	0.63
	BAIDGICL_01067	0.845342	1.22
	BAIDGICL_01068	1.50328	1.62
	BAIDGICL_01069	2.00228	2.73
	BAIDGICL_01070	0.363054	1.01
	BAIDGICL_01071	0.575043	1.73
	BAIDGICL_01072	2.15146	0.91
	BAIDGICL_01073	1.89774	3.1
	BAIDGICL_01074	0.927998	1.11
	BAIDGICL_01075	0.342263	0.32
	BAIDGICL_01076	2.06594	1.31
	BAIDGICL_01077	1.03239	1.71
	BAIDGICL_01078	2.25614	2.16
	BAIDGICL_01079	2.81342	1.17
	BAIDGICL_01080	1.18717	1.02
	BAIDGICL_01081	1.61383	1.25
	BAIDGICL_01082	0.36148	0.66
	BAIDGICL_01083	1.8865	1.1
	BAIDGICL_01084	0.481821	0.82
	BAIDGICL_01085	1.82848	1.1
	BAIDGICL_01086	0.47908	1.17
	BAIDGICL_01087	0.953164	1.18
	BAIDGICL_01088	0.326888	0.86
	BAIDGICL_01089	1.43191	1.6
	BAIDGICL_01090	0.798523	0.34
	BAIDGICL_01091	0.756795	1.14
	BAIDGICL_01092	1.38429	0.84
	BAIDGICL_01093	1.1543	1.28
	BAIDGICL_01094	3.75695	2.68
	BAIDGICL_01095	5.451	5.55
	BAIDGICL_01096	0.640973	1.49
	BAIDGICL_01097	0.670787	1.15
	BAIDGICL_01098	1.18239	1.51
	BAIDGICL_01099	0.910028	5.32
	BAIDGICL_01100	2.97746	1.44
	BAIDGICL_01101	1.89133	4.95
	BAIDGICL_01102	0.643416	1.42
	BAIDGICL_01103	1.10293	0.92
	BAIDGICL_01104	1.11805	1.13
	BAIDGICL_01105	0.985058	1.09
	BAIDGICL_01106	1.11748	0.93
	BAIDGICL_01107	3.21093	161
	BAIDGICL_01108	0.303014	1.13
	BAIDGICL_01109	1.24354	1.41
	BAIDGICL_01110	2.91446	17.31
	BAIDGICL_01111	0.31487	1.3
	BAIDGICL_01112	0.448643	0.86
	BAIDGICL_01113	1.45451	3.88
	BAIDGICL_01114	2.23244	1.93
	BAIDGICL_01115	0.499083	0.96
	BAIDGICL_01116	0.349936	0.58
	BAIDGICL_01117	1.12754	1.7
	BAIDGICL_01118	0.306698	0.55
	BAIDGICL_01119	0.605867	1.41
	BAIDGICL_01120	0.445792	0.7
	BAIDGICL_01121	1.44075	1.17
	BAIDGICL_01122	0.540815	0.62
	BAIDGICL_01123	0.46998	0.47
	BAIDGICL_01124	0.909954	1.07
	BAIDGICL_01125	1.5956	4.32
	BAIDGICL_01126	1.44165	1.67
	BAIDGICL_01127	1.20281	0.75
	BAIDGICL_01128	0.520481	1.1
	BAIDGICL_01129	1.02639	1.38
	BAIDGICL_01130	0.523372	1.87
	BAIDGICL_01131	0.5656	1.97
	BAIDGICL_01132	0.821063	1.17
	BAIDGICL_01133	0.6714	0.66
	BAIDGICL_01134	0.631715	0.9
	BAIDGICL_01135	0.582141	0.29
	BAIDGICL_01136	0.435915	0.99
	BAIDGICL_01137	1.63017	1.31
	BAIDGICL_01138	2.06197	0.9
	BAIDGICL_01139	1.8918	0.95
	BAIDGICL_01140	0.551252	1.49
	BAIDGICL_01141	1.70379	1.05
	BAIDGICL_01142	2.05744	2.62
	BAIDGICL_01143	2.40699	1.09
	BAIDGICL_01144	0.49711	2.59
	BAIDGICL_01145	1.65458	0.93
	BAIDGICL_01146	0.836079	1.34
	BAIDGICL_01147	0.323385	0.94
	BAIDGICL_01148	0.402567	1.16
	BAIDGICL_01149	0.656219	0.84
	BAIDGICL_01150	1.7689	1.43
	BAIDGICL_01151	0.480367	1.83
	BAIDGICL_01152	0.516317	6.72
	BAIDGICL_01153	1.06585	1.44
	BAIDGICL_01154	0.306928	1.29
	BAIDGICL_01155	0.728599	1.26
	BAIDGICL_01156	2.24003	1.44
	BAIDGICL_01157	0.46061	1.16
	BAIDGICL_01158	1.14835	1.08
	BAIDGICL_01159	2.50115	1.08
	BAIDGICL_01160	0.408121	0.94
	BAIDGICL_01161	0.313088	0.89
	BAIDGICL_01162	0.891812	1.45
	BAIDGICL_01163	1.12621	0.61
	BAIDGICL_01164	1.1321	45
	BAIDGICL_01165	0.70312	0.68
	BAIDGICL_01166	0.951362	1.57
	BAIDGICL_01167	0.520092	0.67
	BAIDGICL_01168	0.378166	0.91
	BAIDGICL_01169	1.4032	1.16
	BAIDGICL_01170	0.53946	1.01
	BAIDGICL_01171	1.16038	1.85
	BAIDGICL_01172	0.789711	1.04
	BAIDGICL_01173	0.812587	0.82
	BAIDGICL_01174	0.326747	0.79
	BAIDGICL_01175	0.348245	0.39
	BAIDGICL_01176	2.05023	1
	BAIDGICL_01177	1.49071	1.14
	BAIDGICL_01178	0.47435	0.97
	BAIDGICL_01179	0.488006	0.85
	BAIDGICL_01180	0.550584	1.11
	BAIDGICL_01181	1.33641	2
	BAIDGICL_01182	14.279	47.8
	BAIDGICL_01183	1.22405	1.04
	BAIDGICL_01184	0.412254	0.8
	BAIDGICL_01185	0.5079	0.74
	BAIDGICL_01186	1.01554	1.13
	BAIDGICL_01187	1.00222	1.49
	BAIDGICL_01188	2.84238	1.85
	BAIDGICL_01189	0.771632	0.81
	BAIDGICL_01190	0.463543	1.19
	BAIDGICL_01191	0.850425	0.28
	BAIDGICL_01192	0.30103	1.03
	BAIDGICL_01193	0.361893	0.48
	BAIDGICL_01194	0.446918	0.55
	BAIDGICL_01195	1.23778	1.95
	BAIDGICL_01196	0.371925	1.17
	BAIDGICL_01197	1.23962	0.89
	BAIDGICL_01198	0.709258	1.62
	BAIDGICL_01199	1.67936	2.19
	BAIDGICL_01200	0.82831	1.48
	BAIDGICL_01201	1.05303	2.69
	BAIDGICL_01202	1.32105	1.43
	BAIDGICL_01203	1.17815	1.52
	BAIDGICL_01204	0.765537	1.35
	BAIDGICL_01205	0.917222	3.05
	BAIDGICL_01206	0.882748	2.65
	BAIDGICL_01207	0.481748	0.7
	BAIDGICL_01208	0.992287	1.11
	BAIDGICL_01209	2.57342	0.33
	BAIDGICL_01210	0.409055	0.9
	BAIDGICL_01211	1.49239	1.43
	BAIDGICL_01212	0.858406	0.93
	BAIDGICL_01213	1.12075	1.16
	BAIDGICL_01214	0.663283	1.22
	BAIDGICL_01215	1.18809	1.01
	BAIDGICL_01216	0.660931	0.95
	BAIDGICL_01217	0.605176	1.08
	BAIDGICL_01218	0.542688	0.84
	BAIDGICL_01219	1.12101	1.14
	BAIDGICL_01220	0.538987	0.69
	BAIDGICL_01221	1.42514	0.48
	BAIDGICL_01222	1.10314	2.3
	BAIDGICL_01223	0.316125	1.01
	BAIDGICL_01224	0.431767	1.22
	BAIDGICL_01225	0.327557	0.64
	BAIDGICL_01226	0.575057	0.89
	BAIDGICL_01227	0.514072	2.3
	BAIDGICL_01228	1.87461	1.34
	BAIDGICL_01229	0.923644	1.18
	BAIDGICL_01230	1.60187	1.38
	BAIDGICL_01231	1.96102	2.75
	BAIDGICL_01232	0.63533	0.72
	BAIDGICL_01233	0.318117	0.48
	BAIDGICL_01234	0.43168	0.19
	BAIDGICL_01235	0.534801	1.12
	BAIDGICL_01236	3.00838	2.2
	BAIDGICL_01237	1.81267	37
	BAIDGICL_01238	0.429481	0.84
	BAIDGICL_01239	0.560671	0.38
	BAIDGICL_01240	1.21678	0.42
	BAIDGICL_01241	0.792284	0.32
	BAIDGICL_01242	2.5634	0.45
	BAIDGICL_01243	1.00162	0.27
	BAIDGICL_01244	1.19722	0.32
	BAIDGICL_01245	0.504402	0.86
	BAIDGICL_01246	0.649024	1.04
	BAIDGICL_01247	1.1532	1.99
	BAIDGICL_01248	0.518809	0.82
	BAIDGICL_01249	1.54124	2.75
	BAIDGICL_01250	1.15019	1.42
	BAIDGICL_01251	1.10531	0.93
	BAIDGICL_01252	1.81101	1.2
	BAIDGICL_01253	1.2034	1
	BAIDGICL_01254	0.655879	1.31
	BAIDGICL_01255	0.868602	39.67
	BAIDGICL_01256	4.29073	4.94
	BAIDGICL_01257	0.852871	1.32
	BAIDGICL_01258	0.591892	0.67
	BAIDGICL_01259	0.931833	1
	BAIDGICL_01260	0.382019	1.28
	BAIDGICL_01261	0.687059	1.8
	BAIDGICL_01262	0.8858	1.3
	BAIDGICL_01263	0.457713	1.3
	BAIDGICL_01264	2.45781	8.17
	BAIDGICL_01265	0.383444	1.07
	BAIDGICL_01266	0.558887	1.03
	BAIDGICL_01267	1.06439	1.03
	BAIDGICL_01268	1.7308	0.98
	BAIDGICL_01269	0.678802	1.2
	BAIDGICL_01270	0.341774	0.64
	BAIDGICL_01271	0.584629	0.8
	BAIDGICL_01272	1.43224	1.36
	BAIDGICL_01273	0.455059	1.21
	BAIDGICL_01274	0.77133	1.31
	BAIDGICL_01275	1.73828	1.3
	BAIDGICL_01276	1.55591	1.12
	BAIDGICL_01277	0.62972	1.29
	BAIDGICL_01278	1.79413	1.43
	BAIDGICL_01279	0.509131	0.92
	BAIDGICL_01280	0.313483	1.25
	BAIDGICL_01281	1.28136	1.8
	BAIDGICL_01282	0.449836	0.82
	BAIDGICL_01283	1.02891	2.36
	BAIDGICL_01284	1.03593	0.63
	BAIDGICL_01285	2.44933	4.47
	BAIDGICL_01286	0.736717	0.87
	BAIDGICL_01287	0.871519	1.18
	BAIDGICL_01288	0.316687	0.7
	BAIDGICL_01289	1.43944	1.26
	BAIDGICL_01290	0.753526	1.03
	BAIDGICL_01291	0.408831	1.6
	BAIDGICL_01292	0.914749	1.04
	BAIDGICL_01293	2.24372	1.62
	BAIDGICL_01294	0.733285	5.47
	BAIDGICL_01295	0.321352	0.77
	BAIDGICL_01296	1.06973	1.13
	BAIDGICL_01297	0.394488	0.54
	BAIDGICL_01298	0.989906	1.26
	BAIDGICL_01299	1.49748	2.14
	BAIDGICL_01300	0.826658	1.34
	BAIDGICL_01301	0.592705	1.21
	BAIDGICL_01302	0.473054	0.63
	BAIDGICL_01303	0.663835	1.1
	BAIDGICL_01304	0.828159	1.15
	BAIDGICL_01305	0.765779	2.34
	BAIDGICL_01306	0.846611	1.08
	BAIDGICL_01307	1.24161	2.36
	BAIDGICL_01308	0.751017	1.05
	BAIDGICL_01309	1.34622	1.02
	BAIDGICL_01310	0.412121	0.7
	BAIDGICL_01311	0.444987	1.71
	BAIDGICL_01312	2.20769	1.15
	BAIDGICL_01313	2.40345	1.38
	BAIDGICL_01314	2.20167	1.87
	BAIDGICL_01315	9.2321	698
	BAIDGICL_01316	19.0177	22.08
	BAIDGICL_01317	0.555759	5.78
	BAIDGICL_01318	1.38949	0.88
	BAIDGICL_01319	0.494757	1.04
	BAIDGICL_01320	0.987586	1.59
	BAIDGICL_01321	0.949868	1.03
	BAIDGICL_01322	0.4002	0.67
	BAIDGICL_01323	0.395454	0.92
	BAIDGICL_01324	0.317516	1.11
	BAIDGICL_01325	0.476983	0.5
	BAIDGICL_01327	0.543171	1.16
	BAIDGICL_01328	0.874474	1.76
	BAIDGICL_01329	0.906495	2.25
	BAIDGICL_01330	0.825136	1.21
	BAIDGICL_01331	1.24623	2.59
	BAIDGICL_01332	1.2969	0.85
	BAIDGICL_01333	1.29605	1.19
	BAIDGICL_01334	0.804043	1.35
	BAIDGICL_01335	0.78584	2.49
	BAIDGICL_01336	1.11919	1.17
	BAIDGICL_01337	1.67678	1.21
	BAIDGICL_01338	1.0788	1.52
	BAIDGICL_01339	0.996771	1.32
	BAIDGICL_01340	0.668819	1.09
	BAIDGICL_01341	1.47591	1.58
	BAIDGICL_01342	1.89639	1.42
	BAIDGICL_01343	0.779992	0.9
	BAIDGICL_01344	0.437852	1.52
	BAIDGICL_01345	0.931782	1.11
	BAIDGICL_01346	1.49986	1.33
	BAIDGICL_01347	1.76983	2.27
	BAIDGICL_01348	0.911463	1.1
	BAIDGICL_01349	0.568725	1.08
	BAIDGICL_01350	0.565135	0.85
	BAIDGICL_01351	0.975385	1.44
	BAIDGICL_01352	2.55531	3.12
	BAIDGICL_01353	4.37059	2.85
	BAIDGICL_01354	1.14488	3.51
	BAIDGICL_01355	0.376787	1.5
	BAIDGICL_01356	3.49657	5.28
	BAIDGICL_01357	2.98811	5.55
	BAIDGICL_01358	0.893931	1.08
	BAIDGICL_01359	1.80107	4.85
	BAIDGICL_01360	0.797854	1.32
	BAIDGICL_01361	1.25551	2.51
	BAIDGICL_01362	1.20578	3.88
	BAIDGICL_01363	1.67542	1.42
	BAIDGICL_01364	1.09405	41
	BAIDGICL_01365	0.569322	0.48
	BAIDGICL_01366	0.969887	2.07
	BAIDGICL_01367	1.05581	1.56
	BAIDGICL_01368	0.35004	1.08
	BAIDGICL_01369	0.556143	0.61
	BAIDGICL_01370	0.814532	1.06
	BAIDGICL_01371	1.0767	1.39
	BAIDGICL_01372	1.33676	1.19
	BAIDGICL_01373	0.463582	0.5
	BAIDGICL_01374	0.757306	1.1
	BAIDGICL_01375	0.910513	1.36
	BAIDGICL_01376	0.501344	0.36
	BAIDGICL_01377	1.23182	1.21
	BAIDGICL_01378	0.373676	1.16
	BAIDGICL_01379	0.766861	0.33
	BAIDGICL_01380	2.23819	1.34
	BAIDGICL_01381	1.05347	1.36
	BAIDGICL_01382	0.480429	0.75
	BAIDGICL_01383	0.748468	1.51
	BAIDGICL_01384	1.2616	0.98
	BAIDGICL_01385	0.469293	0.58
	BAIDGICL_01386	0.381301	0.95
	BAIDGICL_01387	2.76727	2.53
	BAIDGICL_01388	0.847341	1.14
	BAIDGICL_01389	0.945121	0.68
	BAIDGICL_01390	0.582861	0.59
	BAIDGICL_01391	1.30578	1.79
	BAIDGICL_01392	1.07091	1.28
	BAIDGICL_01393	0.593898	1.34
	BAIDGICL_01394	1.40188	1.15
	BAIDGICL_01395	1.29528	1.59
	BAIDGICL_01396	1.12745	1.15
	BAIDGICL_01397	0.983651	1.55
	BAIDGICL_01399	0.800554	1.19
	BAIDGICL_01400	1.05617	0.11
	BAIDGICL_01401	1.50571	1.12
	BAIDGICL_01402	0.366081	1.32
	BAIDGICL_01403	0.538159	0.99
	BAIDGICL_01404	0.908292	1.4
	BAIDGICL_01405	0.351694	0.51
	BAIDGICL_01406	0.48279	0.92
	BAIDGICL_01407	0.825193	1.05
	BAIDGICL_01408	0.869272	1.2
	BAIDGICL_01409	0.485012	2.6
	BAIDGICL_01410	0.71047	0.97
	BAIDGICL_01411	1.09956	5
	BAIDGICL_01412	0.457613	1.86
	BAIDGICL_01413	1.0304	2.85
	BAIDGICL_01414	0.30103	1.49
	BAIDGICL_01415	1.05115	3
	BAIDGICL_01416	1.38543	102
	BAIDGICL_01417	0.436169	1.48
	BAIDGICL_01418	0.553959	0.76
	BAIDGICL_01419	1.19845	0.82
	BAIDGICL_01420	0.748795	1.02
	BAIDGICL_01421	1.50284	1.02
	BAIDGICL_01422	0.623911	1.4
	BAIDGICL_01423	0.631742	1.14
	BAIDGICL_01424	0.68692	0.7
	BAIDGICL_01425	0.822355	0.71
	BAIDGICL_01426	1.40603	2.33
	BAIDGICL_01427	1.228	1.18
	BAIDGICL_01428	1.71219	1.01
	BAIDGICL_01429	1.22299	0.4
	BAIDGICL_01430	0.532097	3.2
	BAIDGICL_01431	0.688523	0.39
	BAIDGICL_01432	0.916435	1.82
	BAIDGICL_01433	1.09234	22
	BAIDGICL_01434	2.47209	1.29
	BAIDGICL_01435	1.1558	1.2
	BAIDGICL_01436	1.41258	1.71
	BAIDGICL_01437	0.502497	1.12
	BAIDGICL_01438	0.767267	1.53
	BAIDGICL_01439	1.62494	1.19
	BAIDGICL_01440	0.954268	1.35
	BAIDGICL_01441	0.36039	1.43
	BAIDGICL_01442	0.47815	1.35
	BAIDGICL_01443	0.624592	1
	BAIDGICL_01444	6.92445	168.14
	BAIDGICL_01445	0.535216	1.19
	BAIDGICL_01446	0.581535	1.14
	BAIDGICL_01447	0.787199	1.29
	BAIDGICL_01448	0.316708	2.05
	BAIDGICL_01449	2.51553	1.55
	BAIDGICL_01450	0.445445	0.89
	BAIDGICL_01451	0.395993	0.93
	BAIDGICL_01452	0.513053	1.15
	BAIDGICL_01453	0.484764	1.84
	BAIDGICL_01454	0.454548	1.61
	BAIDGICL_01455	1.01231	5.83
	BAIDGICL_01456	0.350061	1.15
	BAIDGICL_01457	0.470287	2.75
	BAIDGICL_01458	0.661133	1
	BAIDGICL_01459	0.464856	0.7
	BAIDGICL_01460	2.19196	1.26
	BAIDGICL_01461	1.22305	1.23
	BAIDGICL_01462	0.792625	0.96
	BAIDGICL_01463	1.11649	1.41
	BAIDGICL_01464	0.679555	1
	BAIDGICL_01465	1.01641	1.23
	BAIDGICL_01466	0.531914	1.12
	BAIDGICL_01467	1.34736	1.18
	BAIDGICL_01468	1.01117	1.16
	BAIDGICL_01469	1.9794	1.81
	BAIDGICL_01470	1.033	1.51
	BAIDGICL_01471	0.420092	1.24
	BAIDGICL_01472	0.688566	0.94
	BAIDGICL_01473	0.4601	1.14
	BAIDGICL_01474	0.576005	2.03
	BAIDGICL_01475	0.530984	1.96
	BAIDGICL_01476	1.71761	1.16
	BAIDGICL_01477	0.30103	0.97
	BAIDGICL_01478	1.31761	0.97
	BAIDGICL_01479	2.55472	63.33
	BAIDGICL_01480	0.567665	1.02
	BAIDGICL_01481	0.637687	1.25
	BAIDGICL_01482	0.433516	0.62
	BAIDGICL_01483	5.9431	3.26
	BAIDGICL_01484	0.745552	3
	BAIDGICL_01485	0.763283	20
	BAIDGICL_01486	1.31263	1.61
	BAIDGICL_01487	0.848745	1.06
	BAIDGICL_01488	0.661853	1.26
	BAIDGICL_01489	1.18807	1.18
	BAIDGICL_01490	0.321704	1.34
	BAIDGICL_01491	0.708187	0.79
	BAIDGICL_01492	0.818132	1.29
	BAIDGICL_01493	1.04003	1.48
	BAIDGICL_01494	0.797555	1.4
	BAIDGICL_01495	1.02245	1.3
	BAIDGICL_01496	0.575992	0.96
	BAIDGICL_01497	5.84466	10.34
	BAIDGICL_01498	0.452561	0.81
	BAIDGICL_01499	1.06828	14
	BAIDGICL_01500	2.21752	1.61
	BAIDGICL_01501	1.13765	5.38
	BAIDGICL_01502	0.468637	0.91
	BAIDGICL_01503	1.25407	1.45
	BAIDGICL_01504	0.414685	0.74
	BAIDGICL_01505	0.915177	1.8
	BAIDGICL_01506	0.6825	1.29
	BAIDGICL_01507	1.41135	0.99
	BAIDGICL_01508	2.41955	3.76
	BAIDGICL_01509	0.340583	0.43
	BAIDGICL_01510	0.816638	1.31
	BAIDGICL_01511	1.48753	1.86
	BAIDGICL_01512	0.31833	0.7
	BAIDGICL_01513	1.3775	1.44
	BAIDGICL_01514	0.702555	1.03
	BAIDGICL_01515	0.641072	0.9
	BAIDGICL_01516	1.22189	1.06
	BAIDGICL_01517	0.361627	0.83
	BAIDGICL_01518	1.49767	1.21
	BAIDGICL_01519	2.56502	2.97
	BAIDGICL_01520	1.02993	2.18
	BAIDGICL_01521	0.758659	1.43
	BAIDGICL_01522	0.308983	0.88
	BAIDGICL_01523	1.32962	1.46
	BAIDGICL_01524	0.532436	1.19
	BAIDGICL_01525	0.93004	1.23
	BAIDGICL_01526	0.764465	0.62
	BAIDGICL_01527	0.305732	3
	BAIDGICL_01528	0.383722	1.3
	BAIDGICL_01529	0.311036	0.75
	BAIDGICL_01530	1.62392	0.92
	BAIDGICL_01531	4.42022	7.63
	BAIDGICL_01532	4.15552	1.73
	BAIDGICL_01533	0.513245	1.16
	BAIDGICL_01534	1.247	1.44
	BAIDGICL_01535	2.02078	1.36
	BAIDGICL_01536	9.63827	25.7
	BAIDGICL_01537	3.30841	8.63
	BAIDGICL_01538	6.79588	86.25
	BAIDGICL_01539	0.695922	3.45
	BAIDGICL_01540	1.29494	4.21
	BAIDGICL_01541	1.30371	4.25
	BAIDGICL_01542	1.1273	4.78
	BAIDGICL_01543	2.64483	27.43
	BAIDGICL_01544	0.502896	1.08
	BAIDGICL_01545	0.567207	1.29
	BAIDGICL_01546	2.31614	1.55
	BAIDGICL_01547	1.09658	1.03
	BAIDGICL_01548	0.753118	33
	BAIDGICL_01549	0.934061	0.99
	BAIDGICL_01550	0.545769	1.38
	BAIDGICL_01551	1.6957	1.84
	BAIDGICL_01552	0.455403	0.78
	BAIDGICL_01553	0.488204	0.76
	BAIDGICL_01554	0.396789	1.28
	BAIDGICL_01555	0.390787	1.16
	BAIDGICL_01556	0.923679	1.18
	BAIDGICL_01557	5.18376	20.21
	BAIDGICL_01558	7.70115	22.7
	BAIDGICL_01559	0.437684	1.96
	BAIDGICL_01560	1.43418	2.48
	BAIDGICL_01561	0.667649	1.06
	BAIDGICL_01562	1.00605	1.21
	BAIDGICL_01563	1.91972	1.04
	BAIDGICL_01564	0.378261	0.6
	BAIDGICL_01565	1.55876	14.83
	BAIDGICL_01566	1.03488	1.26
	BAIDGICL_01567	0.427313	0.55
	BAIDGICL_01568	0.51413	2.34
	BAIDGICL_01569	2.04189	1.8
	BAIDGICL_01570	0.78551	1.04
	BAIDGICL_01571	0.661542	1.83
	BAIDGICL_01572	0.685688	1.8
	BAIDGICL_01573	0.622143	2.29
	BAIDGICL_01574	0.832874	32
	BAIDGICL_01575	0.594945	1.46
	BAIDGICL_01576	0.635567	0.83
	BAIDGICL_01577	8.50864	215.3
	BAIDGICL_01578	1.02498	0.7
	BAIDGICL_01579	2.36965	45.8
	BAIDGICL_01580	0.316166	1.85
	BAIDGICL_01581	0.309375	0.98
	BAIDGICL_01582	0.302067	0.83
	BAIDGICL_01583	0.536568	9.8
	BAIDGICL_01584	1.44102	1.63
	BAIDGICL_01585	2.54079	28
	BAIDGICL_01586	1.35485	1.23
	BAIDGICL_01587	1.7719	1.34
	BAIDGICL_01588	2.76038	14.32
	BAIDGICL_01589	0.954031	1.96
	BAIDGICL_01590	0.399727	1.17
	BAIDGICL_01591	0.744838	0.64
	BAIDGICL_01592	0.385593	0.74
	BAIDGICL_01593	0.623644	0.96
	BAIDGICL_01594	0.49086	0.76
	BAIDGICL_01595	1.83051	3.19
	BAIDGICL_01596	1.30456	2.78
	BAIDGICL_01597	1.62714	1.25
	BAIDGICL_01598	2.08501	1.33
	BAIDGICL_01599	0.388756	1.07
	BAIDGICL_01600	0.548567	1.67
	BAIDGICL_01601	1.02345	1.55
	BAIDGICL_01602	1.47834	1.39
	BAIDGICL_01603	0.514837	1
	BAIDGICL_01604	0.800675	0.43
	BAIDGICL_01605	0.793623	0.11
	BAIDGICL_01606	0.9898	2.22
	BAIDGICL_01607	0.73504	0.01
	BAIDGICL_01608	0.341509	0.95
	BAIDGICL_01609	1.29287	1.15
	BAIDGICL_01610	0.358389	1.37
	BAIDGICL_01611	1.01996	1.11
	BAIDGICL_01613	0.30103	0.88
	BAIDGICL_01614	6.53611	61.35
	BAIDGICL_01615	0.306172	0.59
	BAIDGICL_01616	1.19303	1.68
	BAIDGICL_01617	0.725399	0.77
	BAIDGICL_01618	0.308319	0.87
	BAIDGICL_01619	0.80979	0.54
	BAIDGICL_01620	0.947978	1.09
	BAIDGICL_01622	0.318205	0.58
	BAIDGICL_01623	0.846822	1.09
	BAIDGICL_01624	0.37393	0.31
	BAIDGICL_01625	5.95861	7.11
	BAIDGICL_01626	1.076	2
	BAIDGICL_01627	0.870476	0.84
	BAIDGICL_01628	1.27915	1.39
	BAIDGICL_01629	0.796054	0.7
	BAIDGICL_01630	0.664562	0.74
	BAIDGICL_01631	0.307663	1.64
	BAIDGICL_01632	1.43174	1.74
	BAIDGICL_01633	1.86859	0.99
	BAIDGICL_01634	0.316808	0.85
	BAIDGICL_01635	1.03887	1.07
	BAIDGICL_01636	0.550839	1
	BAIDGICL_01637	1.42391	1.93
	BAIDGICL_01638	1.04654	1.27
	BAIDGICL_01639	0.922113	1.16
	BAIDGICL_01640	0.54305	1.08
	BAIDGICL_01641	0.550206	1.85
	BAIDGICL_01642	2.04857	1.33
	BAIDGICL_01643	0.589058	0.71
	BAIDGICL_01644	0.969154	1.68
	BAIDGICL_01645	1.34047	1.08
	BAIDGICL_01646	0.894685	1.7
	BAIDGICL_01647	0.391149	1.9
	BAIDGICL_01648	0.324745	0.29
	BAIDGICL_01649	0.544703	1.25
	BAIDGICL_01650	0.625382	0.82
	BAIDGICL_01651	0.616411	1
	BAIDGICL_01652	1.69578	2.32
	BAIDGICL_01653	0.592836	1.14
	BAIDGICL_01654	0.693249	1.26
	BAIDGICL_01655	0.659107	1.41
	BAIDGICL_01656	0.756201	2.41
	BAIDGICL_01657	0.458936	1.25
	BAIDGICL_01658	0.469911	0.71
	BAIDGICL_01659	1.23392	1.57
	BAIDGICL_01660	1.42076	1.05
	BAIDGICL_01661	0.484738	1.41
	BAIDGICL_01662	1.27827	1.29
	BAIDGICL_01663	0.48932	1.13
	BAIDGICL_01664	0.772446	1.17
	BAIDGICL_01665	0.814365	1.24
	BAIDGICL_01666	1.20933	1.02
	BAIDGICL_01667	5.18442	1.23
	BAIDGICL_01668	0.894381	1.43
	BAIDGICL_01669	0.634622	0.6
	BAIDGICL_01670	1.47444	2.35
	BAIDGICL_01671	1.3717	1.09
	BAIDGICL_01672	1.26841	1.79
	BAIDGICL_01673	0.348853	0.95
	BAIDGICL_01674	0.693943	0.25
	BAIDGICL_01675	0.604658	1.13
	BAIDGICL_01676	1.35554	1.34
	BAIDGICL_01677	0.620669	1.08
	BAIDGICL_01678	0.469023	1.82
	BAIDGICL_01679	0.470427	0.23
	BAIDGICL_01680	3.38342	3.58
	BAIDGICL_01681	0.744766	0.85
	BAIDGICL_01682	0.414304	1.05
	BAIDGICL_01683	2.17085	1.46
	BAIDGICL_01684	0.911414	0.76
	BAIDGICL_01685	0.848991	1.05
	BAIDGICL_01686	3.23902	1.32
	BAIDGICL_01687	0.705259	1.27
	BAIDGICL_01688	2.99342	32
	BAIDGICL_01689	0.39371	0.79
	BAIDGICL_01690	0.439496	1.23
	BAIDGICL_01691	1.85681	1.72
	BAIDGICL_01692	1.18053	1.17
	BAIDGICL_01693	0.30103	0.96
	BAIDGICL_01694	0.551996	1.42
	BAIDGICL_01695	0.721582	1.52
	BAIDGICL_01696	0.64529	1.98
	BAIDGICL_01697	0.828031	1.59
	BAIDGICL_01698	2.99449	2.37
	BAIDGICL_01699	0.305263	1.26
	BAIDGICL_01700	1.33364	1.3
	BAIDGICL_01701	0.966543	1.23
	BAIDGICL_01702	0.746208	1.84
	BAIDGICL_01703	0.461522	0.46
	BAIDGICL_01704	0.598415	1.69
	BAIDGICL_01705	0.366168	0.59
	BAIDGICL_01706	0.505148	1.02
	BAIDGICL_01707	0.422781	0.94
	BAIDGICL_01708	0.854454	1.67
	BAIDGICL_01709	1.47141	1.43
	BAIDGICL_01710	0.693412	1.23
	BAIDGICL_01711	1.22733	1.06
	BAIDGICL_01712	1.32765	1.87
	BAIDGICL_01713	0.311378	0.89
	BAIDGICL_01714	0.467072	1.21
	BAIDGICL_01715	0.396845	1.12
	BAIDGICL_01716	0.323474	0.7
	BAIDGICL_01717	0.435542	1.8
	BAIDGICL_01718	2.20861	1.37
	BAIDGICL_01719	0.531621	1.03
	BAIDGICL_01720	1.07532	0.99
	BAIDGICL_01721	1.31306	1.13
	BAIDGICL_01722	0.425642	1.01
	BAIDGICL_01723	0.469023	2.39
	BAIDGICL_01724	0.736715	1.64
	BAIDGICL_01725	0.444378	1
	BAIDGICL_01726	0.839771	1.2
	BAIDGICL_01727	0.974281	1.36
	BAIDGICL_01728	0.790035	2.34
	BAIDGICL_01729	1.31547	1.53
	BAIDGICL_01730	1.91936	1.7
	BAIDGICL_01731	0.991312	1.25
	BAIDGICL_01732	0.30103	3.33
	BAIDGICL_01733	0.30103	0.74
	BAIDGICL_01734	1.87095	1.31
	BAIDGICL_01735	0.604371	3.04
	BAIDGICL_01736	0.595784	1.19
	BAIDGICL_01737	0.816945	1.62
	BAIDGICL_01738	0.332877	1.28
	BAIDGICL_01739	0.936707	4.44
	BAIDGICL_01740	0.336143	1.34
	BAIDGICL_01741	0.506428	0.71
	BAIDGICL_01742	1.02041	1.37
	BAIDGICL_01743	0.402393	0.85
	BAIDGICL_01744	0.49771	3.17
	BAIDGICL_01745	0.578582	1.05
	BAIDGICL_01746	0.547593	1.43
	BAIDGICL_01747	0.352439	0.9
	BAIDGICL_01748	0.536251	1.2
	BAIDGICL_01749	0.968112	2.8
	BAIDGICL_01750	0.470397	1.15
	BAIDGICL_01751	0.596578	1.44
	BAIDGICL_01752	1.23737	0.12
	BAIDGICL_01753	0.322647	1.96
	BAIDGICL_01754	0.876959	0.96
	BAIDGICL_01755	0.847466	1.39
	BAIDGICL_01756	0.837508	1.35
	BAIDGICL_01757	0.712389	1.92
	BAIDGICL_01758	0.961616	0.78
	BAIDGICL_01759	0.574487	0.79
	BAIDGICL_01760	0.509138	1.22
	BAIDGICL_01761	1.16668	1.13
	BAIDGICL_01762	0.738524	1.25
	BAIDGICL_01763	1.15075	0.96
	BAIDGICL_01764	0.977025	1.25
	BAIDGICL_01765	0.746852	2.79
	BAIDGICL_01766	1.11998	1.48
	BAIDGICL_01767	0.691491	0.9
	BAIDGICL_01768	0.488985	0.63
	BAIDGICL_01769	0.380699	0.9
	BAIDGICL_01770	1.5491	1.62
	BAIDGICL_01771	0.405028	1.26
	BAIDGICL_01772	0.766105	1.36
	BAIDGICL_01773	3.11073	1.64
	BAIDGICL_01774	0.882911	1.09
	BAIDGICL_01775	0.55339	1.46
	BAIDGICL_01776	0.636644	1.33
	BAIDGICL_01777	1.25615	1.38
	BAIDGICL_01778	0.560039	0.77
	BAIDGICL_01779	0.789167	1.42
	BAIDGICL_01780	1.41024	1.25
	BAIDGICL_01781	0.431874	1.4
	BAIDGICL_01782	1.54063	1.3
	BAIDGICL_01783	1.12709	2.37
	BAIDGICL_01784	1.389	1.84
	BAIDGICL_01785	0.857488	1.04
	BAIDGICL_01786	1.81681	1.47
	BAIDGICL_01787	0.651257	1.27
	BAIDGICL_01788	0.409551	0.62
	BAIDGICL_01789	0.965196	0.99
	BAIDGICL_01790	0.832787	0.85
	BAIDGICL_01791	1.03106	1.44
	BAIDGICL_01792	1.86536	1.33
	BAIDGICL_01793	1.66884	2.17
	BAIDGICL_01794	0.531884	1.03
	BAIDGICL_01795	0.941108	1.16
	BAIDGICL_01796	0.703573	1.38
	BAIDGICL_01797	1.21714	2.76
	BAIDGICL_01798	1.04644	2.8
	BAIDGICL_01799	0.956176	1.2
	BAIDGICL_01800	1.75806	1.19
	BAIDGICL_01801	0.58569	1.1
	BAIDGICL_01802	0.761438	1.53
	BAIDGICL_01803	1.59707	1.43
	BAIDGICL_01804	0.846128	0.96
	BAIDGICL_01805	0.472168	1.01
	BAIDGICL_01806	0.430985	0.8
	BAIDGICL_01807	0.606438	1.57
	BAIDGICL_01808	1.81464	1.67
	BAIDGICL_01809	0.824019	0.99
	BAIDGICL_01810	1.12609	0.95
	BAIDGICL_01811	1.94749	1.15
	BAIDGICL_01812	0.882504	0.92
	BAIDGICL_01813	0.995548	1.07
	BAIDGICL_01814	0.979939	1.52
	BAIDGICL_01815	0.612871	1.92
	BAIDGICL_01816	0.408733	1.34
	BAIDGICL_01817	1.10105	0.92
	BAIDGICL_01818	0.816777	1.04
	BAIDGICL_01819	0.665401	0.99
	BAIDGICL_01820	0.324591	0.89
	BAIDGICL_01821	0.414316	0.86
	BAIDGICL_01822	1.83062	1.87
	BAIDGICL_01823	1.76243	1.23
	BAIDGICL_01824	0.9627	1.81
	BAIDGICL_01825	1.30567	1.24
	BAIDGICL_01826	0.548417	1.01
	BAIDGICL_01828	0.985457	1.98
	BAIDGICL_01829	2.02422	0.95
	BAIDGICL_01830	1.46964	1.4
	BAIDGICL_01831	0.421386	1.43
	BAIDGICL_01832	1.68886	1.95
	BAIDGICL_01833	1.60154	2.81
	BAIDGICL_01834	0.750631	1.25
	BAIDGICL_01835	1.01718	1.55
	BAIDGICL_01836	0.624557	1.02
	BAIDGICL_01837	0.764367	1.76
	BAIDGICL_01838	2.35034	1.83
	BAIDGICL_01839	1.4187	1.25
	BAIDGICL_01840	0.860349	1.17
	BAIDGICL_01841	1.27611	0.92
	BAIDGICL_01842	1.28003	1.29
	BAIDGICL_01843	0.461764	3.03
	BAIDGICL_01844	3.54717	2.13
	BAIDGICL_01845	0.79256	1.13
	BAIDGICL_01846	0.503217	1.81
	BAIDGICL_01847	1.02596	0.36
	BAIDGICL_01848	2.02015	0.68
	BAIDGICL_01849	0.89859	3.09
	BAIDGICL_01850	0.630348	0.36
	BAIDGICL_01851	0.558886	0.57
	BAIDGICL_01852	0.788798	1.48
	BAIDGICL_01853	0.895109	2.38
	BAIDGICL_01854	0.821056	0.98
	BAIDGICL_01855	1.33733	1.43
	BAIDGICL_01856	0.442575	0.51
	BAIDGICL_01857	0.368396	2.01
	BAIDGICL_01858	1.30151	1.11
	BAIDGICL_01859	0.378202	1.12
	BAIDGICL_01860	1.77977	1.37
	BAIDGICL_01861	0.821453	0.98
	BAIDGICL_01862	0.68318	0.97
	BAIDGICL_01863	0.936923	1.26
	BAIDGICL_01864	0.802074	1.07
	BAIDGICL_01865	0.446	0.84
	BAIDGICL_01866	0.626604	0.82
	BAIDGICL_01867	1.71867	1.21
	BAIDGICL_01868	1.21143	0.88
	BAIDGICL_01869	0.426853	1.41
	BAIDGICL_01870	1.45947	1.37
	BAIDGICL_01871	0.844987	1.13
	BAIDGICL_01872	1.34955	1.14
	BAIDGICL_01873	0.518633	1.17
	BAIDGICL_01874	0.800665	0.43
	BAIDGICL_01875	0.30103	1.14
	BAIDGICL_01876	1.20075	1.79
	BAIDGICL_01877	0.976641	1.49
	BAIDGICL_01878	0.378869	1.64
	BAIDGICL_01879	0.806405	1.06
	BAIDGICL_01880	0.871949	1.18
	BAIDGICL_01881	0.305596	1.61
	BAIDGICL_01882	1.14166	1.75
	BAIDGICL_01883	1.50527	1.4
	BAIDGICL_01884	0.681554	4.43
	BAIDGICL_01885	0.360051	1.33
	BAIDGICL_01886	0.478625	0.93
	BAIDGICL_01887	0.813402	1.14
	BAIDGICL_01888	2.26804	1.76
	BAIDGICL_01889	0.898315	2.01
	BAIDGICL_01890	0.513131	4.05
	BAIDGICL_01891	0.320635	1.03
	BAIDGICL_01892	2.16906	2.79
	BAIDGICL_01893	0.662834	1.24
	BAIDGICL_01894	1.69385	2.78
	BAIDGICL_01895	0.904488	1.98
	BAIDGICL_01896	0.916536	1.2
	BAIDGICL_01897	1.63091	1.31
	BAIDGICL_01898	0.553033	1.22
	BAIDGICL_01899	1.22061	1.49
	BAIDGICL_01900	1.44572	1.15
	BAIDGICL_01901	0.981553	1.44
	BAIDGICL_01902	0.37287	0.84
	BAIDGICL_01903	0.736421	0.74
	BAIDGICL_01904	0.379175	1.53
	BAIDGICL_01905	0.595489	1.53
	BAIDGICL_01906	1.60802	1.32
	BAIDGICL_01907	0.33421	0.94
	BAIDGICL_01908	0.357248	0.94
	BAIDGICL_01909	1.92164	1.53
	BAIDGICL_01910	0.449851	1.19
	BAIDGICL_01911	0.591757	0.62
	BAIDGICL_01912	0.407943	0.86
	BAIDGICL_01913	0.905595	1.16
	BAIDGICL_01914	0.929283	1.12
	BAIDGICL_01915	1.13201	1.24
	BAIDGICL_01916	0.964853	1.71
	BAIDGICL_01917	0.683388	3.15
	BAIDGICL_01918	0.852851	1.75
	BAIDGICL_01919	1.21029	1.47
	BAIDGICL_01920	2.1584	1.22
	BAIDGICL_01921	0.395138	1.45
	BAIDGICL_01922	0.384565	1.01
	BAIDGICL_01923	0.347995	1.06
	BAIDGICL_01924	0.325032	1.25
	BAIDGICL_01925	0.614926	1.28
	BAIDGICL_01926	0.80129	0.84
	BAIDGICL_01927	0.345022	1.19
	BAIDGICL_01928	2.70523	1.64
	BAIDGICL_01929	0.709075	0.87
	BAIDGICL_01930	0.414176	0.66
	BAIDGICL_01931	0.772249	22
	BAIDGICL_01932	1.00302	0.97
	BAIDGICL_01933	1.03525	1.15
	BAIDGICL_01934	2.6114	1.45
	BAIDGICL_01935	1.27446	1.84
	BAIDGICL_01936	1.34671	1.16
	BAIDGICL_01937	0.552469	1.41
	BAIDGICL_01938	2.27886	1.15
	BAIDGICL_01939	1.78138	1.95
	BAIDGICL_01940	1.01801	1.34
	BAIDGICL_01941	1.02955	1.39
	BAIDGICL_01942	1.37338	1.48
	BAIDGICL_01943	1.0465	0.27
	BAIDGICL_01944	1.78268	1.05
	BAIDGICL_01945	1.20809	1.55
	BAIDGICL_01946	1.5818	1.01
	BAIDGICL_01947	0.363001	0.69
	BAIDGICL_01948	1.75318	1.33
	BAIDGICL_01949	1.60816	1.62
	BAIDGICL_01950	0.304103	1.25
	BAIDGICL_01951	0.935058	1.43
	BAIDGICL_01952	1.28673	1.04
	BAIDGICL_01953	1.05643	1.56
	BAIDGICL_01954	0.385931	1.92
	BAIDGICL_01955	0.754355	2.46
	BAIDGICL_01956	0.815401	0.91
	BAIDGICL_01957	1.05288	1.69
	BAIDGICL_01958	0.875576	1.38
	BAIDGICL_01959	1.46565	4.29
	BAIDGICL_01960	0.614148	1.28
	BAIDGICL_01961	0.840797	1.1
	BAIDGICL_01962	0.807474	1.23
	BAIDGICL_01963	0.404286	0.68
	BAIDGICL_01964	0.316061	0.66
	BAIDGICL_01965	1.83722	1.97
	BAIDGICL_01966	0.495693	2.93
	BAIDGICL_01967	0.778889	1.57
	BAIDGICL_01968	0.995856	1.26
	BAIDGICL_01969	0.618308	1.48
	BAIDGICL_01970	1.58795	1.53
	BAIDGICL_01971	1.2268	1.21
	BAIDGICL_01972	0.755253	1.37
	BAIDGICL_01973	0.636492	1.12
	BAIDGICL_01974	2.03673	1.66
	BAIDGICL_01975	0.389825	1.15
	BAIDGICL_01976	2.16404	2.59
	BAIDGICL_01977	0.495891	0.64
	BAIDGICL_01978	0.701739	1.41
	BAIDGICL_01979	0.78348	1.17
	BAIDGICL_01980	0.583724	1.22
	BAIDGICL_01981	0.623415	1.27
	BAIDGICL_01982	0.865586	1
	BAIDGICL_01983	1.99087	1.59
	BAIDGICL_01984	0.925796	1.67
	BAIDGICL_01985	0.483024	0.3
	BAIDGICL_01986	1.44113	3.3
	BAIDGICL_01987	0.675785	1.06
	BAIDGICL_01988	1.1651	1.31
	BAIDGICL_01989	0.81681	1.26
	BAIDGICL_01990	1.01595	1.56
	BAIDGICL_01991	0.920309	1.28
	BAIDGICL_01992	0.631561	1.08
	BAIDGICL_01993	1.01542	2.64
	BAIDGICL_01994	0.311763	1.05
	BAIDGICL_01995	0.395675	0.9
	BAIDGICL_01996	0.443032	0.7
	BAIDGICL_01997	0.305713	12
	BAIDGICL_01998	1.46147	2.21
	BAIDGICL_01999	0.391907	0.92
	BAIDGICL_02000	0.489209	0.86
	BAIDGICL_02001	0.644684	1.81
	BAIDGICL_02002	0.829619	0.89
	BAIDGICL_02003	2.56394	1.5
	BAIDGICL_02004	0.721514	1.39
	BAIDGICL_02005	0.918663	1.71
	BAIDGICL_02006	1.28574	1.56
	BAIDGICL_02007	0.376638	0.61
	BAIDGICL_02008	0.382223	1.04
	BAIDGICL_02009	0.512715	0.79
	BAIDGICL_02010	0.30103	0.54
	BAIDGICL_02011	1.09405	0.01
	BAIDGICL_02012	1.93275	1.52
	BAIDGICL_02013	1.09374	1.08
	BAIDGICL_02014	0.737539	1.13
	BAIDGICL_02015	0.323035	1.93
	BAIDGICL_02016	0.931104	1.58
	BAIDGICL_02017	0.781326	1.92
	BAIDGICL_02018	1.15777	1.44
	BAIDGICL_02019	0.786725	1.08
	BAIDGICL_02020	0.367697	1.46
	BAIDGICL_02021	1.10843	1.98
	BAIDGICL_02022	0.35611	0.79
	BAIDGICL_02023	0.906294	1.74
	BAIDGICL_02024	0.440709	1.79
	BAIDGICL_02025	2.16288	1.57
	BAIDGICL_02026	2.53161	1.63
	BAIDGICL_02027	1.96862	1.9
	BAIDGICL_02028	0.469342	0.94
	BAIDGICL_02029	0.981601	1.42
	BAIDGICL_02030	0.57336	1.18
	BAIDGICL_02031	0.679517	1.98
	BAIDGICL_02032	1.48936	2.94
	BAIDGICL_02033	0.552906	0.62
	BAIDGICL_02034	0.850878	2.87
	BAIDGICL_02035	0.565689	1.09
	BAIDGICL_02036	1.04839	1.28
	BAIDGICL_02037	0.774327	31
	BAIDGICL_02038	0.61839	1.22
	BAIDGICL_02039	0.557457	0.93
	BAIDGICL_02040	0.937198	0.18
	BAIDGICL_02041	0.577875	2.66
	BAIDGICL_02042	0.30103	0.55
	BAIDGICL_02043	1.03945	1.12
	BAIDGICL_02044	1.72229	1.43
	BAIDGICL_02045	1.13923	2
	BAIDGICL_02046	1.66922	1.3
	BAIDGICL_02047	0.506487	1.85
	BAIDGICL_02048	1.32882	1.25
	BAIDGICL_02049	1.61697	1.45
	BAIDGICL_02050	1.95495	86
	BAIDGICL_02051	0.88774	3.47
	BAIDGICL_02052	0.330728	1.27
	BAIDGICL_02053	0.624196	1.36
	BAIDGICL_02054	0.347104	1.19
	BAIDGICL_02055	0.473355	2.02
	BAIDGICL_02056	0.495927	1.49
	BAIDGICL_02057	1.37943	2.62
	BAIDGICL_02058	0.434409	0.51
	BAIDGICL_02059	0.333541	1.67
	BAIDGICL_02060	1.77385	1.51
	BAIDGICL_02061	1.21993	1.64
	BAIDGICL_02062	0.420223	0.69
	BAIDGICL_02063	1.52317	1.89
	BAIDGICL_02064	0.596012	2.53
	BAIDGICL_02065	0.355616	0.8
	BAIDGICL_02066	0.987216	1.02
	BAIDGICL_02067	1.20154	1.11
	BAIDGICL_02068	0.510414	1.58
	BAIDGICL_02069	0.54388	4.35
	BAIDGICL_02070	0.432996	1.76
	BAIDGICL_02071	0.39896	1.19
	BAIDGICL_02072	0.896543	1.31
	BAIDGICL_02073	0.609002	1.75
	BAIDGICL_02074	1.25775	2.23
	BAIDGICL_02075	1.56632	2.25
	BAIDGICL_02076	0.365695	1.18
	BAIDGICL_02077	0.415272	2.11
	BAIDGICL_02078	0.650751	0.7
	BAIDGICL_02079	0.617538	1.12
	BAIDGICL_02080	0.343588	0.74
	BAIDGICL_02081	1.30693	2.5
[truncated: 3,584 more rows]

## Sheet: Fig 4B
	Fig 4B. Sporulation efficiency of the indicated strains in the BaR6 background.
	genotype	trial 1 (spores/mL)	trial 2 (spores/mL)	trial 3 (spores/mL)	average	standard error	sporulation efficiency
	WT	142000000	115000000	100500000	1.19167e+08	2.10614e+07	1
	ipdA::Tn	8750	7980	6520	7750	1132.65	6.5035e-05
	ipdA::Tn + ipdA	108000000	84000000	79400000	9.04667e+07	1.53575e+07	0.759161

## Sheet: Fig 5A
	Fig 5A. Scatterplot of all potential hits from a one-by-all AlphaFold2-Multimer screen using IpdA as the bait.
	complex_name	avg_n_models	best_pAE_avg
	A0A6L7GZZ9_BACAN__A0A6L7H5E6_BACAN__356aa	4.5	4.1
	A0A6L7GZZ9_BACAN__A0A6L7HJ46_BACAN__363aa	4.4	4.5
	A0A6L7GZZ9_BACAN__A0A6L8P0G7_BACAN__611aa	4.3	3.8
	A0A6L7GZZ9_BACAN__A0A6L8Q0Y3_BACAN__415aa	4.3	5
	A0A6L7GZZ9_BACAN__A0A6L7H8A8_BACAN__390aa	4.3	3.3
	A0A6L7GZZ9_BACAN__PYRK_BACAN__421aa	4.3	4.6
	A0A6L7GZZ9_BACAN__A0A1S0QWA0_BACAN__472aa	4.2	3.6
	A0A6L7GZZ9_BACAN__Q81RK1_BACAN__333aa	4.2	3.3
	A0A6L7GZZ9_BACAN__A0A6L8PE27_BACAN__439aa	4.2	3.2
	A0A6L7GZZ9_BACAN__A0A6L8P355_BACAN__261aa	4.2	4
	A0A6L7GZZ9_BACAN__T23O_BACAN__441aa	4.2	5.4
	A0A6L7GZZ9_BACAN__Q9X307_BACAN__646aa	4.1	3.9
	A0A6L7GZZ9_BACAN__A0A3P1TXV0_BACAN__261aa	4	4.3
	A0A6L7GZZ9_BACAN__A0A6L7H4C3_BACAN__272aa	4	3.2
	A0A6L7GZZ9_BACAN__A0A6L7HRQ7_BACAN__261aa	4	4.5
	A0A6L7GZZ9_BACAN__A0A6L7HJU1_BACAN__365aa	3.9	6.6
	A0A6L7GZZ9_BACAN__Q81UX0_BACAN__254aa	3.9	3.2
	A0A6L7GZZ9_BACAN__A0A6L8PFJ4_BACAN__435aa	3.9	2.4
	A0A6L7GZZ9_BACAN__PAGR_BACAN__261aa	3.8	4.2
	A0A6L7GZZ9_BACAN__A0A6L7HGN8_BACAN__271aa	3.8	8.8
	A0A6L7GZZ9_BACAN__Q81YA5_BACAN__331aa	3.8	3.7
	A0A6L7GZZ9_BACAN__A0A6L8NW80_BACAN__318aa	3.8	4.1
	A0A6L7GZZ9_BACAN__A0A6L8PYZ0_BACAN__265aa	3.8	2.7
	A0A6L7GZZ9_BACAN__A0A6L7GZT9_BACAN__868aa	3.8	8.4
	A0A6L7GZZ9_BACAN__A0A4Y1WD28_BACAN__370aa	3.7	3.7
	A0A6L7GZZ9_BACAN__A0A3P1TYX8_BACAN__529aa	3.7	3.5
	A0A6L7GZZ9_BACAN__A0A6L8P3Q0_BACAN__275aa	3.7	2.8
	A0A6L7GZZ9_BACAN__A0A6L8P1X9_BACAN__342aa	3.7	3.9
	A0A6L7GZZ9_BACAN__Q81UN0_BACAN__353aa	3.7	10
	A0A6L7GZZ9_BACAN__A0A6L7HI39_BACAN__313aa	3.7	4.3
	A0A6L7GZZ9_BACAN__A0A6L7HD93_BACAN__469aa	3.6	4.7
	A0A6L7GZZ9_BACAN__A0A3P1U933_BACAN__257aa	3.6	8.5
	A0A6L7GZZ9_BACAN__HIS5_BACAN__371aa	3.6	6.3
	A0A6L7GZZ9_BACAN__A0A6H3AGE3_BACAN__253aa	3.6	4.6
	A0A6L7GZZ9_BACAN__A0A4Y1W8D1_BACAN__439aa	3.6	8.7
	A0A6L7GZZ9_BACAN__A0A6L8PEJ0_BACAN__437aa	3.6	2.3
	A0A6L7GZZ9_BACAN__A0A6L8P9Y1_BACAN__407aa	3.6	2.8
	A0A6L7GZZ9_BACAN__A0A6L8NUD5_BACAN__270aa	3.6	3.3
	A0A6L7GZZ9_BACAN__Q81Y58_BACAN__429aa	3.5	7.9
	A0A6L7GZZ9_BACAN__A0A6L7HGH5_BACAN__466aa	3.5	6.2
	A0A6L7GZZ9_BACAN__A0A6L8PCP6_BACAN__394aa	3.5	9.4
	A0A6L7GZZ9_BACAN__A0A6L8P7D7_BACAN__265aa	3.5	11.6
	A0A6L7GZZ9_BACAN__Q81VE8_BACAN__307aa	3.5	2.2
	A0A6L7GZZ9_BACAN__A0A6L7HLC1_BACAN__478aa	3.5	4.6
	A0A6L7GZZ9_BACAN__Q81YE4_BACAN__521aa	3.5	5.9
	A0A6L7GZZ9_BACAN__A0A6L7HHN9_BACAN__364aa	3.5	3.9
	A0A6L7GZZ9_BACAN__A0A6L8P0N8_BACAN__352aa	3.5	6.4
	A0A6L7GZZ9_BACAN__A0A4Y1WDY0_BACAN__257aa	3.5	6.1
	A0A6L7GZZ9_BACAN__A0A6L8P258_BACAN__459aa	3.4	5.7
	A0A6L7GZZ9_BACAN__TAGU_BACAN__465aa	3.4	4.6
	A0A6L7GZZ9_BACAN__A0A6L8NVQ1_BACAN__346aa	3.4	5.4
	A0A6L7GZZ9_BACAN__A0A6L7HDM5_BACAN__375aa	3.3	4.3
	A0A6L7GZZ9_BACAN__A0A0F7R6N2_BACAN__301aa	3.3	3.7
	A0A6L7GZZ9_BACAN__Q81RF6_BACAN__262aa	3.3	6.2
	A0A6L7GZZ9_BACAN__A0A6L7HJP1_BACAN__319aa	3.3	2.9
	A0A6L7GZZ9_BACAN__A0A6L8PYW1_BACAN__487aa	3.3	5.3
	A0A6L7GZZ9_BACAN__A0A6L8PB81_BACAN__373aa	3.3	7.7
	A0A6L7GZZ9_BACAN__A0A348A1X9_BACAN__371aa	3.3	7.7
	A0A6L7GZZ9_BACAN__A0A6L7H3Y4_BACAN__275aa	3.3	9.3
	A0A6L7GZZ9_BACAN__Q9X394_BACAN__259aa	3.3	5.3
	A0A6L7GZZ9_BACAN__PUR9_BACAN__673aa	3.3	4.8
	A0A6L7GZZ9_BACAN__A0A6L7H167_BACAN__801aa	3.2	6.7
	A0A6L7GZZ9_BACAN__A0A0J1I324_BACAN__266aa	3.2	7.7
	A0A6L7GZZ9_BACAN__RS7_BACAN__318aa	3.2	4.5
	A0A6L7GZZ9_BACAN__Q6EZW1_BACAN__640aa	3.2	4.2
	A0A6L7GZZ9_BACAN__A0A6L7HPA8_BACAN__230aa	3.2	8.1
	A0A6L7GZZ9_BACAN__A0A6L7H515_BACAN__573aa	3.2	5.4
	A0A6L7GZZ9_BACAN__A0A6L7HHF5_BACAN__250aa	3.1	3.6
	A0A6L7GZZ9_BACAN__A0A6L8PVQ1_BACAN__349aa	3.1	7.7
	A0A6L7GZZ9_BACAN__A0A6L8NWH0_BACAN__270aa	3.1	5.4
	A0A6L7GZZ9_BACAN__A0A6L7H1V1_BACAN__532aa	3.1	8.9
	A0A6L7GZZ9_BACAN__A0A348A977_BACAN__345aa	3.1	10.2
	A0A6L7GZZ9_BACAN__A0A6H3A7C2_BACAN__392aa	3.1	6.8
	A0A6L7GZZ9_BACAN__A0A2P0H959_BACAN__479aa	3.1	5.2
	A0A6L7GZZ9_BACAN__A0A6L7H8E8_BACAN__604aa	3.1	8.2
	A0A6L7GZZ9_BACAN__A0A2B6C0W2_BACAN__327aa	3.1	8.7
	A0A6L7GZZ9_BACAN__A0A6H3AKL5_BACAN__330aa	3	9.7
	A0A6L7GZZ9_BACAN__A0A4Y1W1V4_BACAN__329aa	3	3.7
	A0A6L7GZZ9_BACAN__A0A6L7HNG9_BACAN__528aa	3	5.2
	A0A6L7GZZ9_BACAN__A0A6L8P8H7_BACAN__537aa	3	4.9
	A0A6L7GZZ9_BACAN__A0A6L7HG24_BACAN__452aa	3	3.3
	A0A6L7GZZ9_BACAN__A0A2B6BVW5_BACAN__255aa	3	10.2
	A0A6L7GZZ9_BACAN__A0A6L7H4F1_BACAN__303aa	3	9.8
	A0A6L7GZZ9_BACAN__A0A6L8P8F1_BACAN__301aa	3	10
	A0A6L7GZZ9_BACAN__Q81NM0_BACAN__343aa	3	12
	A0A6L7GZZ9_BACAN__A0A6L7HTM5_BACAN__256aa	3	10.4
	A0A6L7GZZ9_BACAN__A0A6L8PGI7_BACAN__464aa	3	6
	A0A6L7GZZ9_BACAN__Q81R28_BACAN__375aa	2.9	3.5
	A0A6L7GZZ9_BACAN__A0A6L7H575_BACAN__284aa	2.9	3
	A0A6L7GZZ9_BACAN__A0A6L8PL21_BACAN__280aa	2.9	3.2
	A0A6L7GZZ9_BACAN__A0A6L7H2Z1_BACAN__312aa	2.9	7.1
	A0A6L7GZZ9_BACAN__A0A348ABP8_BACAN__291aa	2.9	5.5
	A0A6L7GZZ9_BACAN__A0A6L8PSK8_BACAN__289aa	2.9	3.8
	A0A6L7GZZ9_BACAN__A0A6L8PY92_BACAN__314aa	2.9	10
	A0A6L7GZZ9_BACAN__A0A0J1HM58_BACAN__504aa	2.9	6.7
	A0A6L7GZZ9_BACAN__A0A6L8PB53_BACAN__355aa	2.9	11.3
	A0A6L7GZZ9_BACAN__A0A6L8PEH3_BACAN__490aa	2.9	3.3
	A0A6L7GZZ9_BACAN__A0A4Y1WAP5_BACAN__378aa	2.9	10.8
	A0A6L7GZZ9_BACAN__A0A6L7HKM9_BACAN__246aa	2.9	4.6
	A0A6L7GZZ9_BACAN__A0A6L7H834_BACAN__450aa	2.9	8.1
	A0A6L7GZZ9_BACAN__A0A6L7GZA2_BACAN__372aa	2.8	3.7
	A0A6L7GZZ9_BACAN__Q81UT1_BACAN__237aa	2.8	11.4
	A0A6L7GZZ9_BACAN__A0A6L7HG55_BACAN__258aa	2.8	10.7
	A0A6L7GZZ9_BACAN__A0A6L8PFG3_BACAN__259aa	2.8	10
	A0A6L7GZZ9_BACAN__A0A1T3VBQ9_BACAN__242aa	2.8	8.6
	A0A6L7GZZ9_BACAN__A0A6L7HJ71_BACAN__322aa	2.8	10
	A0A6L7GZZ9_BACAN__A0A2C3GBJ9_BACAN__222aa	2.8	4.3
	A0A6L7GZZ9_BACAN__A0A6L8PBW6_BACAN__298aa	2.8	8.8
	A0A6L7GZZ9_BACAN__A0A6L8PPK6_BACAN__273aa	2.8	4.7
	A0A6L7GZZ9_BACAN__A0A1T3V7R2_BACAN__281aa	2.8	10.5
	A0A6L7GZZ9_BACAN__A0A6L7H5S6_BACAN__376aa	2.8	9.4
	A0A6L7GZZ9_BACAN__A0A6H3APL7_BACAN__534aa	2.8	6.8
	A0A6L7GZZ9_BACAN__A0A6L8PIH0_BACAN__338aa	2.8	4
	A0A6L7GZZ9_BACAN__A0A6L8PGT6_BACAN__334aa	2.8	11.6
	A0A6L7GZZ9_BACAN__PLSX_BACAN__492aa	2.8	9.1
	A0A6L7GZZ9_BACAN__Y541_BACAN__401aa	2.8	6.8
	A0A6L7GZZ9_BACAN__A0A0J1HMD4_BACAN__307aa	2.7	8.9
	A0A6L7GZZ9_BACAN__A0A6L7HJ31_BACAN__354aa	2.7	8.9
	A0A6L7GZZ9_BACAN__A0A2B6C7D6_BACAN__427aa	2.7	5.6
	A0A6L7GZZ9_BACAN__A0A2B8ITY7_BACAN__288aa	2.7	2.8
	A0A6L7GZZ9_BACAN__A0A4Y1W0R7_BACAN__422aa	2.7	9.2
	A0A6L7GZZ9_BACAN__YBEY_BACAN__318aa	2.7	3.9
	A0A6L7GZZ9_BACAN__A0A6L7HHR7_BACAN__229aa	2.7	9.7
	A0A6L7GZZ9_BACAN__3MGH_BACAN__367aa	2.7	9.1
	A0A6L7GZZ9_BACAN__A0A384LDM5_BACAN__536aa	2.7	9.8
	A0A6L7GZZ9_BACAN__A0A6L8P049_BACAN__528aa	2.7	3.6
	A0A6L7GZZ9_BACAN__A0A6L7HKD0_BACAN__549aa	2.7	6.8
	A0A6L7GZZ9_BACAN__A0A6L7HGS3_BACAN__435aa	2.7	3.4
	A0A6L7GZZ9_BACAN__A0A4Y1WD42_BACAN__234aa	2.6	3.8
	A0A6L7GZZ9_BACAN__Q81L35_BACAN__246aa	2.6	8
	A0A6L7GZZ9_BACAN__A0A4Y1WBP1_BACAN__476aa	2.6	11.4
	A0A6L7GZZ9_BACAN__A0A4Y1WFN6_BACAN__334aa	2.6	9.7
	A0A6L7GZZ9_BACAN__A0A6L8PSB6_BACAN__266aa	2.6	3.1
	A0A6L7GZZ9_BACAN__A0A6L7H9V4_BACAN__476aa	2.6	6.9
	A0A6L7GZZ9_BACAN__A0A6L7HPA9_BACAN__456aa	2.6	6.6
	A0A6L7GZZ9_BACAN__A0A6L7HFL9_BACAN__474aa	2.6	6.3
	A0A6L7GZZ9_BACAN__A0A6L8Q3A1_BACAN__360aa	2.6	6.5
	A0A6L7GZZ9_BACAN__A0A6L8P4I7_BACAN__417aa	2.6	6.5
	A0A6L7GZZ9_BACAN__A0A6L7H221_BACAN__268aa	2.6	4.7
	A0A6L7GZZ9_BACAN__A0A6H3AC07_BACAN__428aa	2.6	11.2
	A0A6L7GZZ9_BACAN__A0A2A8LCC2_BACAN__269aa	2.6	10.7
	A0A6L7GZZ9_BACAN__Q9RMZ3_BACAN__450aa	2.6	6.8
	A0A6L7GZZ9_BACAN__A0A6L7HFR9_BACAN__606aa	2.6	7
	A0A6L7GZZ9_BACAN__A0A6L7HLP6_BACAN__348aa	2.6	4.2
	A0A6L7GZZ9_BACAN__Q81LX6_BACAN__334aa	2.6	7.9
	A0A6L7GZZ9_BACAN__A0A6L7HJD6_BACAN__566aa	2.6	7.1
	A0A6L7GZZ9_BACAN__A0A6L8PM44_BACAN__248aa	2.5	3.3
	A0A6L7GZZ9_BACAN__A0A6L8P7H4_BACAN__249aa	2.5	11.8
	A0A6L7GZZ9_BACAN__RS20_BACAN__247aa	2.5	5.5
	A0A6L7GZZ9_BACAN__A0A6L7GYV2_BACAN__238aa	2.5	9.9
	A0A6L7GZZ9_BACAN__A0A6H3AL61_BACAN__237aa	2.5	10.5
	A0A6L7GZZ9_BACAN__RL34_BACAN__206aa	2.5	10.2
	A0A6L7GZZ9_BACAN__A0A6L8P0D8_BACAN__526aa	2.5	9.8
	A0A6L7GZZ9_BACAN__A0A6L7HHM6_BACAN__228aa	2.5	10.9
	A0A6L7GZZ9_BACAN__A0A6L7HKS4_BACAN__440aa	2.5	5.1
	A0A6L7GZZ9_BACAN__A0A6L8P245_BACAN__426aa	2.5	10.7
	A0A6L7GZZ9_BACAN__A0A347ZXZ2_BACAN__330aa	2.5	10.8
	A0A6L7GZZ9_BACAN__LSPA_BACAN__314aa	2.5	7.6
	A0A6L7GZZ9_BACAN__A0A6L8PC26_BACAN__310aa	2.5	7.6
	A0A6L7GZZ9_BACAN__GERPF_BACAN__233aa	2.5	4.2
	A0A6L7GZZ9_BACAN__Q81SF4_BACAN__224aa	2.5	7.8
	A0A6L7GZZ9_BACAN__A0A6H3APX4_BACAN__228aa	2.5	10.7
	A0A6L7GZZ9_BACAN__A0A6L8NYT0_BACAN__249aa	2.5	10.6
	A0A6L7GZZ9_BACAN__A0A6L8PB90_BACAN__228aa	2.5	10.7
	A0A6L7GZZ9_BACAN__Q81V39_BACAN__485aa	2.5	9.4
	A0A6L7GZZ9_BACAN__A0A6L7HLT5_BACAN__363aa	2.5	10.6
	A0A6L7GZZ9_BACAN__A0A6H3A6H9_BACAN__357aa	2.5	9.3
	A0A6L7GZZ9_BACAN__A0A6L7HEG8_BACAN__211aa	2.5	9.1
	A0A6L7GZZ9_BACAN__SPX1_BACAN__293aa	2.4	5.5
	A0A6L7GZZ9_BACAN__A0A6H3A871_BACAN__340aa	2.4	7.1
	A0A6L7GZZ9_BACAN__CSPE_BACAN__229aa	2.4	10.5
	A0A6L7GZZ9_BACAN__A0A3P1TZQ7_BACAN__575aa	2.4	8.8
	A0A6L7GZZ9_BACAN__POTA_BACAN__489aa	2.4	10.6
	A0A6L7GZZ9_BACAN__A0A0F7REU2_BACAN__344aa	2.4	5.1
	A0A6L7GZZ9_BACAN__A0A6L8PK50_BACAN__243aa	2.4	4.4
	A0A6L7GZZ9_BACAN__A0A6L7HNK3_BACAN__276aa	2.4	10.9
	A0A6L7GZZ9_BACAN__A0A6L7H9U2_BACAN__276aa	2.4	4.8
	A0A6L7GZZ9_BACAN__A0A6L7HPR2_BACAN__264aa	2.4	10.9
	A0A6L7GZZ9_BACAN__A0A6L8PJC3_BACAN__537aa	2.4	7.8
	A0A6L7GZZ9_BACAN__A0A2B6BY43_BACAN__286aa	2.4	6.6
	A0A6L7GZZ9_BACAN__RL29_BACAN__228aa	2.4	5.8
	A0A6L7GZZ9_BACAN__A0A6L8NYD9_BACAN__487aa	2.4	4.2
	A0A6L7GZZ9_BACAN__A0A6L8PWQ5_BACAN__239aa	2.4	3.2
	A0A6L7GZZ9_BACAN__RL36_BACAN__199aa	2.4	10.4
	A0A6L7GZZ9_BACAN__Q81LP8_BACAN__204aa	2.4	11.1
	A0A6L7GZZ9_BACAN__CSPC_BACAN__227aa	2.4	10.7
	A0A6L7GZZ9_BACAN__A0A6L8PYF6_BACAN__333aa	2.4	10.4
	A0A6L7GZZ9_BACAN__A0A6L8PTT7_BACAN__305aa	2.4	3.7
	A0A6L7GZZ9_BACAN__RL27_BACAN__258aa	2.4	10
	A0A6L7GZZ9_BACAN__PTGA_BACAN__327aa	2.3	11.2
	A0A6L7GZZ9_BACAN__A0A0F7RNA9_BACAN__538aa	2.3	11
	A0A6L7GZZ9_BACAN__A0A6L8PHU2_BACAN__280aa	2.3	9.9
	A0A6L7GZZ9_BACAN__A0A348AAE6_BACAN__266aa	2.3	2.8
	A0A6L7GZZ9_BACAN__Q81R27_BACAN__264aa	2.3	8
	A0A6L7GZZ9_BACAN__A0A6L7HK39_BACAN__358aa	2.3	4.9
	A0A6L7GZZ9_BACAN__A0A6L8PU76_BACAN__338aa	2.3	2.8
	A0A6L7GZZ9_BACAN__A0A1J9VZH9_BACAN__346aa	2.3	10.7
	A0A6L7GZZ9_BACAN__A0A6L7H553_BACAN__318aa	2.3	3.4
	A0A6L7GZZ9_BACAN__A0A0J1HZV6_BACAN__314aa	2.3	7.1
	A0A6L7GZZ9_BACAN__A0A6H3ADI5_BACAN__321aa	2.3	5.9
	A0A6L7GZZ9_BACAN__A0A6L8NXB1_BACAN__449aa	2.3	4.7
	A0A6L7GZZ9_BACAN__A0A6L7HGZ6_BACAN__459aa	2.3	7
	A0A6L7GZZ9_BACAN__SPX2_BACAN__293aa	2.3	5.7
	A0A6L7GZZ9_BACAN__A0A6L8P0X2_BACAN__379aa	2.3	11.3
	A0A6L7GZZ9_BACAN__UNG_BACAN__387aa	2.3	9.1
	A0A6L7GZZ9_BACAN__A0A1J9WE28_BACAN__299aa	2.3	7.3
	A0A6L7GZZ9_BACAN__A0A6L8NW14_BACAN__531aa	2.3	3.5
	A0A6L7GZZ9_BACAN__FPG_BACAN__438aa	2.3	9.4
	A0A6L7GZZ9_BACAN__A0A347ZZ05_BACAN__420aa	2.3	7.4
	A0A6L7GZZ9_BACAN__A0A3P1U3V7_BACAN__437aa	2.3	7.2
	A0A6L7GZZ9_BACAN__A0A2P0HCV9_BACAN__424aa	2.3	9.9
	A0A6L7GZZ9_BACAN__A0A6L8PUL4_BACAN__541aa	2.3	9.4
	A0A6L7GZZ9_BACAN__A0A2B6CEE8_BACAN__249aa	2.3	5.9
	A0A6L7GZZ9_BACAN__A0A6L8PBB9_BACAN__356aa	2.3	11.6
	A0A6L7GZZ9_BACAN__A0A6H3AF69_BACAN__628aa	2.3	11.4
	A0A6L7GZZ9_BACAN__A0A6L7H028_BACAN__204aa	2.3	8
	A0A6L7GZZ9_BACAN__RS16_BACAN__252aa	2.3	10.8
	A0A6L7GZZ9_BACAN__Y1897_BACAN__238aa	2.3	6.4
	A0A6L7GZZ9_BACAN__Y5632_BACAN__236aa	2.3	8.9
	A0A6L7GZZ9_BACAN__YIDD_BACAN__240aa	2.3	10.8
	A0A6L7GZZ9_BACAN__Y4142_BACAN__250aa	2.3	3.1
	A0A6L7GZZ9_BACAN__IF1_BACAN__234aa	2.3	11.3
	A0A6L7GZZ9_BACAN__A0A6L8PEZ1_BACAN__230aa	2.3	7.2
	A0A6L7GZZ9_BACAN__A0A6L7HTY7_BACAN__392aa	2.3	11.7
	A0A6L7GZZ9_BACAN__Q81VE3_BACAN__397aa	2.3	8.7
	A0A6L7GZZ9_BACAN__A0A6L7HBH5_BACAN__405aa	2.3	3
	A0A6L7GZZ9_BACAN__A0A6L7HDW9_BACAN__351aa	2.3	10.5
	A0A6L7GZZ9_BACAN__Q81LK4_BACAN__513aa	2.3	5.4
	A0A6L7GZZ9_BACAN__A0A6L8PUW0_BACAN__280aa	2.3	9.6
	A0A6L7GZZ9_BACAN__A0A1T3VBM8_BACAN__278aa	2.3	3.5
	A0A6L7GZZ9_BACAN__A0A6L7HNZ6_BACAN__269aa	2.3	5.5
	A0A6L7GZZ9_BACAN__A0A0F7REH2_BACAN__280aa	2.3	6.8
	A0A6L7GZZ9_BACAN__A0A6H3A7U0_BACAN__263aa	2.3	11.4
	A0A6L7GZZ9_BACAN__A0A6L8PLZ5_BACAN__247aa	2.2	11.3
	A0A6L7GZZ9_BACAN__A0A6L8PUA5_BACAN__312aa	2.2	11
	A0A6L7GZZ9_BACAN__Q9K5J8_BACAN__273aa	2.2	10.6
	A0A6L7GZZ9_BACAN__A0A6L8PJ14_BACAN__284aa	2.2	3.1
	A0A6L7GZZ9_BACAN__Y4378_BACAN__306aa	2.2	9.2
	A0A6L7GZZ9_BACAN__A0A6L7HRB4_BACAN__200aa	2.2	11.9
	A0A6L7GZZ9_BACAN__A0A6L8PVZ9_BACAN__308aa	2.2	10
	A0A6L7GZZ9_BACAN__Q81RY5_BACAN__485aa	2.2	5.1
	A0A6L7GZZ9_BACAN__A0A6H3AKG3_BACAN__509aa	2.2	5.3
	A0A6L7GZZ9_BACAN__A0A6H3AN27_BACAN__221aa	2.2	11.1
	A0A6L7GZZ9_BACAN__Y2302_BACAN__233aa	2.2	9.8
	A0A6L7GZZ9_BACAN__A0A6L7HF69_BACAN__216aa	2.2	10.9
	A0A6L7GZZ9_BACAN__A0A6L7H965_BACAN__294aa	2.2	10.6
	A0A6L7GZZ9_BACAN__A0A6L7HGM0_BACAN__255aa	2.2	11.1
	A0A6L7GZZ9_BACAN__Q81RL2_BACAN__254aa	2.2	8.9
	A0A6L7GZZ9_BACAN__A0A6L7HJ94_BACAN__287aa	2.2	11.1
	A0A6L7GZZ9_BACAN__A0A6L8NX10_BACAN__289aa	2.2	3.1
	A0A6L7GZZ9_BACAN__A0A6L8NVI6_BACAN__530aa	2.2	9.3
	A0A6L7GZZ9_BACAN__EFTU_BACAN__557aa	2.2	4.7
	A0A6L7GZZ9_BACAN__A0A2B8IWF5_BACAN__523aa	2.2	10.6
	A0A6L7GZZ9_BACAN__A0A6L7H5M5_BACAN__283aa	2.2	10.4
	A0A6L7GZZ9_BACAN__A0A6L8P215_BACAN__377aa	2.2	10.4
	A0A6L7GZZ9_BACAN__A0A6L7H2Q0_BACAN__381aa	2.2	10.9
	A0A6L7GZZ9_BACAN__A0A0F7RHH4_BACAN__384aa	2.2	5.8
	A0A6L7GZZ9_BACAN__HEM3_BACAN__471aa	2.2	7.6
	A0A6L7GZZ9_BACAN__A0A6H3AID5_BACAN__477aa	2.2	10.6
	A0A6L7GZZ9_BACAN__DIVIB_BACAN__427aa	2.2	7.1
	A0A6L7GZZ9_BACAN__A0A6L8PJE9_BACAN__442aa	2.2	10.9
	A0A6L7GZZ9_BACAN__A0A6L8PLL1_BACAN__373aa	2.2	4.8
	A0A6L7GZZ9_BACAN__A0A6L7HBR6_BACAN__352aa	2.1	9.8
	A0A6L7GZZ9_BACAN__Q9X304_BACAN__421aa	2.1	10
	A0A6L7GZZ9_BACAN__A0A6L8PUJ1_BACAN__417aa	2.1	10.9
	A0A6L7GZZ9_BACAN__A0A6L7H121_BACAN__421aa	2.1	11.1
	A0A6L7GZZ9_BACAN__A0A6L8PAR0_BACAN__340aa	2.1	7.5
	A0A6L7GZZ9_BACAN__A0A6L8PJX4_BACAN__426aa	2.1	9.3
	A0A6L7GZZ9_BACAN__Q81RW0_BACAN__357aa	2.1	11.1
	A0A6L7GZZ9_BACAN__A0A6L8PWL9_BACAN__354aa	2.1	11.5
	A0A6L7GZZ9_BACAN__Q81KF5_BACAN__228aa	2.1	10.5
	A0A6L7GZZ9_BACAN__A0A6L8P0A5_BACAN__339aa	2.1	9.9
	A0A6L7GZZ9_BACAN__A0A2A7DDZ3_BACAN__223aa	2.1	10.1
	A0A6L7GZZ9_BACAN__Q81Q84_BACAN__232aa	2.1	10.9
	A0A6L7GZZ9_BACAN__A0A6L8P773_BACAN__231aa	2.1	10.2
	A0A6L7GZZ9_BACAN__A0A6L7H4C2_BACAN__226aa	2.1	11.5
	A0A6L7GZZ9_BACAN__A0A3Q0PPZ3_BACAN__294aa	2.1	10.7
	A0A6L7GZZ9_BACAN__Y2173_BACAN__306aa	2.1	6.8
	A0A6L7GZZ9_BACAN__BDBC1_BACAN__301aa	2.1	11.8
	A0A6L7GZZ9_BACAN__Q81Z81_BACAN__226aa	2.1	11
	A0A6L7GZZ9_BACAN__Y6522_BACAN__439aa	2.1	10.4
	A0A6L7GZZ9_BACAN__A0A6L8NWL2_BACAN__431aa	2.1	11.4
	A0A6L7GZZ9_BACAN__BIOB_BACAN__494aa	2.1	2.9
	A0A6L7GZZ9_BACAN__A0A6L7HGT4_BACAN__328aa	2.1	10.5
	A0A6L7GZZ9_BACAN__Y3984_BACAN__272aa	2.1	11.9
	A0A6L7GZZ9_BACAN__A0A6L8PZS0_BACAN__734aa	2.1	10.6
	A0A6L7GZZ9_BACAN__GUAA_BACAN__674aa	2.1	11.7
	A0A6L7GZZ9_BACAN__A0A6L8PBH6_BACAN__316aa	2.1	11.1
	A0A6L7GZZ9_BACAN__A0A6L7H605_BACAN__409aa	2.1	11
	A0A6L7GZZ9_BACAN__Q81JG2_BACAN__554aa	2.1	10.8
	A0A6L7GZZ9_BACAN__A0A6L7H1P2_BACAN__522aa	2.1	8.8
	A0A6L7GZZ9_BACAN__A0A0F7RA97_BACAN__521aa	2.1	10.1
	A0A6L7GZZ9_BACAN__A0A4Y1W660_BACAN__517aa	2.1	7.1
	A0A6L7GZZ9_BACAN__A0A1T3V9U9_BACAN__283aa	2.1	11.2
	A0A6L7GZZ9_BACAN__A0A6L8PM33_BACAN__273aa	2.1	5.9
	A0A6L7GZZ9_BACAN__A0A4Y1W900_BACAN__270aa	2.1	4.4
	A0A6L7GZZ9_BACAN__A0A6H3A658_BACAN__262aa	2.1	8.5
	A0A6L7GZZ9_BACAN__A0A6L8NXV6_BACAN__487aa	2.1	5.3
	A0A6L7GZZ9_BACAN__DLTC_BACAN__241aa	2.1	10.7
	A0A6L7GZZ9_BACAN__A0A6L7HLV9_BACAN__236aa	2.1	2.9
	A0A6L7GZZ9_BACAN__A0A6L8NXJ0_BACAN__333aa	2.1	9.2
	A0A6L7GZZ9_BACAN__Q9X343_BACAN__251aa	2.1	8.7
	A0A6L7GZZ9_BACAN__A0A6L8PE05_BACAN__500aa	2.1	9
	A0A6L7GZZ9_BACAN__A0A6L8PVC1_BACAN__366aa	2.1	5.6
	A0A6L7GZZ9_BACAN__A0A6L8NWW8_BACAN__385aa	2.1	11
	A0A6L7GZZ9_BACAN__A0A6L7HPZ9_BACAN__244aa	2.1	6.4
	A0A6L7GZZ9_BACAN__A0A6L8PBV5_BACAN__325aa	2.1	7.8
	A0A6L7GZZ9_BACAN__A0A6H3AGK1_BACAN__329aa	2.1	10.9
	A0A6L7GZZ9_BACAN__RL1_BACAN__392aa	2	6.5
	A0A6L7GZZ9_BACAN__A0A6H3AFK2_BACAN__719aa	2	11.6
	A0A6L7GZZ9_BACAN__A0A3P1U4V4_BACAN__981aa	2	10.7
	A0A6L7GZZ9_BACAN__NADA_BACAN__530aa	2	11.6
	A0A6L7GZZ9_BACAN__A0A6L8PM05_BACAN__223aa	2	8.8
	A0A6L7GZZ9_BACAN__A0A0J1HYK7_BACAN__402aa	2	7.7
	A0A6L7GZZ9_BACAN__A0A6L7HRP3_BACAN__296aa	2	12
	A0A6L7GZZ9_BACAN__RS18_BACAN__239aa	2	11.9
	A0A6L7GZZ9_BACAN__Y4615_BACAN__250aa	2	10.2
	A0A6L7GZZ9_BACAN__A0A6H3AK16_BACAN__300aa	2	6
	A0A6L7GZZ9_BACAN__Y6612_BACAN__231aa	2	10.7
	A0A6L7GZZ9_BACAN__A0A6L7HNQ4_BACAN__291aa	2	11.5
	A0A6L7GZZ9_BACAN__A0A6L8P830_BACAN__246aa	2	11.3
	A0A6L7GZZ9_BACAN__A0A6L8PWI1_BACAN__240aa	2	8.1
	A0A6L7GZZ9_BACAN__A0A6L7H0W7_BACAN__237aa	2	9.6
	A0A6L7GZZ9_BACAN__A0A2B0Y7V2_BACAN__240aa	2	10.3
	A0A6L7GZZ9_BACAN__A0A6L7HP59_BACAN__226aa	2	10.9
	A0A6L7GZZ9_BACAN__CSPD_BACAN__228aa	2	10.3
	A0A6L7GZZ9_BACAN__A0A2B6C5W3_BACAN__233aa	2	11.7
	A0A6L7GZZ9_BACAN__Y1155_BACAN__283aa	2	10
	A0A6L7GZZ9_BACAN__A0A2P0H8N0_BACAN__597aa	2	9.2
	A0A6L7GZZ9_BACAN__A0A6L8NV90_BACAN__250aa	2	11.4
	A0A6L7GZZ9_BACAN__A0A6L8P615_BACAN__385aa	2	10.3
	A0A6L7GZZ9_BACAN__A0A1T3VBZ2_BACAN__300aa	2	10.4
	A0A6L7GZZ9_BACAN__A0A6L7HQ00_BACAN__364aa	2	6.2
	A0A6L7GZZ9_BACAN__UPP_BACAN__371aa	2	9.3
	A0A6L7GZZ9_BACAN__A0A6L8PLF4_BACAN__379aa	2	11.4
	A0A6L7GZZ9_BACAN__A0A6H3A7W5_BACAN__262aa	2	10.5
	A0A6L7GZZ9_BACAN__A0A6L8PUN1_BACAN__268aa	2	10.4
	A0A6L7GZZ9_BACAN__A0A6L8P9R3_BACAN__266aa	2	9.2
	A0A6L7GZZ9_BACAN__A0A6L8PKI9_BACAN__421aa	2	10.9
	A0A6L7GZZ9_BACAN__A0A6L7HMP1_BACAN__222aa	2	11
	A0A6L7GZZ9_BACAN__A0A6L8PJ42_BACAN__433aa	2	10.2
	A0A6L7GZZ9_BACAN__A0A4Y1WDS1_BACAN__444aa	2	3.1
	A0A6L7GZZ9_BACAN__A0A6L8PVI8_BACAN__419aa	2	6
	A0A6L7GZZ9_BACAN__A0A2C3GRL9_BACAN__218aa	2	11.7
	A0A6L7GZZ9_BACAN__Q6EZY6_BACAN__217aa	2	10.1
	A0A6L7GZZ9_BACAN__A0A6H3A5Y8_BACAN__233aa	2	11.6
	A0A6L7GZZ9_BACAN__A0A6H3AJY5_BACAN__230aa	2	11.9
	A0A6L7GZZ9_BACAN__A0A6L7H9P8_BACAN__217aa	2	9.9
	A0A6L7GZZ9_BACAN__Q9X310_BACAN__227aa	2	11.1
	A0A6L7GZZ9_BACAN__A0A0F7RF78_BACAN__231aa	2	10.8
	A0A6L7GZZ9_BACAN__A0A348A1H0_BACAN__237aa	2	11.2
	A0A6L7GZZ9_BACAN__A0A6L8P0S8_BACAN__243aa	2	10.7
	A0A6L7GZZ9_BACAN__A0A6L7HDA4_BACAN__357aa	2	6.9
	A0A6L7GZZ9_BACAN__A0A6L8P0L1_BACAN__463aa	2	11
	A0A6L7GZZ9_BACAN__Q81MW6_BACAN__214aa	2	11.8
	A0A6L7GZZ9_BACAN__A0A2C3GCD3_BACAN__211aa	2	10.9
	A0A6L7GZZ9_BACAN__A0A6L8PTM3_BACAN__343aa	2	10.1
	A0A6L7GZZ9_BACAN__A0A6L8PG52_BACAN__353aa	2	9.1
	A0A6L7GZZ9_BACAN__GRPE_BACAN__350aa	2	4.4
	A0A6L7GZZ9_BACAN__A0A6L8PQI0_BACAN__344aa	2	11.8
	A0A6L7GZZ9_BACAN__A0A2B8IEH1_BACAN__339aa	2	11.3
	A0A6L7GZZ9_BACAN__A0A6L7HE58_BACAN__329aa	2	11
	A0A6L7GZZ9_BACAN__A0A6L8PAG8_BACAN__322aa	2	4.7
	A0A6L7GZZ9_BACAN__A0A6L8PKJ5_BACAN__325aa	2	11.9
	A0A6L7GZZ9_BACAN__A0A6L7H4K6_BACAN__311aa	2	11.1
	A0A6L7GZZ9_BACAN__A0A6L8PL85_BACAN__468aa	2	10.3
	A0A6L7GZZ9_BACAN__A0A1T3V9U7_BACAN__207aa	2	11.1
	A0A6L7GZZ9_BACAN__A0A6L8PUV8_BACAN__487aa	2	5.9
	A0A6L7GZZ9_BACAN__A0A6L8P409_BACAN__505aa	2	11
	A0A6L7GZZ9_BACAN__A0A6L8PZB4_BACAN__372aa	1.9	11.5
	A0A6L7GZZ9_BACAN__A0A6H3AN45_BACAN__330aa	1.9	11.3
	A0A6L7GZZ9_BACAN__A0A6L7HC22_BACAN__469aa	1.9	11.5
	A0A6L7GZZ9_BACAN__A0A6L8PP98_BACAN__474aa	1.9	10.5
	A0A6L7GZZ9_BACAN__A0A6L7HL31_BACAN__870aa	1.9	9.8
	A0A6L7GZZ9_BACAN__A0A6H3A746_BACAN__367aa	1.9	2.9
	A0A6L7GZZ9_BACAN__A0A6L8PFJ8_BACAN__380aa	1.9	7.2
	A0A6L7GZZ9_BACAN__A0A6H3AK62_BACAN__321aa	1.9	5.4
	A0A6L7GZZ9_BACAN__Q9X366_BACAN__312aa	1.9	4.7
	A0A6L7GZZ9_BACAN__RL10_BACAN__328aa	1.9	9.3
	A0A6L7GZZ9_BACAN__A0A6L7H6C1_BACAN__314aa	1.9	11.2
	A0A6L7GZZ9_BACAN__A0A6L8P748_BACAN__368aa	1.9	11.5
	A0A6L7GZZ9_BACAN__A0A3P1U9R4_BACAN__297aa	1.9	11.1
	A0A6L7GZZ9_BACAN__A0A6L7H6N0_BACAN__343aa	1.9	10.9
	A0A6L7GZZ9_BACAN__A0A6L7HR41_BACAN__336aa	1.9	11.8
	A0A6L7GZZ9_BACAN__PAND_BACAN__289aa	1.9	5.9
	A0A6L7GZZ9_BACAN__A0A6L7HJ57_BACAN__297aa	1.9	7.3
	A0A6L7GZZ9_BACAN__A0A6L7HI79_BACAN__398aa	1.9	10.7
	A0A6L7GZZ9_BACAN__RSMG_BACAN__401aa	1.9	8.2
	A0A6L7GZZ9_BACAN__A0A6L7H6Q5_BACAN__438aa	1.9	11.6
	A0A6L7GZZ9_BACAN__A0A6L7HKI7_BACAN__418aa	1.9	11.2
	A0A6L7GZZ9_BACAN__A0A6L8PEF2_BACAN__437aa	1.9	9.5
	A0A6L7GZZ9_BACAN__LUTA2_BACAN__404aa	1.9	9.8
	A0A6L7GZZ9_BACAN__A0A6L7HA74_BACAN__393aa	1.9	10.8
	A0A6L7GZZ9_BACAN__A0A6L8PQ04_BACAN__305aa	1.9	11.1
	A0A6L7GZZ9_BACAN__A0A0F7RCE8_BACAN__307aa	1.9	8.4
	A0A6L7GZZ9_BACAN__A0A6L7HM27_BACAN__291aa	1.9	4.4
	A0A6L7GZZ9_BACAN__A0A6H3AMU8_BACAN__286aa	1.9	11.1
	A0A6L7GZZ9_BACAN__A0A6L8PH75_BACAN__284aa	1.9	11.7
	A0A6L7GZZ9_BACAN__A0A348A092_BACAN__303aa	1.9	10.3
	A0A6L7GZZ9_BACAN__A0A6L7HHU6_BACAN__465aa	1.9	10.5
	A0A6L7GZZ9_BACAN__A0A3P1UG47_BACAN__320aa	1.9	10.3
	A0A6L7GZZ9_BACAN__A0A6L8PMF6_BACAN__528aa	1.9	4.8
	A0A6L7GZZ9_BACAN__A0A4Y1WAE6_BACAN__224aa	1.9	11.2
	A0A6L7GZZ9_BACAN__A0A0J1HVI0_BACAN__220aa	1.9	3.4
	A0A6L7GZZ9_BACAN__RS21_BACAN__219aa	1.9	10.4
	A0A6L7GZZ9_BACAN__A0A4Y1W0Y8_BACAN__225aa	1.9	5.5
	A0A6L7GZZ9_BACAN__A0A6L7HRM4_BACAN__282aa	1.9	3.2
	A0A6L7GZZ9_BACAN__A0A348A111_BACAN__533aa	1.9	11
	A0A6L7GZZ9_BACAN__A0A6L8NYV6_BACAN__558aa	1.9	11.7
	A0A6L7GZZ9_BACAN__A0A0F7RB80_BACAN__250aa	1.9	10.1
	A0A6L7GZZ9_BACAN__A0A6L8PUF8_BACAN__245aa	1.9	9.7
	A0A6L7GZZ9_BACAN__A0A2A8WUL8_BACAN__243aa	1.9	11.7
	A0A6L7GZZ9_BACAN__A0A3P1UB24_BACAN__238aa	1.9	7.6
	A0A6L7GZZ9_BACAN__A0A6L7H8Y2_BACAN__271aa	1.9	11.6
	A0A6L7GZZ9_BACAN__A0A6L8PC11_BACAN__252aa	1.9	10.1
	A0A6L7GZZ9_BACAN__A0A6H3AJR2_BACAN__249aa	1.9	4.8
	A0A6L7GZZ9_BACAN__A0A6L7H3D1_BACAN__232aa	1.9	11.6
	A0A6L7GZZ9_BACAN__A0A6L7HCU3_BACAN__265aa	1.9	10.9
	A0A6L7GZZ9_BACAN__A0A4Y1W3A5_BACAN__640aa	1.9	10.8
	A0A6L7GZZ9_BACAN__Q81YW3_BACAN__265aa	1.9	7.7
	A0A6L7GZZ9_BACAN__Y406_BACAN__236aa	1.9	10.4
	A0A6L7GZZ9_BACAN__A0A6L8PZN8_BACAN__272aa	1.9	6.9
	A0A6L7GZZ9_BACAN__A0A6L7HHG3_BACAN__276aa	1.9	11.1
	A0A6L7GZZ9_BACAN__A0A6L8NV69_BACAN__281aa	1.9	7.8
	A0A6L7GZZ9_BACAN__A0A0F7R4V8_BACAN__264aa	1.9	3.1
	A0A6L7GZZ9_BACAN__Y5172_BACAN__241aa	1.8	11.4
	A0A6L7GZZ9_BACAN__A0A6H3AEQ8_BACAN__244aa	1.8	11.6
	A0A6L7GZZ9_BACAN__A0A6L7GZ58_BACAN__331aa	1.8	6.9
	A0A6L7GZZ9_BACAN__GCSH_BACAN__289aa	1.8	3.5
	A0A6L7GZZ9_BACAN__A0A6L8PGE5_BACAN__253aa	1.8	10.9
	A0A6L7GZZ9_BACAN__A0A1T3V3U0_BACAN__321aa	1.8	11.9
	A0A6L7GZZ9_BACAN__A0A6L8PJJ3_BACAN__314aa	1.8	7.7
	A0A6L7GZZ9_BACAN__A0A6L7HQJ3_BACAN__324aa	1.8	11.2
	A0A6L7GZZ9_BACAN__A0A6L8PIZ5_BACAN__310aa	1.8	3.3
	A0A6L7GZZ9_BACAN__Q9X2Z9_BACAN__249aa	1.8	10.7
	A0A6L7GZZ9_BACAN__A0A1T3V6Z8_BACAN__245aa	1.8	6.5
	A0A6L7GZZ9_BACAN__Y3752_BACAN__241aa	1.8	11.6
	A0A6L7GZZ9_BACAN__Y032_BACAN__258aa	1.8	3.4
	A0A6L7GZZ9_BACAN__A0A6L7HEF7_BACAN__238aa	1.8	9.8
	A0A6L7GZZ9_BACAN__A0A6L7HQ50_BACAN__275aa	1.8	4.3
	A0A6L7GZZ9_BACAN__A0A6L8P2J9_BACAN__299aa	1.8	8.9
	A0A6L7GZZ9_BACAN__A0A1T3V1D0_BACAN__282aa	1.8	11.6
	A0A6L7GZZ9_BACAN__A0A6L8Q0X5_BACAN__308aa	1.8	11.5
	A0A6L7GZZ9_BACAN__A0A6L7HEG9_BACAN__294aa	1.8	10.7
	A0A6L7GZZ9_BACAN__ARSC_BACAN__296aa	1.8	10.8
	A0A6L7GZZ9_BACAN__A0A6L8PZH3_BACAN__538aa	1.8	11.7
	A0A6L7GZZ9_BACAN__A0A6L8PZV7_BACAN__527aa	1.8	6
	A0A6L7GZZ9_BACAN__A0A6L7H9D2_BACAN__527aa	1.8	11.1
	A0A6L7GZZ9_BACAN__A0A6L8PPP9_BACAN__267aa	1.8	9.7
	A0A6L7GZZ9_BACAN__A0A6H3AMP8_BACAN__941aa	1.8	10.7
	A0A6L7GZZ9_BACAN__A0A6L7H5C4_BACAN__307aa	1.8	8.5
	A0A6L7GZZ9_BACAN__Q9X2Y5_BACAN__726aa	1.8	10.7
	A0A6L7GZZ9_BACAN__A0A6L7HFC5_BACAN__1068aa	1.8	6.9
	A0A6L7GZZ9_BACAN__A0A6L8PWK0_BACAN__272aa	1.8	9.9
	A0A6L7GZZ9_BACAN__A0A3P1TZV0_BACAN__276aa	1.8	8.9
	A0A6L7GZZ9_BACAN__Y6114_BACAN__261aa	1.8	6.6
	A0A6L7GZZ9_BACAN__Q6F074_BACAN__296aa	1.8	11.9
	A0A6L7GZZ9_BACAN__Q81WT5_BACAN__306aa	1.8	11.5
	A0A6L7GZZ9_BACAN__A0A6L7HQB0_BACAN__289aa	1.8	8.6
	A0A6L7GZZ9_BACAN__A0A6L7H6L8_BACAN__291aa	1.8	10.8
	A0A6L7GZZ9_BACAN__A0A6H3ACS3_BACAN__422aa	1.8	10.9
	A0A6L7GZZ9_BACAN__A0A6L7HQ02_BACAN__427aa	1.8	7.1
	A0A6L7GZZ9_BACAN__A0A6L7GYV0_BACAN__420aa	1.8	8.2
	A0A6L7GZZ9_BACAN__A0A6L8PA25_BACAN__432aa	1.8	4.5
	A0A6L7GZZ9_BACAN__A0A6L7HB70_BACAN__437aa	1.8	3.7
	A0A6L7GZZ9_BACAN__A0A6L8NZR3_BACAN__430aa	1.8	5.3
	A0A6L7GZZ9_BACAN__PSTB_BACAN__433aa	1.8	6
	A0A6L7GZZ9_BACAN__A0A6L8PRS7_BACAN__419aa	1.8	11.1
	A0A6L7GZZ9_BACAN__ASBF_BACAN__442aa	1.8	11.3
	A0A6L7GZZ9_BACAN__Y1582_BACAN__346aa	1.8	11
	A0A6L7GZZ9_BACAN__A0A6L8PAP3_BACAN__467aa	1.8	10.4
	A0A6L7GZZ9_BACAN__A0A348AAI1_BACAN__341aa	1.8	10.9
	A0A6L7GZZ9_BACAN__A0A6L8P6K1_BACAN__354aa	1.8	11.9
	A0A6L7GZZ9_BACAN__D1MPT6_BACAN__342aa	1.8	11
	A0A6L7GZZ9_BACAN__A0A6H3ANP8_BACAN__236aa	1.8	4.9
	A0A6L7GZZ9_BACAN__A0A6L7HFI8_BACAN__462aa	1.8	3.5
	A0A6L7GZZ9_BACAN__A0A6L7H0E1_BACAN__455aa	1.8	5.9
	A0A6L7GZZ9_BACAN__A0A6L8PBJ3_BACAN__453aa	1.8	11.4
	A0A6L7GZZ9_BACAN__A0A6L8PBC5_BACAN__237aa	1.8	11.2
	A0A6L7GZZ9_BACAN__A0A6L7HHI7_BACAN__246aa	1.8	11.3
	A0A6L7GZZ9_BACAN__A0A6L7H6H8_BACAN__265aa	1.8	4.1
	A0A6L7GZZ9_BACAN__A0A6L8PPJ3_BACAN__392aa	1.8	8.1
	A0A6L7GZZ9_BACAN__Y987_BACAN__228aa	1.8	4.8
	A0A6L7GZZ9_BACAN__A0A6L8P2T5_BACAN__228aa	1.8	11.2
	A0A6L7GZZ9_BACAN__A0A347ZZF6_BACAN__228aa	1.8	11.4
	A0A6L7GZZ9_BACAN__A0A6L7HRE4_BACAN__227aa	1.8	11.4
	A0A6L7GZZ9_BACAN__A0A1T3UHX6_BACAN__223aa	1.8	10.4
	A0A6L7GZZ9_BACAN__A0A6L7HD10_BACAN__231aa	1.8	10.8
	A0A6L7GZZ9_BACAN__CSPA_BACAN__229aa	1.8	10.7
	A0A6L7GZZ9_BACAN__A0A6L7H7D6_BACAN__389aa	1.8	10.3
	A0A6L7GZZ9_BACAN__A0A3P1TWW3_BACAN__208aa	1.8	11.6
	A0A6L7GZZ9_BACAN__A0A4Y1W2R2_BACAN__334aa	1.8	10.8
	A0A6L7GZZ9_BACAN__RL331_BACAN__210aa	1.8	4.4
	A0A6L7GZZ9_BACAN__A0A2A8KTZ7_BACAN__202aa	1.8	4.7
	A0A6L7GZZ9_BACAN__A0A6L7HDU9_BACAN__384aa	1.8	11.9
	A0A6L7GZZ9_BACAN__A0A6L8PY53_BACAN__401aa	1.8	3.4
	A0A6L7GZZ9_BACAN__PURQ_BACAN__389aa	1.8	11.3
	A0A6L7GZZ9_BACAN__A0A6L8PTM6_BACAN__415aa	1.8	9.3
	A0A6L7GZZ9_BACAN__A0A6L7H3V4_BACAN__375aa	1.8	11.5
	A0A6L7GZZ9_BACAN__A0A6L7GZ39_BACAN__370aa	1.8	11.1
	A0A6L7GZZ9_BACAN__Q81ME8_BACAN__334aa	1.8	11.4
	A0A6L7GZZ9_BACAN__A0A6L7H3V2_BACAN__229aa	1.8	6.3
	A0A6L7GZZ9_BACAN__A0A6L7H7C2_BACAN__487aa	1.8	3.4
	A0A6L7GZZ9_BACAN__A0A6L8PRR8_BACAN__493aa	1.8	8.3
	A0A6L7GZZ9_BACAN__A0A6L8Q1W1_BACAN__494aa	1.8	8.1
	A0A6L7GZZ9_BACAN__BDBD_BACAN__379aa	1.8	11
	A0A6L7GZZ9_BACAN__A0A0F7RG46_BACAN__229aa	1.7	11.1
	A0A6L7GZZ9_BACAN__END4_BACAN__460aa	1.7	10.7
	A0A6L7GZZ9_BACAN__GLSA1_BACAN__471aa	1.7	6.8
	A0A6L7GZZ9_BACAN__A0A6L8PNP4_BACAN__457aa	1.7	4.8
	A0A6L7GZZ9_BACAN__A0A0F7RD82_BACAN__230aa	1.7	11.3
	A0A6L7GZZ9_BACAN__A0A1V4BIR4_BACAN__263aa	1.7	11
	A0A6L7GZZ9_BACAN__RL32_BACAN__219aa	1.7	11.1
	A0A6L7GZZ9_BACAN__A0A6L8PHG0_BACAN__222aa	1.7	4.5
	A0A6L7GZZ9_BACAN__A0A6L7H5M0_BACAN__224aa	1.7	4.5
	A0A6L7GZZ9_BACAN__A0A6L8NUF1_BACAN__228aa	1.7	3.2
	A0A6L7GZZ9_BACAN__RS10_BACAN__264aa	1.7	10.9
	A0A6L7GZZ9_BACAN__A0A6L8NWR9_BACAN__221aa	1.7	10.7
	A0A6L7GZZ9_BACAN__Q6EZR4_BACAN__227aa	1.7	9.1
	A0A6L7GZZ9_BACAN__A0A6L7HMI2_BACAN__284aa	1.7	10.9
	A0A6L7GZZ9_BACAN__Q81V26_BACAN__500aa	1.7	11.8
	A0A6L7GZZ9_BACAN__A0A6L8Q3Q8_BACAN__479aa	1.7	11.2
	A0A6L7GZZ9_BACAN__A0A6L7HIL3_BACAN__302aa	1.7	11.6
	A0A6L7GZZ9_BACAN__A0A6L8PU75_BACAN__284aa	1.7	11.7
	A0A6L7GZZ9_BACAN__A0A6L7HG80_BACAN__293aa	1.7	11.4
	A0A6L7GZZ9_BACAN__MTNX_BACAN__381aa	1.7	4.2
	A0A6L7GZZ9_BACAN__A0A6L7HKN0_BACAN__381aa	1.7	11.3
	A0A6L7GZZ9_BACAN__GPSB_BACAN__274aa	1.7	10.7
	A0A6L7GZZ9_BACAN__A0A6L7HR16_BACAN__360aa	1.7	5.5
	A0A6L7GZZ9_BACAN__A0A0F7RLJ7_BACAN__1131aa	1.7	7.7
	A0A6L7GZZ9_BACAN__A0A6L7H020_BACAN__350aa	1.7	4.7
	A0A6L7GZZ9_BACAN__LEUD_BACAN__355aa	1.7	10.7
	A0A6L7GZZ9_BACAN__Q6F011_BACAN__356aa	1.7	11.1
	A0A6L7GZZ9_BACAN__A0A6L7H0G3_BACAN__334aa	1.7	7.9
	A0A6L7GZZ9_BACAN__Q81MZ2_BACAN__515aa	1.7	9.1
	A0A6L7GZZ9_BACAN__A0A6L8PGT5_BACAN__267aa	1.7	8.2
	A0A6L7GZZ9_BACAN__DEOB_BACAN__556aa	1.7	11.7
	A0A6L7GZZ9_BACAN__A0A4Y1W9Q2_BACAN__518aa	1.7	7.9
	A0A6L7GZZ9_BACAN__A0A6L8PG14_BACAN__335aa	1.7	6.1
	A0A6L7GZZ9_BACAN__A0A6L7HPY4_BACAN__360aa	1.7	11.5
	A0A6L7GZZ9_BACAN__A0A6L7H3P6_BACAN__358aa	1.7	10.4
	A0A6L7GZZ9_BACAN__Q9X2Z8_BACAN__256aa	1.7	10.4
	A0A6L7GZZ9_BACAN__A0A2P0HHU3_BACAN__640aa	1.7	11.1
	A0A6L7GZZ9_BACAN__A0A6L7HEL8_BACAN__222aa	1.7	10.8
	A0A6L7GZZ9_BACAN__Q6F048_BACAN__224aa	1.7	10
	A0A6L7GZZ9_BACAN__Q81YD5_BACAN__228aa	1.7	4.6
	A0A6L7GZZ9_BACAN__A0A6L7H2I6_BACAN__228aa	1.7	8.5
	A0A6L7GZZ9_BACAN__SSPH2_BACAN__221aa	1.7	3.2
	A0A6L7GZZ9_BACAN__A0A6L7H2K2_BACAN__461aa	1.7	9.6
	A0A6L7GZZ9_BACAN__A0A6L8PBL2_BACAN__447aa	1.7	9
	A0A6L7GZZ9_BACAN__D1MPU8_BACAN__386aa	1.7	8.6
	A0A6L7GZZ9_BACAN__Y6598_BACAN__243aa	1.7	3.1
	A0A6L7GZZ9_BACAN__A0A6L7HDA5_BACAN__315aa	1.7	6.2
	A0A6L7GZZ9_BACAN__A0A6L8PAA8_BACAN__248aa	1.7	9.6
	A0A6L7GZZ9_BACAN__A0A3Q0PPT6_BACAN__211aa	1.7	11.7
	A0A6L7GZZ9_BACAN__A0A2C3H2A0_BACAN__204aa	1.7	10.6
	A0A6L7GZZ9_BACAN__A0A6L7H098_BACAN__435aa	1.7	8.2
	A0A6L7GZZ9_BACAN__Q6F067_BACAN__434aa	1.7	5.1
	A0A6L7GZZ9_BACAN__A0A6L8PGF9_BACAN__420aa	1.7	11.4
	A0A6L7GZZ9_BACAN__QUEC_BACAN__382aa	1.7	5.8
	A0A6L7GZZ9_BACAN__A0A6L7HFU2_BACAN__373aa	1.7	10.3
	A0A6L7GZZ9_BACAN__A0A6L7HGD5_BACAN__382aa	1.7	10.2
	A0A6L7GZZ9_BACAN__A0A0F7RLF6_BACAN__977aa	1.7	10.3
	A0A6L7GZZ9_BACAN__A0A6L8PR67_BACAN__313aa	1.7	11.3
	A0A6L7GZZ9_BACAN__Q9RMY5_BACAN__316aa	1.7	3.3
	A0A6L7GZZ9_BACAN__A0A4Y1WE43_BACAN__316aa	1.7	11.1
	A0A6L7GZZ9_BACAN__Q81K40_BACAN__331aa	1.7	10.4
	A0A6L7GZZ9_BACAN__A0A6L8Q2F9_BACAN__325aa	1.7	11.6
	A0A6L7GZZ9_BACAN__A0A6L7H4S2_BACAN__331aa	1.7	8.1
	A0A6L7GZZ9_BACAN__Q81Z25_BACAN__207aa	1.7	9.1
	A0A6L7GZZ9_BACAN__LIPM_BACAN__440aa	1.7	11.4
	A0A6L7GZZ9_BACAN__A0A3P1U3U3_BACAN__247aa	1.7	11.3
	A0A6L7GZZ9_BACAN__A0A6L8NVR5_BACAN__399aa	1.7	9.6
	A0A6L7GZZ9_BACAN__A0A3P1U6I8_BACAN__416aa	1.7	11.5
	A0A6L7GZZ9_BACAN__A0A6L8NXH3_BACAN__259aa	1.7	10.2
	A0A6L7GZZ9_BACAN__A0A6L8P9T5_BACAN__255aa	1.7	11.4
	A0A6L7GZZ9_BACAN__A0A6L7HM72_BACAN__257aa	1.7	4.6
	A0A6L7GZZ9_BACAN__A0A0J1KVQ5_BACAN__260aa	1.7	11.5
	A0A6L7GZZ9_BACAN__A0A6L7GXV7_BACAN__413aa	1.7	10.9
	A0A6L7GZZ9_BACAN__A0A6L8P6N5_BACAN__302aa	1.7	7
	A0A6L7GZZ9_BACAN__A0A6H3AMF3_BACAN__396aa	1.7	3.6
	A0A6L7GZZ9_BACAN__A0A6L7HIZ5_BACAN__398aa	1.7	11.2
	A0A6L7GZZ9_BACAN__A0A6L7HCQ6_BACAN__396aa	1.7	10.5
	A0A6L7GZZ9_BACAN__RS19_BACAN__254aa	1.7	6.5
	A0A6L7GZZ9_BACAN__Q81XG7_BACAN__241aa	1.7	10.9
	A0A6L7GZZ9_BACAN__A0A6L8Q008_BACAN__328aa	1.6	11.5
	A0A6L7GZZ9_BACAN__A0A6L7HQL1_BACAN__385aa	1.6	10.4
	A0A6L7GZZ9_BACAN__A0A6L8PZ75_BACAN__491aa	1.6	10.5
	A0A6L7GZZ9_BACAN__Y6211_BACAN__376aa	1.6	10.8
	A0A6L7GZZ9_BACAN__A0A6L7H370_BACAN__253aa	1.6	11.4
	A0A6L7GZZ9_BACAN__Q81XB0_BACAN__495aa	1.6	11.3
	A0A6L7GZZ9_BACAN__A0A6L7H0L1_BACAN__334aa	1.6	10.9
	A0A6L7GZZ9_BACAN__A0A6L7HCI5_BACAN__241aa	1.6	7.3
	A0A6L7GZZ9_BACAN__A0A6L8PL56_BACAN__481aa	1.6	4
	A0A6L7GZZ9_BACAN__A0A2B6C7H6_BACAN__253aa	1.6	11.1
	A0A6L7GZZ9_BACAN__A0A6L8PTI2_BACAN__236aa	1.6	11.5
	A0A6L7GZZ9_BACAN__A0A0J1HR40_BACAN__236aa	1.6	11.4
	A0A6L7GZZ9_BACAN__A0A6L7HDJ7_BACAN__312aa	1.6	10.1
	A0A6L7GZZ9_BACAN__A0A348A846_BACAN__244aa	1.6	11.4
	A0A6L7GZZ9_BACAN__A0A6L7HH84_BACAN__238aa	1.6	11.2
	A0A6L7GZZ9_BACAN__Q6EZP2_BACAN__237aa	1.6	11.4
	A0A6L7GZZ9_BACAN__Y4010_BACAN__249aa	1.6	3.4
	A0A6L7GZZ9_BACAN__A0A6L8PBZ2_BACAN__388aa	1.6	10
	A0A6L7GZZ9_BACAN__DEF1_BACAN__318aa	1.6	3.7
	A0A6L7GZZ9_BACAN__A0A4Y1WBG6_BACAN__370aa	1.6	11.5
	A0A6L7GZZ9_BACAN__A0A6L7HSW4_BACAN__399aa	1.6	11
	A0A6L7GZZ9_BACAN__A0A6H3AIL8_BACAN__411aa	1.6	11.5
	A0A6L7GZZ9_BACAN__A0A6L7HD87_BACAN__391aa	1.6	7.6
	A0A6L7GZZ9_BACAN__A0A6L8PUH4_BACAN__412aa	1.6	11.6
	A0A6L7GZZ9_BACAN__A0A6H3AN43_BACAN__404aa	1.6	11.4
	A0A6L7GZZ9_BACAN__A0A6L8PCG2_BACAN__574aa	1.6	7.2
	A0A6L7GZZ9_BACAN__A0A2A8KTB5_BACAN__192aa	1.6	11.6
	A0A6L7GZZ9_BACAN__A0A1T3V7Y0_BACAN__209aa	1.6	11.7
	A0A6L7GZZ9_BACAN__A0A1V4BD71_BACAN__193aa	1.6	10.8
	A0A6L7GZZ9_BACAN__A0A1J9VBF0_BACAN__210aa	1.6	11
	A0A6L7GZZ9_BACAN__A0A4Y1W7C6_BACAN__204aa	1.6	11.2
	A0A6L7GZZ9_BACAN__A0A6L8PEL2_BACAN__375aa	1.6	3.4
	A0A6L7GZZ9_BACAN__A0A6L7HJM5_BACAN__310aa	1.6	10.7
	A0A6L7GZZ9_BACAN__A0A2B6BVB0_BACAN__375aa	1.6	11.1
	A0A6L7GZZ9_BACAN__A0A6H3ABE4_BACAN__385aa	1.6	11.4
	A0A6L7GZZ9_BACAN__Q81UB6_BACAN__368aa	1.6	6.7
	A0A6L7GZZ9_BACAN__SODM1_BACAN__365aa	1.6	11.4
	A0A6L7GZZ9_BACAN__A0A6L8PMP2_BACAN__628aa	1.6	10.3
	A0A6L7GZZ9_BACAN__A0A6L7H369_BACAN__371aa	1.6	10.7
	A0A6L7GZZ9_BACAN__A0A6L7HC31_BACAN__378aa	1.6	10.7
	A0A6L7GZZ9_BACAN__A0A6L8NY71_BACAN__409aa	1.6	11.5
	A0A6L7GZZ9_BACAN__A0A6L8PNN9_BACAN__341aa	1.6	7.8
	A0A6L7GZZ9_BACAN__Q81PS6_BACAN__343aa	1.6	11.1
	A0A6L7GZZ9_BACAN__A0A6L7HCX2_BACAN__332aa	1.6	11.2
	A0A6L7GZZ9_BACAN__RS2_BACAN__395aa	1.6	11.9
	A0A6L7GZZ9_BACAN__A0A6L8PM75_BACAN__258aa	1.6	11.6
	A0A6L7GZZ9_BACAN__A0A6L8PWH7_BACAN__306aa	1.6	3.6
	A0A6L7GZZ9_BACAN__A0A6L7H1H6_BACAN__276aa	1.6	11.1
	A0A6L7GZZ9_BACAN__A0A6L8PX47_BACAN__263aa	1.6	11.9
	A0A6L7GZZ9_BACAN__Y538_BACAN__280aa	1.6	10.4
	A0A6L7GZZ9_BACAN__A0A6L8Q2Y2_BACAN__283aa	1.6	11.4
	A0A6L7GZZ9_BACAN__A0A6L8PNM4_BACAN__358aa	1.6	10.1
	A0A6L7GZZ9_BACAN__A0A6L7HKP6_BACAN__353aa	1.6	11.1
	A0A6L7GZZ9_BACAN__A0A6L8PSV9_BACAN__356aa	1.6	3.9
	A0A6L7GZZ9_BACAN__A0A3P1TXW9_BACAN__348aa	1.6	10.4
	A0A6L7GZZ9_BACAN__Q9X393_BACAN__223aa	1.6	11.6
	A0A6L7GZZ9_BACAN__A0A348AAQ8_BACAN__221aa	1.6	7.9
	A0A6L7GZZ9_BACAN__A0A1T3V6R0_BACAN__220aa	1.6	11.4
	A0A6L7GZZ9_BACAN__Q81Z27_BACAN__218aa	1.6	11.2
	A0A6L7GZZ9_BACAN__A0A6H3A626_BACAN__446aa	1.6	11.4
	A0A6L7GZZ9_BACAN__A0A6L8PPG8_BACAN__279aa	1.6	11.1
	A0A6L7GZZ9_BACAN__A0A6L7HKJ5_BACAN__450aa	1.6	8.9
	A0A6L7GZZ9_BACAN__A0A6H3ABW8_BACAN__418aa	1.6	5
	A0A6L7GZZ9_BACAN__RNH2_BACAN__419aa	1.6	11.7
	A0A6L7GZZ9_BACAN__A0A6L7HJ48_BACAN__425aa	1.6	11.3
	A0A6L7GZZ9_BACAN__A0A4Y1WGH2_BACAN__424aa	1.6	11.5
	A0A6L7GZZ9_BACAN__A0A0J1HQI9_BACAN__431aa	1.6	11.4
	A0A6L7GZZ9_BACAN__TGL_BACAN__438aa	1.6	11.7
	A0A6L7GZZ9_BACAN__A0A3Q0PQI1_BACAN__440aa	1.6	4.5
	A0A6L7GZZ9_BACAN__Y2525_BACAN__228aa	1.6	11.3
	A0A6L7GZZ9_BACAN__A0A348AD13_BACAN__227aa	1.6	11.7
	A0A6L7GZZ9_BACAN__A0A2B6CFK6_BACAN__227aa	1.6	7.3
	A0A6L7GZZ9_BACAN__A0A0J1HYG4_BACAN__229aa	1.6	10
	A0A6L7GZZ9_BACAN__A0A6L8PEH5_BACAN__223aa	1.6	11.7
	A0A6L7GZZ9_BACAN__A0A6L8PGN6_BACAN__276aa	1.6	10.6
	A0A6L7GZZ9_BACAN__A0A6L8PQY9_BACAN__280aa	1.6	11.6
	A0A6L7GZZ9_BACAN__A0A6L7H5C1_BACAN__274aa	1.6	11.4
	A0A6L7GZZ9_BACAN__A0A6L7HL84_BACAN__342aa	1.6	7.7
	A0A6L7GZZ9_BACAN__Q81KA2_BACAN__348aa	1.6	11.5
	A0A6L7GZZ9_BACAN__A0A6L8Q009_BACAN__296aa	1.6	7.4
	A0A6L7GZZ9_BACAN__A0A6L8P6H6_BACAN__293aa	1.6	11.3
	A0A6L7GZZ9_BACAN__RL11_BACAN__303aa	1.6	9.7
	A0A6L7GZZ9_BACAN__A0A6L7HNK8_BACAN__307aa	1.6	9.1
	A0A6L7GZZ9_BACAN__RECF_BACAN__537aa	1.6	9.9
	A0A6L7GZZ9_BACAN__Q81P84_BACAN__537aa	1.6	11
	A0A6L7GZZ9_BACAN__A0A6L7HAI8_BACAN__513aa	1.6	10.3
	A0A6L7GZZ9_BACAN__A0A6L7HGR8_BACAN__527aa	1.6	6.5
	A0A6L7GZZ9_BACAN__A0A6L7H330_BACAN__269aa	1.6	11.7
	A0A6L7GZZ9_BACAN__A0A6H3AE19_BACAN__271aa	1.6	10.4
	A0A6L7GZZ9_BACAN__A0A6L7HJF0_BACAN__226aa	1.6	10.7
	A0A6L7GZZ9_BACAN__A0A6L8NXC4_BACAN__223aa	1.6	11.2
	A0A6L7GZZ9_BACAN__A0A6L8P6H9_BACAN__231aa	1.6	11.2
	A0A6L7GZZ9_BACAN__A0A6L8P1K4_BACAN__227aa	1.6	11.6
	A0A6L7GZZ9_BACAN__A0A0F7R8I0_BACAN__271aa	1.6	11.2
	A0A6L7GZZ9_BACAN__A0A6L7H5L6_BACAN__357aa	1.6	9.1
	A0A6L7GZZ9_BACAN__A0A0F7RBC5_BACAN__336aa	1.6	5.6
	A0A6L7GZZ9_BACAN__A0A4Y1W716_BACAN__285aa	1.6	8.3
	A0A6L7GZZ9_BACAN__D1MPV7_BACAN__288aa	1.6	11.8
	A0A6L7GZZ9_BACAN__A0A6L8PDX1_BACAN__411aa	1.5	11.4
	A0A6L7GZZ9_BACAN__A0A6L7HKM4_BACAN__407aa	1.5	11.2
	A0A6L7GZZ9_BACAN__Q81PM1_BACAN__306aa	1.5	9.8
	A0A6L7GZZ9_BACAN__A0A6L7HPD7_BACAN__293aa	1.5	11.6
	A0A6L7GZZ9_BACAN__A0A6L7HNA8_BACAN__301aa	1.5	11.6
	A0A6L7GZZ9_BACAN__A0A6L7HRJ6_BACAN__416aa	1.5	11.4
	A0A6L7GZZ9_BACAN__A0A6H3AK83_BACAN__397aa	1.5	11.6
	A0A6L7GZZ9_BACAN__A0A6L8Q4T3_BACAN__399aa	1.5	11.4
	A0A6L7GZZ9_BACAN__A0A6L8PEF8_BACAN__285aa	1.5	5.4
	A0A6L7GZZ9_BACAN__A0A6L8PEB1_BACAN__293aa	1.5	8.8
	A0A6L7GZZ9_BACAN__A0A6L7HDU1_BACAN__286aa	1.5	11.3
	A0A6L7GZZ9_BACAN__Y1245_BACAN__294aa	1.5	11
	A0A6L7GZZ9_BACAN__A0A6L8PQI6_BACAN__404aa	1.5	4
	A0A6L7GZZ9_BACAN__A0A6L8P333_BACAN__410aa	1.5	7.1
	A0A6L7GZZ9_BACAN__D1MPU1_BACAN__308aa	1.5	11.4
	A0A6L7GZZ9_BACAN__A0A6L8NXK8_BACAN__281aa	1.5	10.6
	A0A6L7GZZ9_BACAN__Q81X39_BACAN__232aa	1.5	8.7
	A0A6L7GZZ9_BACAN__A0A6L8NZD2_BACAN__280aa	1.5	11.6
	A0A6L7GZZ9_BACAN__A0A0F7RL92_BACAN__214aa	1.5	10.5
	A0A6L7GZZ9_BACAN__A0A1V4B7K7_BACAN__230aa	1.5	11.6
	A0A6L7GZZ9_BACAN__A0A1J9VDB4_BACAN__229aa	1.5	8.7
	A0A6L7GZZ9_BACAN__A0A0F7RCF9_BACAN__226aa	1.5	11.6
	A0A6L7GZZ9_BACAN__A0A6L8P651_BACAN__225aa	1.5	3.1
	A0A6L7GZZ9_BACAN__A0A6L7H1A5_BACAN__237aa	1.5	11.7
	A0A6L7GZZ9_BACAN__A0A0F7RAU6_BACAN__254aa	1.5	8.8
	A0A6L7GZZ9_BACAN__A0A6L7H0F9_BACAN__246aa	1.5	11.2
	A0A6L7GZZ9_BACAN__A0A2C3GP58_BACAN__237aa	1.5	11.9
	A0A6L7GZZ9_BACAN__Q81PT6_BACAN__241aa	1.5	11.4
	A0A6L7GZZ9_BACAN__A0A6H3A9F7_BACAN__250aa	1.5	11.7
	A0A6L7GZZ9_BACAN__Q6EZQ3_BACAN__257aa	1.5	10.3
	A0A6L7GZZ9_BACAN__A0A3P1U9U4_BACAN__241aa	1.5	9.3
	A0A6L7GZZ9_BACAN__A0A6L8P556_BACAN__222aa	1.5	11.8
	A0A6L7GZZ9_BACAN__A0A6L8PPU8_BACAN__231aa	1.5	10.2
	A0A6L7GZZ9_BACAN__A0A6H3ACJ3_BACAN__234aa	1.5	11.6
	A0A6L7GZZ9_BACAN__A0A6L7HF10_BACAN__219aa	1.5	11.6
	A0A6L7GZZ9_BACAN__A0A6L8PMI8_BACAN__263aa	1.5	6.5
	A0A6L7GZZ9_BACAN__A0A6H3ADH9_BACAN__280aa	1.5	11.5
	A0A6L7GZZ9_BACAN__A0A6L8P9B6_BACAN__272aa	1.5	10.9
	A0A6L7GZZ9_BACAN__A0A6L8PBD2_BACAN__275aa	1.5	11.2
	A0A6L7GZZ9_BACAN__RS13_BACAN__283aa	1.5	5.2
	A0A6L7GZZ9_BACAN__A0A6L8PNP2_BACAN__275aa	1.5	11.5
	A0A6L7GZZ9_BACAN__A0A348A6W1_BACAN__270aa	1.5	11.3
	A0A6L7GZZ9_BACAN__A0A6L8PWI7_BACAN__402aa	1.5	10.8
	A0A6L7GZZ9_BACAN__A0A6L7HJG7_BACAN__394aa	1.5	11.4
	A0A6L7GZZ9_BACAN__A0A6L7HI94_BACAN__1226aa	1.5	8.2
	A0A6L7GZZ9_BACAN__A0A6L8Q2D1_BACAN__448aa	1.5	10.2
	A0A6L7GZZ9_BACAN__Y6527_BACAN__659aa	1.5	10.1
	A0A6L7GZZ9_BACAN__A0A6L8NWF7_BACAN__546aa	1.5	7.9
	A0A6L7GZZ9_BACAN__A0A6L8P1C9_BACAN__426aa	1.5	8
	A0A6L7GZZ9_BACAN__A0A6L7HKD7_BACAN__430aa	1.5	6.9
	A0A6L7GZZ9_BACAN__A0A6H3A869_BACAN__538aa	1.5	11.3
	A0A6L7GZZ9_BACAN__A0A6H3A910_BACAN__459aa	1.5	10.8
	A0A6L7GZZ9_BACAN__A0A6L8NZX1_BACAN__450aa	1.5	5.1
	A0A6L7GZZ9_BACAN__A0A6L7H0Y4_BACAN__459aa	1.5	11.4
	A0A6L7GZZ9_BACAN__A0A6L8P338_BACAN__595aa	1.5	7.8
	A0A6L7GZZ9_BACAN__A0A6L7HGS2_BACAN__626aa	1.5	11
	A0A6L7GZZ9_BACAN__A0A4Y1WDA8_BACAN__356aa	1.5	5.2
	A0A6L7GZZ9_BACAN__A0A6L7H244_BACAN__358aa	1.5	10.4
	A0A6L7GZZ9_BACAN__METN3_BACAN__503aa	1.5	11
	A0A6L7GZZ9_BACAN__A0A348A8R7_BACAN__506aa	1.5	5.3
	A0A6L7GZZ9_BACAN__A0A6L8PF51_BACAN__338aa	1.5	9.1
	A0A6L7GZZ9_BACAN__A0A6L8PNZ7_BACAN__337aa	1.5	11.6
	A0A6L7GZZ9_BACAN__A0A1J9WS27_BACAN__342aa	1.5	9.8
	A0A6L7GZZ9_BACAN__A0A6L7H0V8_BACAN__340aa	1.5	11.9
	A0A6L7GZZ9_BACAN__PLSY3_BACAN__360aa	1.5	8.7
	A0A6L7GZZ9_BACAN__A0A6L7HNY3_BACAN__362aa	1.5	10.3
	A0A6L7GZZ9_BACAN__Y4685_BACAN__387aa	1.5	10.3
	A0A6L7GZZ9_BACAN__A0A6L7HPH9_BACAN__276aa	1.5	10.5
	A0A6L7GZZ9_BACAN__SPRTL_BACAN__314aa	1.5	5.7
	A0A6L7GZZ9_BACAN__A0A6L8PTT5_BACAN__538aa	1.5	8.5
	A0A6L7GZZ9_BACAN__Q81LQ9_BACAN__360aa	1.5	3.4
	A0A6L7GZZ9_BACAN__A0A6L8NXF4_BACAN__362aa	1.5	11.7
	A0A6L7GZZ9_BACAN__Q9X317_BACAN__363aa	1.5	9.2
	A0A6L7GZZ9_BACAN__A0A6L8PGK8_BACAN__316aa	1.5	10.6
	A0A6L7GZZ9_BACAN__A0A6L8P0E6_BACAN__280aa	1.5	11.4
	A0A6L7GZZ9_BACAN__A0A6H3AN28_BACAN__313aa	1.5	8.8
	A0A6L7GZZ9_BACAN__A0A2C3GDM9_BACAN__266aa	1.5	10.7
	A0A6L7GZZ9_BACAN__A0A6L8PIX9_BACAN__279aa	1.5	9.3
	A0A6L7GZZ9_BACAN__A0A6L7H7J5_BACAN__266aa	1.5	8.7
	A0A6L7GZZ9_BACAN__A0A4Y1W214_BACAN__263aa	1.5	11.2
	A0A6L7GZZ9_BACAN__A0A6L8PHT5_BACAN__275aa	1.5	10.5
	A0A6L7GZZ9_BACAN__A0A6L8P2T4_BACAN__267aa	1.5	10.4
	A0A6L7GZZ9_BACAN__Y6555_BACAN__358aa	1.5	10.4
	A0A6L7GZZ9_BACAN__A0A6L8P7D9_BACAN__232aa	1.4	3
	A0A6L7GZZ9_BACAN__A0A2P0HJ49_BACAN__229aa	1.4	10.3
	A0A6L7GZZ9_BACAN__A0A6L8PT42_BACAN__222aa	1.4	11.7
	A0A6L7GZZ9_BACAN__RL7_BACAN__281aa	1.4	11.1
	A0A6L7GZZ9_BACAN__A0A6L8PBD8_BACAN__274aa	1.4	10.4
	A0A6L7GZZ9_BACAN__A0A6L8PR58_BACAN__206aa	1.4	11.4
	A0A6L7GZZ9_BACAN__Q6EZH8_BACAN__231aa	1.4	10.9
	A0A6L7GZZ9_BACAN__A0A6L7H837_BACAN__224aa	1.4	11.2
	A0A6L7GZZ9_BACAN__A0A4Y1WCF5_BACAN__235aa	1.4	6.5
	A0A6L7GZZ9_BACAN__A0A6L8PPB0_BACAN__232aa	1.4	2.3
	A0A6L7GZZ9_BACAN__RL30_BACAN__222aa	1.4	7.2
	A0A6L7GZZ9_BACAN__A0A0F7R9C8_BACAN__220aa	1.4	11.6
	A0A6L7GZZ9_BACAN__A0A2A8LG02_BACAN__220aa	1.4	10.9
	A0A6L7GZZ9_BACAN__A0A1T3VB00_BACAN__204aa	1.4	3.7
	A0A6L7GZZ9_BACAN__A0A2B6CDC0_BACAN__219aa	1.4	11.3
	A0A6L7GZZ9_BACAN__A0A1J9VNG5_BACAN__230aa	1.4	11.7
	A0A6L7GZZ9_BACAN__A0A6L7H6R3_BACAN__222aa	1.4	11.5
	A0A6L7GZZ9_BACAN__A0A6L7HSW7_BACAN__219aa	1.4	11.5
	A0A6L7GZZ9_BACAN__A0A0J1HL19_BACAN__220aa	1.4	11
	A0A6L7GZZ9_BACAN__A0A4Y1W9G6_BACAN__209aa	1.4	11.3
	A0A6L7GZZ9_BACAN__A0A6L8PDI9_BACAN__405aa	1.4	11.1
	A0A6L7GZZ9_BACAN__A0A6L8NYT3_BACAN__215aa	1.4	10.3
	A0A6L7GZZ9_BACAN__A0A6L7H4N7_BACAN__219aa	1.4	10.9
	A0A6L7GZZ9_BACAN__A0A6L7HH74_BACAN__491aa	1.4	6.7
	A0A6L7GZZ9_BACAN__A0A6L8PRZ2_BACAN__493aa	1.4	10.9
	A0A6L7GZZ9_BACAN__A0A6L7HNW1_BACAN__501aa	1.4	11
	A0A6L7GZZ9_BACAN__ISPH_BACAN__478aa	1.4	11.2
	A0A6L7GZZ9_BACAN__A0A6H3AKI5_BACAN__491aa	1.4	9
	A0A6L7GZZ9_BACAN__A0A6L7HJM4_BACAN__294aa	1.4	11.7
	A0A6L7GZZ9_BACAN__A0A6L8NYJ7_BACAN__612aa	1.4	9.1
	A0A6L7GZZ9_BACAN__A0A6L8PVT9_BACAN__585aa	1.4	11.1
	A0A6L7GZZ9_BACAN__A0A6L7HA77_BACAN__572aa	1.4	11.3
	A0A6L7GZZ9_BACAN__MURA2_BACAN__591aa	1.4	11.3
	A0A6L7GZZ9_BACAN__MTNW_BACAN__576aa	1.4	10.8
	A0A6L7GZZ9_BACAN__A0A6L8NWJ4_BACAN__399aa	1.4	11.4
	A0A6L7GZZ9_BACAN__A0A6L8PNG0_BACAN__408aa	1.4	10.2
	A0A6L7GZZ9_BACAN__NPD_BACAN__404aa	1.4	11.5
	A0A6L7GZZ9_BACAN__A0A6L8PR53_BACAN__261aa	1.4	7
	A0A6L7GZZ9_BACAN__A0A6L7HAX8_BACAN__394aa	1.4	10.9
	A0A6L7GZZ9_BACAN__Q81XA5_BACAN__408aa	1.4	6.2
	A0A6L7GZZ9_BACAN__TRPC_BACAN__415aa	1.4	11
	A0A6L7GZZ9_BACAN__A0A6L8PIC9_BACAN__412aa	1.4	11.4
	A0A6L7GZZ9_BACAN__A0A6L7HHM9_BACAN__389aa	1.4	11.6
	A0A6L7GZZ9_BACAN__A0A6L7HCS4_BACAN__341aa	1.4	5.9
	A0A6L7GZZ9_BACAN__A0A6L8PS17_BACAN__355aa	1.4	5.7
	A0A6L7GZZ9_BACAN__A0A4Y1W0Y1_BACAN__226aa	1.4	11.6
	A0A6L7GZZ9_BACAN__A0A2P0HAF9_BACAN__272aa	1.4	11.8
	A0A6L7GZZ9_BACAN__A0A6L7HLH8_BACAN__251aa	1.4	11.7
	A0A6L7GZZ9_BACAN__Q81YG0_BACAN__270aa	1.4	10.8
	A0A6L7GZZ9_BACAN__A0A6L8PS58_BACAN__375aa	1.4	11.7
	A0A6L7GZZ9_BACAN__A0A6L7HIZ8_BACAN__315aa	1.4	11.7
	A0A6L7GZZ9_BACAN__A0A3P1UCT3_BACAN__326aa	1.4	10.6
	A0A6L7GZZ9_BACAN__D1MPU7_BACAN__331aa	1.4	9.9
	A0A6L7GZZ9_BACAN__A0A6L7HK62_BACAN__315aa	1.4	11.3
	A0A6L7GZZ9_BACAN__A0A6L8P4M1_BACAN__309aa	1.4	10.9
	A0A6L7GZZ9_BACAN__A0A6L8PX74_BACAN__327aa	1.4	11.7
	A0A6L7GZZ9_BACAN__A0A6L8PL24_BACAN__331aa	1.4	6.6
	A0A6L7GZZ9_BACAN__Q6EZM9_BACAN__320aa	1.4	11.4
	A0A6L7GZZ9_BACAN__A0A4Y1W3F4_BACAN__387aa	1.4	10.6
	A0A6L7GZZ9_BACAN__A0A6L8P7E0_BACAN__267aa	1.4	8.8
	A0A6L7GZZ9_BACAN__A0A6L8PCH7_BACAN__288aa	1.4	11.3
	A0A6L7GZZ9_BACAN__A0A6L7HP44_BACAN__297aa	1.4	11
	A0A6L7GZZ9_BACAN__A0A6L7H6X3_BACAN__289aa	1.4	11.2
	A0A6L7GZZ9_BACAN__A0A6L8PTN8_BACAN__288aa	1.4	10.8
	A0A6L7GZZ9_BACAN__A0A6L7H6B6_BACAN__295aa	1.4	11.5
	A0A6L7GZZ9_BACAN__A0A6L8PFR8_BACAN__285aa	1.4	6.4
	A0A6L7GZZ9_BACAN__A0A6L8PXS5_BACAN__301aa	1.4	11.7
	A0A6L7GZZ9_BACAN__RL16_BACAN__306aa	1.4	5.3
	A0A6L7GZZ9_BACAN__Q9X313_BACAN__290aa	1.4	11.1
	A0A6L7GZZ9_BACAN__A0A6L7GZ47_BACAN__286aa	1.4	10.6
	A0A6L7GZZ9_BACAN__A0A6L7HSD7_BACAN__319aa	1.4	11.4
	A0A6L7GZZ9_BACAN__A0A6L8PBE5_BACAN__420aa	1.4	11.4
	A0A6L7GZZ9_BACAN__A0A6L8P3D9_BACAN__417aa	1.4	6.1
	A0A6L7GZZ9_BACAN__A0A6L8PBL3_BACAN__426aa	1.4	11.3
	A0A6L7GZZ9_BACAN__A0A6L8P8I1_BACAN__522aa	1.4	10.5
	A0A6L7GZZ9_BACAN__A0A6L7HD79_BACAN__545aa	1.4	11.3
	A0A6L7GZZ9_BACAN__PDXT_BACAN__358aa	1.4	5.7
	A0A6L7GZZ9_BACAN__D1MPW8_BACAN__334aa	1.4	5.3
	A0A6L7GZZ9_BACAN__A0A6L8PZ12_BACAN__354aa	1.4	10.9
	A0A6L7GZZ9_BACAN__A0A6L8PAB0_BACAN__357aa	1.4	11.7
	A0A6L7GZZ9_BACAN__A0A6L7H643_BACAN__346aa	1.4	10.9
	A0A6L7GZZ9_BACAN__Q9X338_BACAN__343aa	1.4	10.4
	A0A6L7GZZ9_BACAN__HSLV_BACAN__342aa	1.4	11.7
	A0A6L7GZZ9_BACAN__A0A6L8PJV2_BACAN__356aa	1.4	11.8
	A0A6L7GZZ9_BACAN__Q81XM2_BACAN__340aa	1.4	10.7
	A0A6L7GZZ9_BACAN__A0A6L8PZ21_BACAN__465aa	1.4	9.9
	A0A6L7GZZ9_BACAN__A0A6L7HJD8_BACAN__455aa	1.4	11.4
	A0A6L7GZZ9_BACAN__A0A6L8PWF9_BACAN__456aa	1.4	11.4
	A0A6L7GZZ9_BACAN__A0A6H3AE27_BACAN__448aa	1.4	10.4
	A0A6L7GZZ9_BACAN__A0A4Y1WG55_BACAN__658aa	1.4	7.1
	A0A6L7GZZ9_BACAN__A0A6L7HEF3_BACAN__691aa	1.4	11.1
	A0A6L7GZZ9_BACAN__A0A6L8PRS3_BACAN__706aa	1.4	11.1
	A0A6L7GZZ9_BACAN__A0A6L8P6J0_BACAN__458aa	1.4	11.1
	A0A6L7GZZ9_BACAN__A0A6L7HPF7_BACAN__293aa	1.4	10.8
	A0A6L7GZZ9_BACAN__A0A6H3AAY3_BACAN__377aa	1.4	11.1
	A0A6L7GZZ9_BACAN__A0A6L7H1J8_BACAN__307aa	1.4	11.4
	A0A6L7GZZ9_BACAN__A0A6L8PDQ4_BACAN__381aa	1.4	3.5
	A0A6L7GZZ9_BACAN__A0A6L8NZG8_BACAN__244aa	1.4	11.7
	A0A6L7GZZ9_BACAN__A0A6L8NWF6_BACAN__247aa	1.4	11.4
	A0A6L7GZZ9_BACAN__A0A6L8Q0C4_BACAN__249aa	1.4	9.6
	A0A6L7GZZ9_BACAN__A0A4Y1W740_BACAN__240aa	1.4	11.1
	A0A6L7GZZ9_BACAN__A0A1T3URY3_BACAN__308aa	1.4	9.4
	A0A6L7GZZ9_BACAN__A0A6L8Q076_BACAN__372aa	1.4	10.7
	A0A6L7GZZ9_BACAN__A0A6L8PDF6_BACAN__364aa	1.4	9.6
	A0A6L7GZZ9_BACAN__MOBA_BACAN__362aa	1.4	11.8
	A0A6L7GZZ9_BACAN__A0A6L8PRR7_BACAN__371aa	1.4	10.8
	A0A6L7GZZ9_BACAN__A0A6L7HGK6_BACAN__241aa	1.4	11.1
	A0A6L7GZZ9_BACAN__Q6EZI5_BACAN__269aa	1.4	11.4
	A0A6L7GZZ9_BACAN__Q6EZJ2_BACAN__282aa	1.4	11.1
	A0A6L7GZZ9_BACAN__A0A6L7H9W1_BACAN__262aa	1.4	10.4
	A0A6L7GZZ9_BACAN__RL18_BACAN__282aa	1.4	10.8
	A0A6L7GZZ9_BACAN__Q81MI2_BACAN__282aa	1.4	11.5
	A0A6L7GZZ9_BACAN__A0A1T3V4L3_BACAN__262aa	1.4	11.8
	A0A6L7GZZ9_BACAN__Q81M41_BACAN__260aa	1.4	11.3
	A0A6L7GZZ9_BACAN__A0A6L7H7M4_BACAN__281aa	1.4	11.3
	A0A6L7GZZ9_BACAN__A0A6H3ACA5_BACAN__250aa	1.4	11.2
	A0A6L7GZZ9_BACAN__A0A6L7H0X2_BACAN__248aa	1.4	9.2
	A0A6L7GZZ9_BACAN__RNPA_BACAN__281aa	1.4	10.6
	A0A6L7GZZ9_BACAN__A0A0F7RFT5_BACAN__251aa	1.4	11.7
	A0A6L7GZZ9_BACAN__A0A1V4B8C1_BACAN__241aa	1.4	10.6
	A0A6L7GZZ9_BACAN__Q81VX8_BACAN__954aa	1.4	11.3
	A0A6L7GZZ9_BACAN__A0A6L8PM56_BACAN__237aa	1.4	7.8
	A0A6L7GZZ9_BACAN__A0A3P1TLB3_BACAN__254aa	1.4	2.6
	A0A6L7GZZ9_BACAN__ZAPA_BACAN__251aa	1.4	10
	A0A6L7GZZ9_BACAN__Q81QS7_BACAN__241aa	1.4	7
	A0A6L7GZZ9_BACAN__A0A4Y1W1Z5_BACAN__253aa	1.4	11.5
	A0A6L7GZZ9_BACAN__A0A6L7HBL7_BACAN__246aa	1.4	11.1
	A0A6L7GZZ9_BACAN__A0A6L7H4V4_BACAN__264aa	1.4	11.3
	A0A6L7GZZ9_BACAN__Q81JV9_BACAN__362aa	1.4	11.4
	A0A6L7GZZ9_BACAN__A0A6L7H125_BACAN__283aa	1.4	11.2
	A0A6L7GZZ9_BACAN__A0A6L7H3D0_BACAN__254aa	1.4	11.4
	A0A6L7GZZ9_BACAN__Q81QV3_BACAN__282aa	1.3	11.8
	A0A6L7GZZ9_BACAN__Q81LY2_BACAN__264aa	1.3	11.7
	A0A6L7GZZ9_BACAN__RL22_BACAN__275aa	1.3	11.8
	A0A6L7GZZ9_BACAN__Q81R80_BACAN__267aa	1.3	11.5
	A0A6L7GZZ9_BACAN__A0A6L8P8U6_BACAN__281aa	1.3	11.8
	A0A6L7GZZ9_BACAN__A0A6L8PP74_BACAN__271aa	1.3	11.1
	A0A6L7GZZ9_BACAN__A0A6H3A5D1_BACAN__269aa	1.3	11.4
	A0A6L7GZZ9_BACAN__A0A6L8P3Q9_BACAN__264aa	1.3	11.6
	A0A6L7GZZ9_BACAN__A0A6L8NZI1_BACAN__262aa	1.3	11.4
	A0A6L7GZZ9_BACAN__A0A6L7HNI3_BACAN__274aa	1.3	10.9
	A0A6L7GZZ9_BACAN__A0A6L8P537_BACAN__487aa	1.3	10.5
	A0A6L7GZZ9_BACAN__RL9_BACAN__310aa	1.3	10.6
	A0A6L7GZZ9_BACAN__A0A6L8P663_BACAN__486aa	1.3	11.2
	A0A6L7GZZ9_BACAN__Q81PQ6_BACAN__279aa	1.3	11.5
	A0A6L7GZZ9_BACAN__D1MPV6_BACAN__404aa	1.3	11.5
	A0A6L7GZZ9_BACAN__A0A4Y1W2C2_BACAN__268aa	1.3	9.3
	A0A6L7GZZ9_BACAN__A0A3P1U858_BACAN__386aa	1.3	11.4
	A0A6L7GZZ9_BACAN__A0A0J1I110_BACAN__405aa	1.3	7.1
	A0A6L7GZZ9_BACAN__A0A6L7HGN5_BACAN__398aa	1.3	11.5
	A0A6L7GZZ9_BACAN__A0A6L8Q088_BACAN__403aa	1.3	10.1
	A0A6L7GZZ9_BACAN__A0A6L8NZE3_BACAN__403aa	1.3	11.9
	A0A6L7GZZ9_BACAN__A0A6L8NY02_BACAN__398aa	1.3	4.3
	A0A6L7GZZ9_BACAN__A0A1J9WHD3_BACAN__304aa	1.3	11.3
	A0A6L7GZZ9_BACAN__A0A348A4K7_BACAN__384aa	1.3	10.2
	A0A6L7GZZ9_BACAN__A0A6L7H3R0_BACAN__263aa	1.3	11.4
	A0A6L7GZZ9_BACAN__A0A6L8PPD2_BACAN__365aa	1.3	10.9
	A0A6L7GZZ9_BACAN__A0A6L8PPT2_BACAN__387aa	1.3	11.6
	A0A6L7GZZ9_BACAN__A0A6L7HLP5_BACAN__294aa	1.3	10.9
	A0A6L7GZZ9_BACAN__A0A6H3AB95_BACAN__410aa	1.3	11.8
	A0A6L7GZZ9_BACAN__RECA_BACAN__505aa	1.3	11.6
	A0A6L7GZZ9_BACAN__A0A4Y1W4N6_BACAN__483aa	1.3	11.6
	A0A6L7GZZ9_BACAN__FPUA_BACAN__486aa	1.3	11.6
	A0A6L7GZZ9_BACAN__A0A6L8Q2J7_BACAN__304aa	1.3	10.5
	A0A6L7GZZ9_BACAN__A0A4Y1WES9_BACAN__480aa	1.3	9.3
	A0A6L7GZZ9_BACAN__RL333_BACAN__211aa	1.3	4.7
	A0A6L7GZZ9_BACAN__A0A0F7R9V1_BACAN__474aa	1.3	10.8
	A0A6L7GZZ9_BACAN__A0A6L8PBD5_BACAN__448aa	1.3	3.8
	A0A6L7GZZ9_BACAN__A0A1V4BJ32_BACAN__453aa	1.3	6.7
	A0A6L7GZZ9_BACAN__A0A6L8PJV0_BACAN__449aa	1.3	11.7
	A0A6L7GZZ9_BACAN__A0A6L8PHP7_BACAN__450aa	1.3	11.8
	A0A6L7GZZ9_BACAN__DDL_BACAN__466aa	1.3	11.4
	A0A6L7GZZ9_BACAN__A0A6L8P925_BACAN__467aa	1.3	12
	A0A6L7GZZ9_BACAN__A0A6L7HI25_BACAN__548aa	1.3	3
	A0A6L7GZZ9_BACAN__Q9X2Y1_BACAN__525aa	1.3	11.2
	A0A6L7GZZ9_BACAN__A0A0J1HZE8_BACAN__215aa	1.3	9
	A0A6L7GZZ9_BACAN__A0A0J1HZY9_BACAN__211aa	1.3	11.5
	A0A6L7GZZ9_BACAN__A0A6L8PK35_BACAN__350aa	1.3	10
	A0A6L7GZZ9_BACAN__A0A6H3AKY6_BACAN__528aa	1.3	11.2
	A0A6L7GZZ9_BACAN__A0A0F7RLD8_BACAN__356aa	1.3	11.1
	A0A6L7GZZ9_BACAN__HPR_BACAN__347aa	1.3	11.3
	A0A6L7GZZ9_BACAN__A0A2B6BXC3_BACAN__353aa	1.3	11.4
	A0A6L7GZZ9_BACAN__A0A2P0HEH4_BACAN__359aa	1.3	11.5
	A0A6L7GZZ9_BACAN__A0A4Y1WDL0_BACAN__336aa	1.3	10.9
	A0A6L7GZZ9_BACAN__A0A0J1I0X6_BACAN__357aa	1.3	11.7
	A0A6L7GZZ9_BACAN__A0A6L7HE79_BACAN__341aa	1.3	10
	A0A6L7GZZ9_BACAN__A0A6L8NV62_BACAN__351aa	1.3	10.9
	A0A6L7GZZ9_BACAN__A0A0F7RJL9_BACAN__358aa	1.3	11.2
	A0A6L7GZZ9_BACAN__A0A0J1I4L6_BACAN__472aa	1.3	11.1
	A0A6L7GZZ9_BACAN__A0A6L8NZ44_BACAN__435aa	1.3	11.2
	A0A6L7GZZ9_BACAN__A0A6L8PX18_BACAN__425aa	1.3	11.6
	A0A6L7GZZ9_BACAN__Q81KP2_BACAN__425aa	1.3	11.9
	A0A6L7GZZ9_BACAN__A0A6L7HAN6_BACAN__300aa	1.3	6.6
	A0A6L7GZZ9_BACAN__Q9X357_BACAN__322aa	1.3	11.7
	A0A6L7GZZ9_BACAN__A0A6L8P948_BACAN__325aa	1.3	11.3
	A0A6L7GZZ9_BACAN__A0A0F7RHQ2_BACAN__257aa	1.3	10.2
	A0A6L7GZZ9_BACAN__A0A6L7H068_BACAN__240aa	1.3	11.8
	A0A6L7GZZ9_BACAN__A0A2A8L1V4_BACAN__243aa	1.3	9.5
	A0A6L7GZZ9_BACAN__A0A6H3A6P1_BACAN__244aa	1.3	11.4
	A0A6L7GZZ9_BACAN__A0A384KKI3_BACAN__247aa	1.3	11
	A0A6L7GZZ9_BACAN__A0A6L7HLT8_BACAN__259aa	1.3	8.7
	A0A6L7GZZ9_BACAN__A0A4Y1WA01_BACAN__237aa	1.3	10.1
	A0A6L7GZZ9_BACAN__ACP_BACAN__239aa	1.3	11.7
	A0A6L7GZZ9_BACAN__A0A4Y1W415_BACAN__254aa	1.3	10.9
	A0A6L7GZZ9_BACAN__A0A6L7HE24_BACAN__242aa	1.3	11.1
	A0A6L7GZZ9_BACAN__Q6EZI0_BACAN__258aa	1.3	5.2
	A0A6L7GZZ9_BACAN__A0A6L8P5L4_BACAN__249aa	1.3	11.2
	A0A6L7GZZ9_BACAN__A0A6L7HT52_BACAN__245aa	1.3	11.6
	A0A6L7GZZ9_BACAN__A0A6L7HCD1_BACAN__251aa	1.3	11.7
	A0A6L7GZZ9_BACAN__A0A6L8PEZ8_BACAN__253aa	1.3	11.8
	A0A6L7GZZ9_BACAN__Q81T89_BACAN__327aa	1.3	8.8
	A0A6L7GZZ9_BACAN__A0A6L8P2G3_BACAN__331aa	1.3	11.2
	A0A6L7GZZ9_BACAN__A0A6L7HR76_BACAN__432aa	1.3	8.2
	A0A6L7GZZ9_BACAN__A0A6L8PH23_BACAN__321aa	1.3	11.5
	A0A6L7GZZ9_BACAN__RL6_BACAN__341aa	1.3	10.7
	A0A6L7GZZ9_BACAN__A0A6L7H624_BACAN__338aa	1.3	8.8
	A0A6L7GZZ9_BACAN__A0A1J9W4E4_BACAN__219aa	1.3	11.7
	A0A6L7GZZ9_BACAN__A0A6L8PGB8_BACAN__234aa	1.3	11.7
	A0A6L7GZZ9_BACAN__A0A347ZXI4_BACAN__232aa	1.3	11.5
	A0A6L7GZZ9_BACAN__A0A6L8PT20_BACAN__226aa	1.3	10.6
	A0A6L7GZZ9_BACAN__A0A6L8P659_BACAN__291aa	1.3	7.2
	A0A6L7GZZ9_BACAN__Y5626_BACAN__223aa	1.3	11.3
	A0A6L7GZZ9_BACAN__Q81N58_BACAN__291aa	1.3	7.8
	A0A6L7GZZ9_BACAN__A0A6L8PVL1_BACAN__296aa	1.3	9.2
	A0A6L7GZZ9_BACAN__A0A6L8P1A6_BACAN__302aa	1.3	11.6
	A0A6L7GZZ9_BACAN__A0A6L7H3C1_BACAN__292aa	1.3	10.4
	A0A6L7GZZ9_BACAN__A0A6H3A9N3_BACAN__309aa	1.3	10.8
	A0A6L7GZZ9_BACAN__PUR5_BACAN__508aa	1.3	11.3
	A0A6L7GZZ9_BACAN__Y6545_BACAN__693aa	1.3	11.1
	A0A6L7GZZ9_BACAN__A0A6L8PB92_BACAN__648aa	1.3	7.1
	A0A6L7GZZ9_BACAN__A0A6H3AI34_BACAN__646aa	1.3	11.5
	A0A6L7GZZ9_BACAN__A0A6L8PB44_BACAN__503aa	1.3	6.4
	A0A6L7GZZ9_BACAN__A0A6L8P0I4_BACAN__225aa	1.3	11
	A0A6L7GZZ9_BACAN__ATPE_BACAN__295aa	1.3	10.2
	A0A6L7GZZ9_BACAN__A0A6L8PEJ3_BACAN__300aa	1.3	2.9
	A0A6L7GZZ9_BACAN__SSPI_BACAN__231aa	1.3	10.8
	A0A6L7GZZ9_BACAN__A0A6L7HBG8_BACAN__226aa	1.3	11.7
	A0A6L7GZZ9_BACAN__Q81M17_BACAN__223aa	1.3	11.4
	A0A6L7GZZ9_BACAN__A0A6L7HKQ3_BACAN__223aa	1.3	11.6
	A0A6L7GZZ9_BACAN__A0A1J9V5L3_BACAN__216aa	1.3	11.3
	A0A6L7GZZ9_BACAN__AROQ_BACAN__308aa	1.3	11
	A0A6L7GZZ9_BACAN__Q81TU0_BACAN__218aa	1.3	10
	A0A6L7GZZ9_BACAN__A0A6L8PC63_BACAN__224aa	1.3	11.3
	A0A6L7GZZ9_BACAN__Q81KH2_BACAN__229aa	1.3	11.7
	A0A6L7GZZ9_BACAN__A0A6L8PIN8_BACAN__332aa	1.3	10.8
	A0A6L7GZZ9_BACAN__RL28_BACAN__224aa	1.3	11.2
	A0A6L7GZZ9_BACAN__A0A6L8PVV2_BACAN__229aa	1.3	10.8
	A0A6L7GZZ9_BACAN__A0A6L7HCH2_BACAN__300aa	1.3	4.5
	A0A6L7GZZ9_BACAN__A0A6L7HEF5_BACAN__227aa	1.3	9.6
	A0A6L7GZZ9_BACAN__A0A6L7HJC9_BACAN__286aa	1.3	11.6
	A0A6L7GZZ9_BACAN__RPOY_BACAN__232aa	1.3	11.1
	A0A6L7GZZ9_BACAN__A0A1T3V3L4_BACAN__221aa	1.3	11.3
	A0A6L7GZZ9_BACAN__A0A6L7H9C3_BACAN__459aa	1.2	11.2
	A0A6L7GZZ9_BACAN__A0A6L7HHW7_BACAN__674aa	1.2	9.8
	A0A6L7GZZ9_BACAN__A0A6H3AHE2_BACAN__691aa	1.2	10.9
	A0A6L7GZZ9_BACAN__A0A6L7HER2_BACAN__447aa	1.2	11.1
	A0A6L7GZZ9_BACAN__A0A6L8PK60_BACAN__437aa	1.2	11.4
	A0A6L7GZZ9_BACAN__A0A3P1U4F5_BACAN__468aa	1.2	11.8
	A0A6L7GZZ9_BACAN__A0A6L8PWV8_BACAN__421aa	1.2	11.7
	A0A6L7GZZ9_BACAN__IOLE_BACAN__460aa	1.2	8.7
	A0A6L7GZZ9_BACAN__Q81LG2_BACAN__744aa	1.2	11.2
	A0A6L7GZZ9_BACAN__A0A6L7HEN6_BACAN__549aa	1.2	11.5
	A0A6L7GZZ9_BACAN__QUEG_BACAN__542aa	1.2	8.9
	A0A6L7GZZ9_BACAN__A0A348A4I4_BACAN__526aa	1.2	7.2
	A0A6L7GZZ9_BACAN__Q81LR9_BACAN__540aa	1.2	11.7
	A0A6L7GZZ9_BACAN__PRMA_BACAN__474aa	1.2	11.6
	A0A6L7GZZ9_BACAN__RL35_BACAN__228aa	1.2	11.5
	A0A6L7GZZ9_BACAN__A0A6L8PBX8_BACAN__418aa	1.2	11.5
	A0A6L7GZZ9_BACAN__A0A0F7REI2_BACAN__282aa	1.2	10.6
	A0A6L7GZZ9_BACAN__A0A6L7GYR8_BACAN__276aa	1.2	10.1
	A0A6L7GZZ9_BACAN__A0A6L8PU39_BACAN__262aa	1.2	11.4
	A0A6L7GZZ9_BACAN__A0A2P0HA62_BACAN__265aa	1.2	11.7
	A0A6L7GZZ9_BACAN__A0A6L8PFT4_BACAN__283aa	1.2	11.6
	A0A6L7GZZ9_BACAN__A0A6L8PEZ7_BACAN__282aa	1.2	6.8
	A0A6L7GZZ9_BACAN__A0A6L7HSV1_BACAN__282aa	1.2	11.5
	A0A6L7GZZ9_BACAN__A0A6L8PJM6_BACAN__280aa	1.2	11.8
	A0A6L7GZZ9_BACAN__A0A6L7HG07_BACAN__268aa	1.2	8.1
	A0A6L7GZZ9_BACAN__A0A6L8PIC3_BACAN__421aa	1.2	11.6
	A0A6L7GZZ9_BACAN__A0A6L7H7A6_BACAN__269aa	1.2	11.4
	A0A6L7GZZ9_BACAN__A0A6L7H9U6_BACAN__271aa	1.2	11.9
	A0A6L7GZZ9_BACAN__Q9X311_BACAN__270aa	1.2	11.8
	A0A6L7GZZ9_BACAN__A0A0F7RL46_BACAN__268aa	1.2	10.6
	A0A6L7GZZ9_BACAN__A0A6L7HI99_BACAN__283aa	1.2	11.6
	A0A6L7GZZ9_BACAN__A0A6L7GYW2_BACAN__296aa	1.2	11.8
	A0A6L7GZZ9_BACAN__A0A6L7HK72_BACAN__307aa	1.2	11.8
	A0A6L7GZZ9_BACAN__Y6552_BACAN__265aa	1.2	11.5
	A0A6L7GZZ9_BACAN__Q81XV6_BACAN__216aa	1.2	11.3
	A0A6L7GZZ9_BACAN__A0A6L8PCR9_BACAN__225aa	1.2	11.6
	A0A6L7GZZ9_BACAN__A0A6L7HSH5_BACAN__235aa	1.2	3.8
	A0A6L7GZZ9_BACAN__A0A6H3AJC6_BACAN__442aa	1.2	11.6
	A0A6L7GZZ9_BACAN__SP0A_BACAN__426aa	1.2	11.8
	A0A6L7GZZ9_BACAN__A0A6H3A806_BACAN__422aa	1.2	10.6
	A0A6L7GZZ9_BACAN__A0A6L8NW29_BACAN__441aa	1.2	11.4
	A0A6L7GZZ9_BACAN__A0A6H3AP40_BACAN__228aa	1.2	10.8
	A0A6L7GZZ9_BACAN__A0A6L7H8X6_BACAN__233aa	1.2	11.9
	A0A6L7GZZ9_BACAN__A0A2A8YQL2_BACAN__232aa	1.2	11.7
	A0A6L7GZZ9_BACAN__A0A6L7HND4_BACAN__223aa	1.2	10.6
	A0A6L7GZZ9_BACAN__A0A6L7H9C9_BACAN__221aa	1.2	11.4
	A0A6L7GZZ9_BACAN__A0A6L7HDR4_BACAN__232aa	1.2	10.7
	A0A6L7GZZ9_BACAN__Q81W92_BACAN__228aa	1.2	11.9
	A0A6L7GZZ9_BACAN__MTNA_BACAN__513aa	1.2	11
	A0A6L7GZZ9_BACAN__A0A6L7HMA3_BACAN__232aa	1.2	10.9
	A0A6L7GZZ9_BACAN__A0A6L7H900_BACAN__226aa	1.2	11.6
	A0A6L7GZZ9_BACAN__A0A2B6CF63_BACAN__226aa	1.2	11.7
	A0A6L7GZZ9_BACAN__A0A6L7HNZ8_BACAN__701aa	1.2	6.3
	A0A6L7GZZ9_BACAN__A0A6L7HTA4_BACAN__287aa	1.2	11.7
	A0A6L7GZZ9_BACAN__A0A1J9V4A1_BACAN__495aa	1.2	11.1
	A0A6L7GZZ9_BACAN__A0A6L8PVA4_BACAN__345aa	1.2	11.9
	A0A6L7GZZ9_BACAN__A0A6L8NWK0_BACAN__334aa	1.2	11.5
	A0A6L7GZZ9_BACAN__Q81Q78_BACAN__336aa	1.2	11.4
	A0A6L7GZZ9_BACAN__A0A6L7HBI1_BACAN__350aa	1.2	11.5
	A0A6L7GZZ9_BACAN__RESA_BACAN__335aa	1.2	11.6
	A0A6L7GZZ9_BACAN__B9ZW32_BACAN__341aa	1.2	11
	A0A6L7GZZ9_BACAN__RPOE_BACAN__337aa	1.2	11.5
	A0A6L7GZZ9_BACAN__A0A6L8NZW0_BACAN__498aa	1.2	11.3
	A0A6L7GZZ9_BACAN__A0A6L8PBH7_BACAN__338aa	1.2	9.1
	A0A6L7GZZ9_BACAN__A0A1T3V2K9_BACAN__192aa	1.2	7.6
	A0A6L7GZZ9_BACAN__A0A6L7HI40_BACAN__332aa	1.2	11.6
	A0A6L7GZZ9_BACAN__Y6505_BACAN__253aa	1.2	9.4
	A0A6L7GZZ9_BACAN__A0A6L8PI90_BACAN__244aa	1.2	11.6
	A0A6L7GZZ9_BACAN__A0A6H3AMF7_BACAN__246aa	1.2	8.5
	A0A6L7GZZ9_BACAN__A0A6L8NXJ3_BACAN__256aa	1.2	8.9
	A0A6L7GZZ9_BACAN__A0A0F7R9W5_BACAN__250aa	1.2	10.8
	A0A6L7GZZ9_BACAN__A0A6L7HAR7_BACAN__254aa	1.2	11.5
	A0A6L7GZZ9_BACAN__A0A6L8PVR7_BACAN__245aa	1.2	10
	A0A6L7GZZ9_BACAN__Q81S34_BACAN__315aa	1.2	11.6
	A0A6L7GZZ9_BACAN__A0A6L7HFB9_BACAN__345aa	1.2	11.4
	A0A6L7GZZ9_BACAN__A0A6H3AF94_BACAN__208aa	1.2	11.5
	A0A6L7GZZ9_BACAN__RL332_BACAN__211aa	1.2	7.5
	A0A6L7GZZ9_BACAN__Q81KK7_BACAN__212aa	1.2	11.8
	A0A6L7GZZ9_BACAN__A0A2B6C4Q5_BACAN__210aa	1.2	6
	A0A6L7GZZ9_BACAN__A0A6L8PKW6_BACAN__595aa	1.2	11.2
	A0A6L7GZZ9_BACAN__A0A6L7H169_BACAN__595aa	1.2	9.2
	A0A6L7GZZ9_BACAN__A0A6L8P8D7_BACAN__583aa	1.2	10.9
	A0A6L7GZZ9_BACAN__A0A3P1UEK7_BACAN__576aa	1.2	6.3
	A0A6L7GZZ9_BACAN__A0A6L7H531_BACAN__411aa	1.2	11.6
	A0A6L7GZZ9_BACAN__A0A6L8PB27_BACAN__408aa	1.2	10
	A0A6L7GZZ9_BACAN__A0A6L8PWQ8_BACAN__414aa	1.2	11.5
	A0A6L7GZZ9_BACAN__A0A6L8PAL0_BACAN__402aa	1.2	11.8
	A0A6L7GZZ9_BACAN__A0A6L7HRG7_BACAN__396aa	1.2	11.3
	A0A6L7GZZ9_BACAN__A0A0J1KEG8_BACAN__408aa	1.2	11.6
	A0A6L7GZZ9_BACAN__A0A6L7H6R1_BACAN__404aa	1.2	11
	A0A6L7GZZ9_BACAN__A0A4Y1WFF0_BACAN__563aa	1.2	4.9
	A0A6L7GZZ9_BACAN__D1MPX9_BACAN__605aa	1.2	11.6
	A0A6L7GZZ9_BACAN__A0A6L8PLZ1_BACAN__595aa	1.2	11
	A0A6L7GZZ9_BACAN__CAPA_BACAN__573aa	1.2	5.1
	A0A6L7GZZ9_BACAN__Q9X2Y8_BACAN__209aa	1.2	11.5
	A0A6L7GZZ9_BACAN__CAPC_BACAN__311aa	1.2	11.9
	A0A6L7GZZ9_BACAN__Y5559_BACAN__352aa	1.2	11.7
	A0A6L7GZZ9_BACAN__A0A0F7RID7_BACAN__251aa	1.2	11.8
	A0A6L7GZZ9_BACAN__A0A6L8PNM2_BACAN__665aa	1.2	11.8
	A0A6L7GZZ9_BACAN__A0A6H3A9U2_BACAN__489aa	1.2	7.1
	A0A6L7GZZ9_BACAN__A0A3P1TIZ3_BACAN__294aa	1.2	11.6
	A0A6L7GZZ9_BACAN__A0A6L8PDE2_BACAN__304aa	1.2	11.8
	A0A6L7GZZ9_BACAN__A0A6L7HJ83_BACAN__290aa	1.2	5.7
	A0A6L7GZZ9_BACAN__A0A6L7H3I5_BACAN__287aa	1.2	11.7
	A0A6L7GZZ9_BACAN__SPEH1_BACAN__292aa	1.2	11.3
	A0A6L7GZZ9_BACAN__A0A6L7H1U6_BACAN__303aa	1.2	12
	A0A6L7GZZ9_BACAN__A0A6L8PBI0_BACAN__297aa	1.2	9.8
	A0A6L7GZZ9_BACAN__A0A6L7GXC7_BACAN__289aa	1.2	11
	A0A6L7GZZ9_BACAN__A0A6L8PRM5_BACAN__255aa	1.2	11.7
	A0A6L7GZZ9_BACAN__A0A6L8PGD7_BACAN__301aa	1.2	11
	A0A6L7GZZ9_BACAN__A0A6L7HJR5_BACAN__296aa	1.2	4.3
	A0A6L7GZZ9_BACAN__A0A0J1HYG8_BACAN__295aa	1.2	11.3
	A0A6L7GZZ9_BACAN__A0A2B6C309_BACAN__288aa	1.2	10.8
	A0A6L7GZZ9_BACAN__A0A6L8NUM2_BACAN__244aa	1.2	11.9
	A0A6L7GZZ9_BACAN__Q81VF5_BACAN__257aa	1.2	11.7
	A0A6L7GZZ9_BACAN__A0A0F7RA56_BACAN__249aa	1.2	11.8
	A0A6L7GZZ9_BACAN__EX7S_BACAN__238aa	1.2	11.4
	A0A6L7GZZ9_BACAN__A0A348A3L6_BACAN__245aa	1.2	11.5
	A0A6L7GZZ9_BACAN__A0A3P1UD47_BACAN__237aa	1.2	11.6
	A0A6L7GZZ9_BACAN__A0A6H3AMB3_BACAN__375aa	1.2	11.7
	A0A6L7GZZ9_BACAN__Q81RE2_BACAN__371aa	1.2	8.3
	A0A6L7GZZ9_BACAN__Y3872_BACAN__370aa	1.2	5.7
	A0A6L7GZZ9_BACAN__A0A6L8NXS8_BACAN__208aa	1.1	7.7
	A0A6L7GZZ9_BACAN__A0A3P1U2Q5_BACAN__212aa	1.1	11.7
	A0A6L7GZZ9_BACAN__A0A6L7H1L2_BACAN__209aa	1.1	10.2
	A0A6L7GZZ9_BACAN__A0A6L7H517_BACAN__208aa	1.1	9.9
	A0A6L7GZZ9_BACAN__A0A3Q0PPY7_BACAN__199aa	1.1	11.6
	A0A6L7GZZ9_BACAN__GLNR_BACAN__291aa	1.1	11.7
	A0A6L7GZZ9_BACAN__A0A4Y1WA18_BACAN__300aa	1.1	11.6
	A0A6L7GZZ9_BACAN__A0A2A8KUS8_BACAN__305aa	1.1	11
	A0A6L7GZZ9_BACAN__A0A6L7HG60_BACAN__287aa	1.1	11.3
	A0A6L7GZZ9_BACAN__A0A6L7H7P8_BACAN__302aa	1.1	11.7
	A0A6L7GZZ9_BACAN__A0A6H3AIR5_BACAN__289aa	1.1	6
	A0A6L7GZZ9_BACAN__A0A6H3AJL4_BACAN__299aa	1.1	11.4
	A0A6L7GZZ9_BACAN__RS11_BACAN__291aa	1.1	11.7
	A0A6L7GZZ9_BACAN__A0A6L8NV92_BACAN__306aa	1.1	2.6
	A0A6L7GZZ9_BACAN__A0A6L7H7B5_BACAN__300aa	1.1	11.6
	A0A6L7GZZ9_BACAN__RS9_BACAN__292aa	1.1	11.4
	A0A6L7GZZ9_BACAN__A0A6L8PMZ8_BACAN__307aa	1.1	11.8
	A0A6L7GZZ9_BACAN__MNTR_BACAN__304aa	1.1	10.4
	A0A6L7GZZ9_BACAN__A0A6L8PRZ0_BACAN__288aa	1.1	11.5
	A0A6L7GZZ9_BACAN__A0A6L7HKF3_BACAN__305aa	1.1	4.1
	A0A6L7GZZ9_BACAN__A0A2B0WMP2_BACAN__196aa	1.1	11.4
	A0A6L7GZZ9_BACAN__A0A6L8PXQ8_BACAN__377aa	1.1	11.7
	A0A6L7GZZ9_BACAN__Q81XZ9_BACAN__202aa	1.1	7.8
	A0A6L7GZZ9_BACAN__A0A6L8PLA5_BACAN__596aa	1.1	11.5
	A0A6L7GZZ9_BACAN__A0A6L8PKT5_BACAN__374aa	1.1	4.2
	A0A6L7GZZ9_BACAN__ISPD_BACAN__388aa	1.1	10.3
	A0A6L7GZZ9_BACAN__KAD_BACAN__378aa	1.1	11
	A0A6L7GZZ9_BACAN__A0A6L7H4R7_BACAN__362aa	1.1	11.7
	A0A6L7GZZ9_BACAN__PPAX_BACAN__378aa	1.1	11.1
	A0A6L7GZZ9_BACAN__THIE_BACAN__381aa	1.1	11.7
	A0A6L7GZZ9_BACAN__A0A6L7HLM8_BACAN__607aa	1.1	11.6
	A0A6L7GZZ9_BACAN__A0A6L8P4A4_BACAN__585aa	1.1	10.8
	A0A6L7GZZ9_BACAN__A0A6L7GZQ1_BACAN__612aa	1.1	10.6
	A0A6L7GZZ9_BACAN__A0A6L7H5B0_BACAN__207aa	1.1	11.5
	A0A6L7GZZ9_BACAN__A0A6L8PEX2_BACAN__374aa	1.1	11.8
	A0A6L7GZZ9_BACAN__A0A1T3V9E8_BACAN__377aa	1.1	8.4
	A0A6L7GZZ9_BACAN__A0A0J1I4G4_BACAN__375aa	1.1	7.1
	A0A6L7GZZ9_BACAN__A0A6H3ANB0_BACAN__369aa	1.1	11.5
	A0A6L7GZZ9_BACAN__IXTPA_BACAN__364aa	1.1	11.4
	A0A6L7GZZ9_BACAN__A0A6L8PDE4_BACAN__361aa	1.1	11.7
	A0A6L7GZZ9_BACAN__A0A6L8NYD3_BACAN__275aa	1.1	11.6
	A0A6L7GZZ9_BACAN__A0A348A9S2_BACAN__372aa	1.1	11.7
	A0A6L7GZZ9_BACAN__RL24_BACAN__265aa	1.1	11.4
	A0A6L7GZZ9_BACAN__A0A6L8P018_BACAN__439aa	1.1	11
	A0A6L7GZZ9_BACAN__A0A0F7RI02_BACAN__270aa	1.1	2.7
	A0A6L7GZZ9_BACAN__COAD_BACAN__325aa	1.1	11.4
	A0A6L7GZZ9_BACAN__A0A6L7H4N0_BACAN__256aa	1.1	3.1
	A0A6L7GZZ9_BACAN__A0A6L7HJC4_BACAN__252aa	1.1	6.4
	A0A6L7GZZ9_BACAN__A0A0F7RA65_BACAN__254aa	1.1	3.8
	A0A6L7GZZ9_BACAN__A0A6L8PL82_BACAN__238aa	1.1	11.7
	A0A6L7GZZ9_BACAN__A0A6L8P294_BACAN__236aa	1.1	11.7
	A0A6L7GZZ9_BACAN__Q81XE5_BACAN__235aa	1.1	11
	A0A6L7GZZ9_BACAN__A0A2C3H2C8_BACAN__250aa	1.1	11.2
	A0A6L7GZZ9_BACAN__A0A0F7RMC7_BACAN__250aa	1.1	11.4
	A0A6L7GZZ9_BACAN__A0A6H3ACP6_BACAN__241aa	1.1	11.7
	A0A6L7GZZ9_BACAN__A0A6L8PJ88_BACAN__251aa	1.1	11.2
	A0A6L7GZZ9_BACAN__A0A6L7H063_BACAN__237aa	1.1	3.8
	A0A6L7GZZ9_BACAN__A0A6H3ACG5_BACAN__245aa	1.1	10.7
	A0A6L7GZZ9_BACAN__A0A1T3VBV4_BACAN__259aa	1.1	11.3
	A0A6L7GZZ9_BACAN__A0A6L7H955_BACAN__243aa	1.1	11.3
	A0A6L7GZZ9_BACAN__A0A6L8PCN9_BACAN__244aa	1.1	4.2
	A0A6L7GZZ9_BACAN__A0A6L8P3U2_BACAN__315aa	1.1	9.3
	A0A6L7GZZ9_BACAN__A0A3P1UD30_BACAN__330aa	1.1	11.5
	A0A6L7GZZ9_BACAN__CZCR_BACAN__450aa	1.1	7.4
	A0A6L7GZZ9_BACAN__A0A6L8PZP2_BACAN__320aa	1.1	11.5
	A0A6L7GZZ9_BACAN__A0A6L8P1I1_BACAN__473aa	1.1	11.3
	A0A6L7GZZ9_BACAN__RS17_BACAN__249aa	1.1	11.6
	A0A6L7GZZ9_BACAN__A0A6L8NUJ2_BACAN__259aa	1.1	11.8
	A0A6L7GZZ9_BACAN__A0A6L8NUJ1_BACAN__258aa	1.1	11.6
	A0A6L7GZZ9_BACAN__A0A6L8P923_BACAN__253aa	1.1	11.9
	A0A6L7GZZ9_BACAN__A0A6L7H1N8_BACAN__244aa	1.1	10.6
	A0A6L7GZZ9_BACAN__A0A6L8PU88_BACAN__244aa	1.1	11.4
	A0A6L7GZZ9_BACAN__A0A6L8PRK8_BACAN__248aa	1.1	10.7
	A0A6L7GZZ9_BACAN__SP5G_BACAN__259aa	1.1	10.4
	A0A6L7GZZ9_BACAN__A0A6L7HJP9_BACAN__241aa	1.1	11.8
	A0A6L7GZZ9_BACAN__A0A6L7HKJ4_BACAN__331aa	1.1	11
	A0A6L7GZZ9_BACAN__A0A6L8P958_BACAN__315aa	1.1	11.4
	A0A6L7GZZ9_BACAN__A0A6L8NZ07_BACAN__321aa	1.1	11.6
	A0A6L7GZZ9_BACAN__RIMM_BACAN__333aa	1.1	11.9
	A0A6L7GZZ9_BACAN__A0A6L8PR54_BACAN__323aa	1.1	11.5
	A0A6L7GZZ9_BACAN__A0A6L7H129_BACAN__329aa	1.1	5.7
	A0A6L7GZZ9_BACAN__A0A6L7HT74_BACAN__329aa	1.1	11.7
	A0A6L7GZZ9_BACAN__IF3_BACAN__329aa	1.1	11.8
	A0A6L7GZZ9_BACAN__A0A6L8PAN5_BACAN__329aa	1.1	11.5
	A0A6L7GZZ9_BACAN__A0A0F7RA86_BACAN__350aa	1.1	11.7
	A0A6L7GZZ9_BACAN__A0A3P1U9B4_BACAN__335aa	1.1	11.6
	A0A6L7GZZ9_BACAN__PLSY1_BACAN__351aa	1.1	11.1
	A0A6L7GZZ9_BACAN__A0A6L7H534_BACAN__335aa	1.1	11.2
	A0A6L7GZZ9_BACAN__A0A2B8IRU6_BACAN__267aa	1.1	11.7
	A0A6L7GZZ9_BACAN__A0A6L8PED9_BACAN__360aa	1.1	11.2
	A0A6L7GZZ9_BACAN__A0A6L8PGW9_BACAN__337aa	1.1	11.5
	A0A6L7GZZ9_BACAN__A0A6L8PZJ1_BACAN__344aa	1.1	11.5
	A0A6L7GZZ9_BACAN__A0A6L8NYN3_BACAN__348aa	1.1	10.9
	A0A6L7GZZ9_BACAN__RL5_BACAN__341aa	1.1	11.8
	A0A6L7GZZ9_BACAN__A0A6L7HN82_BACAN__337aa	1.1	11.3
	A0A6L7GZZ9_BACAN__A0A6L8PAP6_BACAN__339aa	1.1	8.2
	A0A6L7GZZ9_BACAN__RACA_BACAN__342aa	1.1	11.6
	A0A6L7GZZ9_BACAN__A0A6L8PM54_BACAN__356aa	1.1	11.7
	A0A6L7GZZ9_BACAN__LIPL_BACAN__443aa	1.1	4.9
	A0A6L7GZZ9_BACAN__A0A6L7H1V8_BACAN__344aa	1.1	11.9
	A0A6L7GZZ9_BACAN__RS6_BACAN__258aa	1.1	11.8
	A0A6L7GZZ9_BACAN__Q81VC3_BACAN__410aa	1.1	3.4
	A0A6L7GZZ9_BACAN__Q81UJ5_BACAN__393aa	1.1	9.2
	A0A6L7GZZ9_BACAN__Q81N91_BACAN__328aa	1.1	9.3
	A0A6L7GZZ9_BACAN__A0A1T3VAF9_BACAN__323aa	1.1	10.9
	A0A6L7GZZ9_BACAN__A0A6L8PEG0_BACAN__321aa	1.1	12
	A0A6L7GZZ9_BACAN__A0A6L8Q3Z3_BACAN__314aa	1.1	10.7
	A0A6L7GZZ9_BACAN__A0A6L8P1N1_BACAN__332aa	1.1	8.6
	A0A6L7GZZ9_BACAN__A0A6L8PES2_BACAN__388aa	1.1	11.7
	A0A6L7GZZ9_BACAN__A0A6L8PLI9_BACAN__389aa	1.1	10.8
	A0A6L7GZZ9_BACAN__CHDC_BACAN__409aa	1.1	9.3
	A0A6L7GZZ9_BACAN__Q9X387_BACAN__399aa	1.1	11.9
	A0A6L7GZZ9_BACAN__A0A6L8PA45_BACAN__390aa	1.1	10.9
	A0A6L7GZZ9_BACAN__A0A6L8P5V2_BACAN__402aa	1.1	10.5
	A0A6L7GZZ9_BACAN__A0A6H3AP68_BACAN__410aa	1.1	11.7
	A0A6L7GZZ9_BACAN__HIS4_BACAN__401aa	1.1	11.4
	A0A6L7GZZ9_BACAN__A0A6L8PKG1_BACAN__393aa	1.1	11.4
	A0A6L7GZZ9_BACAN__A0A6H3AFX9_BACAN__472aa	1.1	11.9
	A0A6L7GZZ9_BACAN__A0A6L7H0P7_BACAN__245aa	1.1	11.3
	A0A6L7GZZ9_BACAN__A0A6L8NVD1_BACAN__447aa	1.1	11
	A0A6L7GZZ9_BACAN__A0A6L8PW68_BACAN__225aa	1.1	9.5
	A0A6L7GZZ9_BACAN__RS14Z_BACAN__223aa	1.1	11.1
	A0A6L7GZZ9_BACAN__A0A348AC10_BACAN__229aa	1.1	11.6
	A0A6L7GZZ9_BACAN__A0A1J9V8W0_BACAN__218aa	1.1	11.7
	A0A6L7GZZ9_BACAN__Q81R06_BACAN__226aa	1.1	11.9
	A0A6L7GZZ9_BACAN__A0A1V4B9G0_BACAN__219aa	1.1	11.2
	A0A6L7GZZ9_BACAN__A0A6L7HKN3_BACAN__218aa	1.1	10.9
	A0A6L7GZZ9_BACAN__A0A384KUG5_BACAN__220aa	1.1	10.7
	A0A6L7GZZ9_BACAN__A0A6L8PY59_BACAN__220aa	1.1	11.7
	A0A6L7GZZ9_BACAN__A0A2B0XMU9_BACAN__219aa	1.1	11.6
	A0A6L7GZZ9_BACAN__A0A3P1U535_BACAN__229aa	1.1	11.2
	A0A6L7GZZ9_BACAN__A0A6L8PK94_BACAN__454aa	1.1	11.3
	A0A6L7GZZ9_BACAN__TLP_BACAN__227aa	1.1	11.4
	A0A6L7GZZ9_BACAN__A0A6L7H5Z6_BACAN__229aa	1.1	8.9
	A0A6L7GZZ9_BACAN__A0A3Q0PQS1_BACAN__221aa	1.1	11.6
	A0A6L7GZZ9_BACAN__A0A348A4C5_BACAN__228aa	1.1	6.8
	A0A6L7GZZ9_BACAN__A0A6L8NWZ5_BACAN__227aa	1.1	11.5
	A0A6L7GZZ9_BACAN__A0A348A9P2_BACAN__228aa	1.1	4.9
	A0A6L7GZZ9_BACAN__A0A3Q0PQ40_BACAN__225aa	1.1	11.5
	A0A6L7GZZ9_BACAN__A0A3P1U2P0_BACAN__226aa	1.1	4
	A0A6L7GZZ9_BACAN__Q81Y05_BACAN__429aa	1.1	11.8
	A0A6L7GZZ9_BACAN__Q81VW8_BACAN__442aa	1.1	10.3
	A0A6L7GZZ9_BACAN__A0A6L8Q063_BACAN__427aa	1.1	11.3
	A0A6L7GZZ9_BACAN__A0A6H3A7A0_BACAN__436aa	1.1	11.7
	A0A6L7GZZ9_BACAN__A0A6L7H9L5_BACAN__442aa	1.1	8.4
	A0A6L7GZZ9_BACAN__NADK2_BACAN__429aa	1.1	10.6
	A0A6L7GZZ9_BACAN__A0A6L7H419_BACAN__445aa	1.1	11.7
	A0A6L7GZZ9_BACAN__A0A348AB43_BACAN__221aa	1.1	11.4
	A0A6L7GZZ9_BACAN__Q81PB5_BACAN__224aa	1.1	11.4
	A0A6L7GZZ9_BACAN__D1MPY7_BACAN__227aa	1.1	3.5
	A0A6L7GZZ9_BACAN__A0A6L8P9V5_BACAN__225aa	1.1	11.7
	A0A6L7GZZ9_BACAN__A0A6L8PHI9_BACAN__228aa	1.1	11.4
	A0A6L7GZZ9_BACAN__Q6EZH9_BACAN__228aa	1.1	11.8
	A0A6L7GZZ9_BACAN__Q81Z26_BACAN__223aa	1.1	11.6
	A0A6L7GZZ9_BACAN__A0A6L8NZH6_BACAN__227aa	1.1	11.1
	A0A6L7GZZ9_BACAN__A0A4Y1W6X4_BACAN__233aa	1.1	5
	A0A6L7GZZ9_BACAN__A0A0F7RMN7_BACAN__217aa	1.1	11.4
	A0A6L7GZZ9_BACAN__A0A6H3AMQ6_BACAN__538aa	1.1	11.7
	A0A6L7GZZ9_BACAN__A0A6L7HRA8_BACAN__461aa	1.1	11.4
	A0A6L7GZZ9_BACAN__Q81N18_BACAN__512aa	1.1	8.8
	A0A6L7GZZ9_BACAN__A0A6L8Q0P3_BACAN__482aa	1.1	4.8
	A0A6L7GZZ9_BACAN__PGK_BACAN__556aa	1.1	11.7
	A0A6L7GZZ9_BACAN__A0A6L7HCL9_BACAN__531aa	1.1	6.7
	A0A6L7GZZ9_BACAN__AROC1_BACAN__552aa	1.1	11.5
	A0A6L7GZZ9_BACAN__A0A6L8PML1_BACAN__462aa	1.1	11.4
	A0A6L7GZZ9_BACAN__A0A6L8P192_BACAN__463aa	1.1	10.2
	A0A6L7GZZ9_BACAN__FTSL_BACAN__282aa	1.1	11.3
	A0A6L7GZZ9_BACAN__A0A3P1TZM4_BACAN__452aa	1.1	11.2
	A0A6L7GZZ9_BACAN__A0A4Y1WDY5_BACAN__467aa	1.1	6.7
	A0A6L7GZZ9_BACAN__LEUC_BACAN__626aa	1.1	8
	A0A6L7GZZ9_BACAN__A0A348AC14_BACAN__685aa	1.1	8.8
	A0A6L7GZZ9_BACAN__A0A6L7HNQ5_BACAN__646aa	1.1	10
	A0A6L7GZZ9_BACAN__A0A348A7M8_BACAN__474aa	1.1	6.5
	A0A6L7GZZ9_BACAN__A0A348A0Q7_BACAN__500aa	1.1	11.5
	A0A6L7GZZ9_BACAN__A0A6L7H9Q2_BACAN__789aa	1.1	10.8
	A0A6L7GZZ9_BACAN__A0A6L7HBD1_BACAN__276aa	1.1	10.3
	A0A6L7GZZ9_BACAN__A0A6L7GXY9_BACAN__267aa	1.1	11.6
	A0A6L7GZZ9_BACAN__Q81WE5_BACAN__266aa	1.1	11.8
	A0A6L7GZZ9_BACAN__Q81S87_BACAN__274aa	1.1	11.7
	A0A6L7GZZ9_BACAN__A0A6L8PRG4_BACAN__280aa	1.1	11.8
	A0A6L7GZZ9_BACAN__Q81XU4_BACAN__270aa	1.1	11.5
	A0A6L7GZZ9_BACAN__Q57266_BACAN__268aa	1.1	4.9
	A0A6L7GZZ9_BACAN__A0A1J9WV91_BACAN__263aa	1.1	11.1
	A0A6L7GZZ9_BACAN__A0A384KWB0_BACAN__274aa	1.1	11.4
	A0A6L7GZZ9_BACAN__Y1118_BACAN__281aa	1.1	11.7
	A0A6L7GZZ9_BACAN__A0A4Y1W185_BACAN__261aa	1.1	11.4
	A0A6L7GZZ9_BACAN__A0A6L7HQ88_BACAN__266aa	1.1	11.6
	A0A6L7GZZ9_BACAN__A0A2B8IZN5_BACAN__282aa	1.1	11.6
	A0A6L7GZZ9_BACAN__A0A1T3V2Z0_BACAN__265aa	1.1	11.7
	A0A6L7GZZ9_BACAN__A0A0F7RD46_BACAN__284aa	1.1	11.1
	A0A6L7GZZ9_BACAN__A0A6L8PWE6_BACAN__272aa	1.1	11.2
	A0A6L7GZZ9_BACAN__A0A6L7H856_BACAN__339aa	1	12
	A0A6L7GZZ9_BACAN__A0A6L7HJV7_BACAN__347aa	1	11.9
	A0A6L7GZZ9_BACAN__A0A6H3AM14_BACAN__344aa	1	11.2
	A0A6L7GZZ9_BACAN__A0A6L7H7G6_BACAN__337aa	1	11.7
	A0A6L7GZZ9_BACAN__A0A6L8PBV1_BACAN__351aa	1	4.7
	A0A6L7GZZ9_BACAN__A0A3P1UA77_BACAN__339aa	1	11.9
	A0A6L7GZZ9_BACAN__A0A6L8PL26_BACAN__334aa	1	11.1
	A0A6L7GZZ9_BACAN__Y6532_BACAN__338aa	1	11.7
	A0A6L7GZZ9_BACAN__Q9RMX4_BACAN__345aa	1	11.8
	A0A6L7GZZ9_BACAN__PTH_BACAN__348aa	1	8.5
	A0A6L7GZZ9_BACAN__PLSY2_BACAN__352aa	1	11.5
	A0A6L7GZZ9_BACAN__Q81SU7_BACAN__356aa	1	11.6
	A0A6L7GZZ9_BACAN__A0A6L8PXC8_BACAN__358aa	1	6.4
	A0A6L7GZZ9_BACAN__A0A6L8NYN4_BACAN__336aa	1	7.3
	A0A6L7GZZ9_BACAN__NTDP_BACAN__338aa	1	9.5
	A0A6L7GZZ9_BACAN__A0A6L8PSH2_BACAN__349aa	1	12
	A0A6L7GZZ9_BACAN__A0A6L8PVT6_BACAN__348aa	1	12
	A0A6L7GZZ9_BACAN__A0A6L8PDH9_BACAN__320aa	1	11.9
	A0A6L7GZZ9_BACAN__A0A6L7HL62_BACAN__565aa	1	11
	A0A6L7GZZ9_BACAN__Q9X324_BACAN__566aa	1	10.9
	A0A6L7GZZ9_BACAN__A0A6L8PL93_BACAN__608aa	1	7.9
	A0A6L7GZZ9_BACAN__A0A6L8PTK0_BACAN__591aa	1	11.5
	A0A6L7GZZ9_BACAN__A0A6L7HQQ5_BACAN__599aa	1	10
	A0A6L7GZZ9_BACAN__A0A0F7R3P1_BACAN__595aa	1	11.6
	A0A6L7GZZ9_BACAN__A0A6L8PST0_BACAN__590aa	1	11.2
	A0A6L7GZZ9_BACAN__A0A6L7HMQ8_BACAN__602aa	1	11.8
	A0A6L7GZZ9_BACAN__A0A6L7HQ13_BACAN__597aa	1	11.6
	A0A6L7GZZ9_BACAN__A0A6L8PFM0_BACAN__603aa	1	11.9
	A0A6L7GZZ9_BACAN__A0A6L8PEU8_BACAN__318aa	1	11.1
	A0A6L7GZZ9_BACAN__A0A6L7HLR6_BACAN__326aa	1	12
	A0A6L7GZZ9_BACAN__Q9RMW5_BACAN__583aa	1	11
	A0A6L7GZZ9_BACAN__Q81R95_BACAN__325aa	1	9.7
	A0A6L7GZZ9_BACAN__ISPF_BACAN__320aa	1	11.5
	A0A6L7GZZ9_BACAN__A0A2A7D8D0_BACAN__312aa	1	9.6
	A0A6L7GZZ9_BACAN__A0A6H3A6Y3_BACAN__326aa	1	5.4
	A0A6L7GZZ9_BACAN__Y3449_BACAN__320aa	1	11.7
	A0A6L7GZZ9_BACAN__Q81SY0_BACAN__316aa	1	5
	A0A6L7GZZ9_BACAN__A0A4Y1W557_BACAN__310aa	1	11.5
	A0A6L7GZZ9_BACAN__A0A6L8PST1_BACAN__314aa	1	9
	A0A6L7GZZ9_BACAN__E7MCI1_BACAN__322aa	1	11.6
	A0A6L7GZZ9_BACAN__A0A6L8P428_BACAN__316aa	1	8
	A0A6L7GZZ9_BACAN__A0A6L7HC54_BACAN__322aa	1	11.7
	A0A6L7GZZ9_BACAN__A0A4Y1WDR0_BACAN__590aa	1	10
	A0A6L7GZZ9_BACAN__A0A6L7HKA9_BACAN__568aa	1	11.2
	A0A6L7GZZ9_BACAN__Q81RB8_BACAN__318aa	1	11.8
	A0A6L7GZZ9_BACAN__Q81X15_BACAN__603aa	1	9.4
	A0A6L7GZZ9_BACAN__A0A6L8PFC9_BACAN__350aa	1	11.4
	A0A6L7GZZ9_BACAN__A0A6L8P959_BACAN__353aa	1	9.3
	A0A6L7GZZ9_BACAN__A0A6L8NUD8_BACAN__347aa	1	9
	A0A6L7GZZ9_BACAN__A0A6L8P666_BACAN__344aa	1	10.3
	A0A6L7GZZ9_BACAN__A0A6H3AKF1_BACAN__352aa	1	11.3
	A0A6L7GZZ9_BACAN__A0A6L8PGF1_BACAN__340aa	1	5.7
	A0A6L7GZZ9_BACAN__Y2700_BACAN__335aa	1	11.8
	A0A6L7GZZ9_BACAN__A0A6L8P4X1_BACAN__354aa	1	9.9
	A0A6L7GZZ9_BACAN__Q81U70_BACAN__568aa	1	11.4
	A0A6L7GZZ9_BACAN__ASBC_BACAN__574aa	1	10.8
	A0A6L7GZZ9_BACAN__HEM1_BACAN__606aa	1	7.5
	A0A6L7GZZ9_BACAN__A0A6L8PFQ5_BACAN__582aa	1	11.9
	A0A6L7GZZ9_BACAN__A0A6L8P999_BACAN__598aa	1	11.5
	A0A6L7GZZ9_BACAN__A0A6L7HB25_BACAN__582aa	1	11.1
	A0A6L7GZZ9_BACAN__A0A6L8PTQ4_BACAN__598aa	1	11.7
	A0A6L7GZZ9_BACAN__A0A6L7H5U6_BACAN__613aa	1	11.6
	A0A6L7GZZ9_BACAN__A0A6L7HAM4_BACAN__615aa	1	9.8
	A0A6L7GZZ9_BACAN__A0A6L7HR18_BACAN__561aa	1	11.8
	A0A6L7GZZ9_BACAN__A0A6L8PZZ7_BACAN__572aa	1	11.3
	A0A6L7GZZ9_BACAN__A0A6L8PI45_BACAN__586aa	1	11.5
	A0A6L7GZZ9_BACAN__A0A3P1UFF9_BACAN__592aa	1	11.1
	A0A6L7GZZ9_BACAN__A0A6L8PGK2_BACAN__612aa	1	11.4
	A0A6L7GZZ9_BACAN__A0A6H3ALV5_BACAN__568aa	1	11.8
	A0A6L7GZZ9_BACAN__A0A6L7H047_BACAN__586aa	1	6.8
	A0A6L7GZZ9_BACAN__A0A6L7H1N3_BACAN__313aa	1	11.7
	A0A6L7GZZ9_BACAN__A0A3P1U456_BACAN__319aa	1	11.4
	A0A6L7GZZ9_BACAN__A0A6L8PB01_BACAN__340aa	1	11
	A0A6L7GZZ9_BACAN__XPT_BACAN__359aa	1	10.6
	A0A6L7GZZ9_BACAN__A0A6H3AJD2_BACAN__350aa	1	7.3
	A0A6L7GZZ9_BACAN__Q81PB7_BACAN__351aa	1	11.9
	A0A6L7GZZ9_BACAN__A0A6L8PNF1_BACAN__348aa	1	10.1
	A0A6L7GZZ9_BACAN__A0A6L8PPS2_BACAN__337aa	1	4.9
	A0A6L7GZZ9_BACAN__Y1241_BACAN__334aa	1	11.4
	A0A6L7GZZ9_BACAN__A0A6L8PCS9_BACAN__338aa	1	11.8
	A0A6L7GZZ9_BACAN__A0A6L7HM32_BACAN__360aa	1	11.3
	A0A6L7GZZ9_BACAN__A0A6L7H3R2_BACAN__348aa	1	8.4
	A0A6L7GZZ9_BACAN__A0A0F7RHA0_BACAN__359aa	1	6.6
	A0A6L7GZZ9_BACAN__A0A0F7RLE5_BACAN__342aa	1	12
	A0A6L7GZZ9_BACAN__A0A6L8P7D1_BACAN__344aa	1	10.8
	A0A6L7GZZ9_BACAN__A0A6L8P0Z4_BACAN__342aa	1	3.5
	A0A6L7GZZ9_BACAN__FAPR_BACAN__359aa	1	8.3
	A0A6L7GZZ9_BACAN__A0A6L8PJE5_BACAN__355aa	1	11.7
	A0A6L7GZZ9_BACAN__A0A6L8PIP7_BACAN__347aa	1	11.1
	A0A6L7GZZ9_BACAN__A0A6L8NVD0_BACAN__347aa	1	12
	A0A6L7GZZ9_BACAN__A0A0F7REA8_BACAN__354aa	1	11.1
	A0A6L7GZZ9_BACAN__A0A6L7HAR8_BACAN__356aa	1	7.4
	A0A6L7GZZ9_BACAN__A0A6L8PUX9_BACAN__339aa	1	11.5
	A0A6L7GZZ9_BACAN__Q81TZ6_BACAN__340aa	1	11.5
	A0A6L7GZZ9_BACAN__A0A4Y1W2Q8_BACAN__337aa	1	11.1
	A0A6L7GZZ9_BACAN__A0A6L7H6C7_BACAN__339aa	1	11.6
	A0A6L7GZZ9_BACAN__A0A6L8PKS9_BACAN__347aa	1	11.7
	A0A6L7GZZ9_BACAN__A0A6L7HIV4_BACAN__345aa	1	7.4
	A0A6L7GZZ9_BACAN__A0A6L8P461_BACAN__347aa	1	11.6
	A0A6L7GZZ9_BACAN__A0A6L8PFY7_BACAN__338aa	1	9.3
	A0A6L7GZZ9_BACAN__Q9X392_BACAN__311aa	1	10.7
	A0A6L7GZZ9_BACAN__A0A4Y1W7S3_BACAN__342aa	1	11.4
	A0A6L7GZZ9_BACAN__A0A0F7RJK7_BACAN__316aa	1	11.3
	A0A6L7GZZ9_BACAN__A0A6L8PZZ5_BACAN__313aa	1	9.3
	A0A6L7GZZ9_BACAN__A0A6L7HJ40_BACAN__328aa	1	5.6
	A0A6L7GZZ9_BACAN__DPS1_BACAN__309aa	1	11.7
	A0A6L7GZZ9_BACAN__A0A3P1U8K3_BACAN__309aa	1	11.6
	A0A6L7GZZ9_BACAN__Q6EZY2_BACAN__309aa	1	11.6
	A0A6L7GZZ9_BACAN__A0A6L7H2R0_BACAN__318aa	1	8.3
	A0A6L7GZZ9_BACAN__A0A4Y1W919_BACAN__320aa	1	11.6
	A0A6L7GZZ9_BACAN__A0A6L8PF39_BACAN__310aa	1	10.4
	A0A6L7GZZ9_BACAN__Y3420_BACAN__344aa	1	11.7
	A0A6L7GZZ9_BACAN__A0A6H3AKK4_BACAN__355aa	1	7.1
	A0A6L7GZZ9_BACAN__A0A6L8PCX7_BACAN__352aa	1	11.7
	A0A6L7GZZ9_BACAN__A0A6L7H416_BACAN__353aa	1	11.7
	A0A6L7GZZ9_BACAN__Q81NB0_BACAN__353aa	1	10.1
	A0A6L7GZZ9_BACAN__A0A6L8PMJ0_BACAN__346aa	1	11.8
	A0A6L7GZZ9_BACAN__A0A4Y1W6B5_BACAN__335aa	1	4.5
	A0A6L7GZZ9_BACAN__A0A6H3AIZ8_BACAN__348aa	1	11.2
	A0A6L7GZZ9_BACAN__A0A6H3A8X2_BACAN__344aa	1	11.3
	A0A6L7GZZ9_BACAN__Q81M83_BACAN__342aa	1	11.8
	A0A6L7GZZ9_BACAN__A0A6L7H4W8_BACAN__339aa	1	9.7
	A0A6L7GZZ9_BACAN__ENGB_BACAN__360aa	1	11.9
	A0A6L7GZZ9_BACAN__A0A6L8PPU0_BACAN__338aa	1	9.7
	A0A6L7GZZ9_BACAN__A0A6L7H4X9_BACAN__337aa	1	8
	A0A6L7GZZ9_BACAN__A0A6H3AEA9_BACAN__359aa	1	11.3
	A0A6L7GZZ9_BACAN__A0A6L7H6J7_BACAN__359aa	1	11.2
	A0A6L7GZZ9_BACAN__Q81RE6_BACAN__407aa	1	10.8
	A0A6L7GZZ9_BACAN__A0A6L7HPZ8_BACAN__588aa	1	11.6
	A0A6L7GZZ9_BACAN__A0A6L7HFU5_BACAN__441aa	1	11.7
	A0A6L7GZZ9_BACAN__A0A6L8P912_BACAN__441aa	1	11.4
	A0A6L7GZZ9_BACAN__A0A6L8PI21_BACAN__416aa	1	11.7
	A0A6L7GZZ9_BACAN__A0A4Y1WDL3_BACAN__427aa	1	7.4
	A0A6L7GZZ9_BACAN__Q81SG9_BACAN__440aa	1	11.9
	A0A6L7GZZ9_BACAN__Q9X361_BACAN__442aa	1	11.7
	A0A6L7GZZ9_BACAN__A0A6L8P1U4_BACAN__420aa	1	9.1
	A0A6L7GZZ9_BACAN__A0A6L8PV22_BACAN__431aa	1	4.3
	A0A6L7GZZ9_BACAN__A0A6L8P715_BACAN__419aa	1	7.7
	A0A6L7GZZ9_BACAN__PRMC_BACAN__445aa	1	11.7
	A0A6L7GZZ9_BACAN__A0A6L7HLQ8_BACAN__422aa	1	11.4
	A0A6L7GZZ9_BACAN__A0A6L7HQ42_BACAN__430aa	1	8.6
	A0A6L7GZZ9_BACAN__A0A6L8PC10_BACAN__420aa	1	10.6
	A0A6L7GZZ9_BACAN__A0A6L7HE29_BACAN__437aa	1	5
	A0A6L7GZZ9_BACAN__A0A6L8Q0V8_BACAN__418aa	1	11.3
	A0A6L7GZZ9_BACAN__A0A6H3A946_BACAN__445aa	1	11.2
	A0A6L7GZZ9_BACAN__PANB_BACAN__441aa	1	11.5
	A0A6L7GZZ9_BACAN__A0A6L8PZL6_BACAN__440aa	1	12
	A0A6L7GZZ9_BACAN__BIOC_BACAN__431aa	1	12
	A0A6L7GZZ9_BACAN__Q81NR0_BACAN__443aa	1	10.9
	A0A6L7GZZ9_BACAN__RECX_BACAN__432aa	1	11.6
	A0A6L7GZZ9_BACAN__A0A2B6CDU6_BACAN__419aa	1	11.5
	A0A6L7GZZ9_BACAN__A0A6L8NVV9_BACAN__423aa	1	11.3
	A0A6L7GZZ9_BACAN__A0A6L7H5G4_BACAN__423aa	1	9.5
	A0A6L7GZZ9_BACAN__A0A6L7H5T9_BACAN__424aa	1	11.2
	A0A6L7GZZ9_BACAN__A0A6L7HAB8_BACAN__442aa	1	11.7
	A0A6L7GZZ9_BACAN__ATPG_BACAN__448aa	1	9.7
	A0A6L7GZZ9_BACAN__Q81N74_BACAN__462aa	1	10.9
	A0A6L7GZZ9_BACAN__A0A6L7H0F6_BACAN__450aa	1	9.9
	A0A6L7GZZ9_BACAN__Q81YF4_BACAN__458aa	1	9.9
	A0A6L7GZZ9_BACAN__SPXH_BACAN__459aa	1	6.4
	A0A6L7GZZ9_BACAN__A0A6L7H2E6_BACAN__476aa	1	4.2
	A0A6L7GZZ9_BACAN__A0A6L7H690_BACAN__477aa	1	10.7
	A0A6L7GZZ9_BACAN__A0A4Y1W424_BACAN__450aa	1	11.9
	A0A6L7GZZ9_BACAN__A0A384KPK1_BACAN__500aa	1	11.7
	A0A6L7GZZ9_BACAN__Q9X372_BACAN__479aa	1	9.1
	A0A6L7GZZ9_BACAN__A0A1V4BJ25_BACAN__489aa	1	11.8
	A0A6L7GZZ9_BACAN__OTC_BACAN__478aa	1	7.1
	A0A6L7GZZ9_BACAN__A0A6L8P1Z4_BACAN__445aa	1	11.6
	A0A6L7GZZ9_BACAN__A0A1T3V5P1_BACAN__431aa	1	12
	A0A6L7GZZ9_BACAN__A0A6L8PIF7_BACAN__416aa	1	9.6
	A0A6L7GZZ9_BACAN__A0A6L8NVC3_BACAN__442aa	1	11.5
	A0A6L7GZZ9_BACAN__A0A6L8PDW2_BACAN__418aa	1	11.9
	A0A6L7GZZ9_BACAN__A0A6L8PVA8_BACAN__439aa	1	11.1
	A0A6L7GZZ9_BACAN__ECFA1_BACAN__442aa	1	11.7
	A0A6L7GZZ9_BACAN__A0A6L8Q1T9_BACAN__420aa	1	11.2
	A0A6L7GZZ9_BACAN__A0A6L7HJD7_BACAN__426aa	1	11.6
	A0A6L7GZZ9_BACAN__A0A6L7HK42_BACAN__435aa	1	10.6
	A0A6L7GZZ9_BACAN__PANC_BACAN__444aa	1	11.4
	A0A6L7GZZ9_BACAN__MURB2_BACAN__467aa	1	8.8
	A0A6L7GZZ9_BACAN__A0A6L7H9X6_BACAN__425aa	1	9.6
	A0A6L7GZZ9_BACAN__Q9X300_BACAN__436aa	1	11.9
	A0A6L7GZZ9_BACAN__RPSB_BACAN__419aa	1	11.7
	A0A6L7GZZ9_BACAN__A0A6L7HJ54_BACAN__444aa	1	11.4
	A0A6L7GZZ9_BACAN__A0A6H3ALG0_BACAN__439aa	1	11.6
	A0A6L7GZZ9_BACAN__PDRP_BACAN__432aa	1	11.8
	A0A6L7GZZ9_BACAN__A0A6L7HQE9_BACAN__524aa	1	7.1
	A0A6L7GZZ9_BACAN__Y2743_BACAN__517aa	1	11.4
	A0A6L7GZZ9_BACAN__A0A6L7H064_BACAN__538aa	1	10.1
	A0A6L7GZZ9_BACAN__A0A6L7H7P5_BACAN__538aa	1	5.6
	A0A6L7GZZ9_BACAN__A0A6L7GZR7_BACAN__535aa	1	10.3
	A0A6L7GZZ9_BACAN__A0A2P0HB02_BACAN__538aa	1	11.7
	A0A6L7GZZ9_BACAN__LEU3_BACAN__516aa	1	11.3
	A0A6L7GZZ9_BACAN__A0A6L8PUP5_BACAN__520aa	1	10
	A0A6L7GZZ9_BACAN__A0A6L8P714_BACAN__536aa	1	11.2
	A0A6L7GZZ9_BACAN__GCST_BACAN__528aa	1	7.9
	A0A6L7GZZ9_BACAN__A0A6L8P747_BACAN__537aa	1	11.7
	A0A6L7GZZ9_BACAN__A0A6H3ADP5_BACAN__523aa	1	11.5
	A0A6L7GZZ9_BACAN__A0A3P1UAV8_BACAN__547aa	1	11.3
	A0A6L7GZZ9_BACAN__MTNK_BACAN__555aa	1	9
	A0A6L7GZZ9_BACAN__A0A6L8NW40_BACAN__525aa	1	8.2
	A0A6L7GZZ9_BACAN__Q9RN24_BACAN__542aa	1	11.8
	A0A6L7GZZ9_BACAN__A0A6L7H430_BACAN__422aa	1	11.8
	A0A6L7GZZ9_BACAN__LGT_BACAN__432aa	1	11.8
	A0A6L7GZZ9_BACAN__A0A2B6CJC5_BACAN__432aa	1	11.8
	A0A6L7GZZ9_BACAN__A0A6L8PKK6_BACAN__431aa	1	11
	A0A6L7GZZ9_BACAN__A0A6L8PPN8_BACAN__434aa	1	11.8
	A0A6L7GZZ9_BACAN__A0A6L7HPG0_BACAN__441aa	1	11.3
	A0A6L7GZZ9_BACAN__A0A6L7HKE7_BACAN__428aa	1	11.7
	A0A6L7GZZ9_BACAN__A0A6L7HG95_BACAN__421aa	1	11.9
	A0A6L7GZZ9_BACAN__CODY_BACAN__421aa	1	8.4
	A0A6L7GZZ9_BACAN__A0A6L8PCH8_BACAN__420aa	1	9.8
	A0A6L7GZZ9_BACAN__A0A6L8PIB5_BACAN__431aa	1	11.9
	A0A6L7GZZ9_BACAN__A0A6L8PCS8_BACAN__433aa	1	11.6
	A0A6L7GZZ9_BACAN__A0A6L7HKL6_BACAN__441aa	1	5.3
	A0A6L7GZZ9_BACAN__A0A6L8PDU6_BACAN__436aa	1	11
	A0A6L7GZZ9_BACAN__Q81U63_BACAN__428aa	1	9.1
	A0A6L7GZZ9_BACAN__A0A6L8NXF0_BACAN__443aa	1	12
	A0A6L7GZZ9_BACAN__PSD_BACAN__424aa	1	11.3
	A0A6L7GZZ9_BACAN__A0A6L8P2C6_BACAN__445aa	1	11.2
	A0A6L7GZZ9_BACAN__A0A6L8PXA6_BACAN__418aa	1	5.8
	A0A6L7GZZ9_BACAN__A0A6L7H6R7_BACAN__424aa	1	7.9
	A0A6L7GZZ9_BACAN__A0A3P1UGW8_BACAN__417aa	1	9.7
	A0A6L7GZZ9_BACAN__A0A6L8PVU3_BACAN__438aa	1	11.1
	A0A6L7GZZ9_BACAN__A0A6L7HJ81_BACAN__437aa	1	8.7
	A0A6L7GZZ9_BACAN__YYCJ_BACAN__426aa	1	11.8
	A0A6L7GZZ9_BACAN__ISPT_BACAN__420aa	1	4.4
	A0A6L7GZZ9_BACAN__EFTS_BACAN__457aa	1	4.1
	A0A6L7GZZ9_BACAN__A0A6L7HJ56_BACAN__464aa	1	9.1
	A0A6L7GZZ9_BACAN__PROB_BACAN__529aa	1	11.3
	A0A6L7GZZ9_BACAN__A0A6L7H421_BACAN__484aa	1	6.6
	A0A6L7GZZ9_BACAN__A0A6L8PLS3_BACAN__496aa	1	8.7
	A0A6L7GZZ9_BACAN__A0A6L7H3D3_BACAN__483aa	1	11.6
	A0A6L7GZZ9_BACAN__A0A6L7H050_BACAN__495aa	1	11.5
	A0A6L7GZZ9_BACAN__A0A6L7HL72_BACAN__481aa	1	11.3
	A0A6L7GZZ9_BACAN__A0A6L7HBM8_BACAN__478aa	1	11.2
	A0A6L7GZZ9_BACAN__A0A6L8PLV1_BACAN__509aa	1	10.1
	A0A6L7GZZ9_BACAN__A0A1T3UZI6_BACAN__482aa	1	7.2
	A0A6L7GZZ9_BACAN__HRCA_BACAN__500aa	1	11.6
	A0A6L7GZZ9_BACAN__A0A6L7HBI2_BACAN__483aa	1	5.7
	A0A6L7GZZ9_BACAN__A0A6L8P0C4_BACAN__498aa	1	11.4
	A0A6L7GZZ9_BACAN__A0A6L8PK81_BACAN__512aa	1	11.4
	A0A6L7GZZ9_BACAN__A0A6L8P599_BACAN__483aa	1	10.2
	A0A6L7GZZ9_BACAN__A0A6L8PSZ0_BACAN__507aa	1	8.4
	A0A6L7GZZ9_BACAN__A0A6L7HLQ0_BACAN__477aa	1	11.6
	A0A6L7GZZ9_BACAN__A0A6L8NU88_BACAN__503aa	1	11.3
	A0A6L7GZZ9_BACAN__A0A2B6C3E8_BACAN__494aa	1	10.9
	A0A6L7GZZ9_BACAN__A0A4Y1WB72_BACAN__495aa	1	10.4
	A0A6L7GZZ9_BACAN__NAMA_BACAN__507aa	1	7
	A0A6L7GZZ9_BACAN__A0A6L8PPD1_BACAN__495aa	1	11.5
	A0A6L7GZZ9_BACAN__Q81YK5_BACAN__490aa	1	9.8
	A0A6L7GZZ9_BACAN__LDH3_BACAN__478aa	1	10.7
	A0A6L7GZZ9_BACAN__A0A6L7HHM7_BACAN__477aa	1	5
	A0A6L7GZZ9_BACAN__A0A6H3ABS8_BACAN__482aa	1	10.5
	A0A6L7GZZ9_BACAN__CPFC2_BACAN__481aa	1	11.3
	A0A6L7GZZ9_BACAN__A0A348A011_BACAN__485aa	1	11.2
	A0A6L7GZZ9_BACAN__A0A0J1HQM0_BACAN__506aa	1	11.8
	A0A6L7GZZ9_BACAN__A0A6L7HFE5_BACAN__498aa	1	11.9
	A0A6L7GZZ9_BACAN__A0A6L7HNT6_BACAN__495aa	1	9.5
	A0A6L7GZZ9_BACAN__A0A6L8PGJ6_BACAN__484aa	1	11.3
	A0A6L7GZZ9_BACAN__A0A6L7HKS0_BACAN__495aa	1	11.9
	A0A6L7GZZ9_BACAN__A0A6L7HJN1_BACAN__482aa	1	7.3
	A0A6L7GZZ9_BACAN__A0A6L8PIE4_BACAN__501aa	1	11.4
	A0A6L7GZZ9_BACAN__A0A384KWJ5_BACAN__505aa	1	10.7
	A0A6L7GZZ9_BACAN__A0A6L8P2E2_BACAN__507aa	1	11
	A0A6L7GZZ9_BACAN__Q81V94_BACAN__495aa	1	4.5
	A0A6L7GZZ9_BACAN__A0A6L8PVA7_BACAN__506aa	1	7.1
	A0A6L7GZZ9_BACAN__IOLC_BACAN__494aa	1	11.5
	A0A6L7GZZ9_BACAN__A0A6L8NXQ5_BACAN__483aa	1	10.2
	A0A6L7GZZ9_BACAN__A0A6L7H3Y8_BACAN__503aa	1	10.1
	A0A6L7GZZ9_BACAN__Q9X303_BACAN__489aa	1	10.9
	A0A6L7GZZ9_BACAN__A0A384LAI2_BACAN__479aa	1	10.5
	A0A6L7GZZ9_BACAN__A0A6L8PAF2_BACAN__486aa	1	11.6
	A0A6L7GZZ9_BACAN__A0A6L8PV24_BACAN__479aa	1	11.8
	A0A6L7GZZ9_BACAN__A0A6L8NUR0_BACAN__499aa	1	10.3
	A0A6L7GZZ9_BACAN__A0A6L8PLN2_BACAN__483aa	1	12
	A0A6L7GZZ9_BACAN__Q9X2Y9_BACAN__477aa	1	11.4
	A0A6L7GZZ9_BACAN__A0A6L8P9F1_BACAN__479aa	1	11.8
	A0A6L7GZZ9_BACAN__A0A6L7HI56_BACAN__499aa	1	10.2
	A0A6L7GZZ9_BACAN__A0A6L8PAP9_BACAN__475aa	1	11.8
	A0A6L7GZZ9_BACAN__A0A6L7HKZ5_BACAN__470aa	1	10.9
	A0A6L7GZZ9_BACAN__A0A6L7HQF9_BACAN__446aa	1	10.8
	A0A6L7GZZ9_BACAN__A0A6L8PZ03_BACAN__458aa	1	11.2
	A0A6L7GZZ9_BACAN__Y5384_BACAN__455aa	1	11.7
	A0A6L7GZZ9_BACAN__A0A4Y1W1F3_BACAN__453aa	1	10.8
	A0A6L7GZZ9_BACAN__Q81UH3_BACAN__446aa	1	11.7
	A0A6L7GZZ9_BACAN__A0A6L7HKV1_BACAN__452aa	1	10.8
	A0A6L7GZZ9_BACAN__A0A6L8PK64_BACAN__449aa	1	8.2
	A0A6L7GZZ9_BACAN__A0A6L8PUZ9_BACAN__459aa	1	11.1
	A0A6L7GZZ9_BACAN__A0A6L8Q0D1_BACAN__458aa	1	6.6
	A0A6L7GZZ9_BACAN__A0A6L8P6U0_BACAN__448aa	1	9
	A0A6L7GZZ9_BACAN__Q81VC6_BACAN__476aa	1	11.8
	A0A6L7GZZ9_BACAN__A0A6L7HAE8_BACAN__467aa	1	11.8
	A0A6L7GZZ9_BACAN__A0A6L7H6J9_BACAN__448aa	1	11.7
	A0A6L7GZZ9_BACAN__A0A6L8PZU0_BACAN__458aa	1	11.1
	A0A6L7GZZ9_BACAN__TRUB_BACAN__469aa	1	11.4
	A0A6L7GZZ9_BACAN__A0A3P1UH74_BACAN__456aa	1	11.3
	A0A6L7GZZ9_BACAN__NOC_BACAN__452aa	1	11
	A0A6L7GZZ9_BACAN__A0A6L8P423_BACAN__476aa	1	10.5
	A0A6L7GZZ9_BACAN__A0A6H3AEL5_BACAN__473aa	1	11
	A0A6L7GZZ9_BACAN__A0A6H3A8D2_BACAN__477aa	1	11.6
	A0A6L7GZZ9_BACAN__A0A6L8P7J2_BACAN__452aa	1	10.4
	A0A6L7GZZ9_BACAN__A0A6L7HP56_BACAN__469aa	1	3.8
	A0A6L7GZZ9_BACAN__Q81RW2_BACAN__469aa	1	11.5
	A0A6L7GZZ9_BACAN__FABH1_BACAN__472aa	1	11.7
	A0A6L7GZZ9_BACAN__LDH2_BACAN__476aa	1	11.7
	A0A6L7GZZ9_BACAN__A0A6L7HH49_BACAN__465aa	1	9.3
	A0A6L7GZZ9_BACAN__A0A6H3AIH5_BACAN__473aa	1	11.8
	A0A6L7GZZ9_BACAN__A0A6L7H7C1_BACAN__446aa	1	11.5
	A0A6L7GZZ9_BACAN__A0A2P0HAM3_BACAN__455aa	1	11.5
	A0A6L7GZZ9_BACAN__SPEB_BACAN__452aa	1	11
	A0A6L7GZZ9_BACAN__A0A6L7HGE4_BACAN__471aa	1	10.9
	A0A6L7GZZ9_BACAN__Q93T42_BACAN__471aa	1	11
	A0A6L7GZZ9_BACAN__A0A6L8PRF1_BACAN__472aa	1	7.8
	A0A6L7GZZ9_BACAN__A0A4Y1VZZ1_BACAN__477aa	1	8.7
	A0A6L7GZZ9_BACAN__A0A6L8P6F1_BACAN__451aa	1	11
	A0A6L7GZZ9_BACAN__A0A6L7HQI0_BACAN__454aa	1	11.8
	A0A6L7GZZ9_BACAN__A0A6L8P022_BACAN__469aa	1	11.7
	A0A6L7GZZ9_BACAN__A0A0F7R9A0_BACAN__469aa	1	11.8
	A0A6L7GZZ9_BACAN__A0A6L8P4B1_BACAN__463aa	1	11.7
	A0A6L7GZZ9_BACAN__A0A6L7H428_BACAN__445aa	1	8.6
	A0A6L7GZZ9_BACAN__A0A6L8PCV6_BACAN__472aa	1	11.7
	A0A6L7GZZ9_BACAN__Q81LH9_BACAN__460aa	1	11.5
	A0A6L7GZZ9_BACAN__LIPA_BACAN__460aa	1	7.8
	A0A6L7GZZ9_BACAN__FMT_BACAN__476aa	1	11.9
	A0A6L7GZZ9_BACAN__A0A6L7HSG7_BACAN__457aa	1	10
	A0A6L7GZZ9_BACAN__Q9X330_BACAN__472aa	1	11.4
	A0A6L7GZZ9_BACAN__A0A6L8P1G7_BACAN__554aa	1	11.5
	A0A6L7GZZ9_BACAN__A0A6H3AES4_BACAN__559aa	1	11.5
	A0A6L7GZZ9_BACAN__Q81JM2_BACAN__600aa	1	11.4
	A0A6L7GZZ9_BACAN__A0A6L8PFY4_BACAN__385aa	1	9.1
	A0A6L7GZZ9_BACAN__A0A6L8P4C4_BACAN__365aa	1	9.5
	A0A6L7GZZ9_BACAN__A0A2B6C1T7_BACAN__367aa	1	11.7
	A0A6L7GZZ9_BACAN__Q81QK0_BACAN__375aa	1	7.7
	A0A6L7GZZ9_BACAN__A0A4Y1WEE8_BACAN__380aa	1	11.1
	A0A6L7GZZ9_BACAN__A0A2A8WHS8_BACAN__372aa	1	10.3
	A0A6L7GZZ9_BACAN__A0A6L8PI04_BACAN__366aa	1	11.6
	A0A6L7GZZ9_BACAN__A0A6L8P4V1_BACAN__382aa	1	10.2
	A0A6L7GZZ9_BACAN__RS4_BACAN__362aa	1	11.7
	A0A6L7GZZ9_BACAN__A0A348ADS4_BACAN__383aa	1	11.2
	A0A6L7GZZ9_BACAN__A0A6L7H5I7_BACAN__388aa	1	7.9
	A0A6L7GZZ9_BACAN__A0A6L7H024_BACAN__367aa	1	11.1
	A0A6L7GZZ9_BACAN__REX_BACAN__371aa	1	10.2
	A0A6L7GZZ9_BACAN__A0A384KF30_BACAN__385aa	1	5.5
	A0A6L7GZZ9_BACAN__A0A6H3AFX0_BACAN__386aa	1	11.9
	A0A6L7GZZ9_BACAN__A0A6L8NX36_BACAN__380aa	1	11.2
	A0A6L7GZZ9_BACAN__A0A6L8P9L5_BACAN__383aa	1	9.8
	A0A6L7GZZ9_BACAN__A0A6L7HK18_BACAN__371aa	1	11.9
	A0A6L7GZZ9_BACAN__PYRE_BACAN__372aa	1	11.3
	A0A6L7GZZ9_BACAN__A0A6L8NZ03_BACAN__367aa	1	10.3
	A0A6L7GZZ9_BACAN__A0A6L8PQ13_BACAN__363aa	1	9.6
	A0A6L7GZZ9_BACAN__SODM2_BACAN__370aa	1	10.8
	A0A6L7GZZ9_BACAN__A0A6L8PH28_BACAN__379aa	1	11.6
	A0A6L7GZZ9_BACAN__A0A6L7HP28_BACAN__377aa	1	11.7
	A0A6L7GZZ9_BACAN__A0A3P1UEZ2_BACAN__372aa	1	9.7
	A0A6L7GZZ9_BACAN__Y4603_BACAN__374aa	1	10.4
	A0A6L7GZZ9_BACAN__PRPE_BACAN__408aa	1	11.1
	A0A6L7GZZ9_BACAN__GPMA_BACAN__407aa	1	11.5
	A0A6L7GZZ9_BACAN__Q81SW1_BACAN__396aa	1	9.4
	A0A6L7GZZ9_BACAN__Y4060_BACAN__319aa	1	11.8
	A0A6L7GZZ9_BACAN__A0A6L8PUC7_BACAN__391aa	1	11.2
	A0A6L7GZZ9_BACAN__A0A6L8NTZ6_BACAN__416aa	1	11.7
	A0A6L7GZZ9_BACAN__A0A6L7HC64_BACAN__394aa	1	11.2
	A0A6L7GZZ9_BACAN__A0A3P1U684_BACAN__390aa	1	8.8
	A0A6L7GZZ9_BACAN__A0A6L8P5K4_BACAN__405aa	1	11.2
	A0A6L7GZZ9_BACAN__Q81SM2_BACAN__367aa	1	11.9
	A0A6L7GZZ9_BACAN__A0A6L8PTC4_BACAN__387aa	1	11.8
	A0A6L7GZZ9_BACAN__A0A6L8P3L6_BACAN__366aa	1	11.3
	A0A6L7GZZ9_BACAN__A0A2B6BZ31_BACAN__387aa	1	11.8
	A0A6L7GZZ9_BACAN__A0A6L7HP15_BACAN__370aa	1	5.1
	A0A6L7GZZ9_BACAN__A0A6L7HDV3_BACAN__376aa	1	11
	A0A6L7GZZ9_BACAN__A0A6L8NY22_BACAN__377aa	1	11.4
	A0A6L7GZZ9_BACAN__Y6003_BACAN__374aa	1	7.1
	A0A6L7GZZ9_BACAN__A0A4Y1WD49_BACAN__383aa	1	10.1
	A0A6L7GZZ9_BACAN__A0A6L7HJG5_BACAN__377aa	1	11.1
	A0A6L7GZZ9_BACAN__A0A0F7RBI9_BACAN__362aa	1	11.7
	A0A6L7GZZ9_BACAN__A0A6H3A586_BACAN__373aa	1	11.1
	A0A6L7GZZ9_BACAN__A0A0J1I568_BACAN__383aa	1	5.3
	A0A6L7GZZ9_BACAN__A0A6L8PQD9_BACAN__369aa	1	11.7
	A0A6L7GZZ9_BACAN__A0A6L7H7M9_BACAN__413aa	1	6.7
	A0A6L7GZZ9_BACAN__Q81YR9_BACAN__369aa	1	10.8
	A0A6L7GZZ9_BACAN__A0A6L8P248_BACAN__380aa	1	5.1
	A0A6L7GZZ9_BACAN__A0A6L8NU27_BACAN__382aa	1	11.6
	A0A6L7GZZ9_BACAN__A0A6L7HCP4_BACAN__365aa	1	10.9
	A0A6L7GZZ9_BACAN__A0A6H3ACP1_BACAN__384aa	1	8.5
	A0A6L7GZZ9_BACAN__A0A6L8P6Y0_BACAN__386aa	1	11.1
	A0A6L7GZZ9_BACAN__Q9RN29_BACAN__360aa	1	11.5
	A0A6L7GZZ9_BACAN__A0A348A5Y8_BACAN__367aa	1	11.7
	A0A6L7GZZ9_BACAN__A0A6L7H537_BACAN__362aa	1	11.4
	A0A6L7GZZ9_BACAN__TRPF_BACAN__366aa	1	9.4
	A0A6L7GZZ9_BACAN__A0A6L8PKN7_BACAN__387aa	1	9.4
	A0A6L7GZZ9_BACAN__A0A348A976_BACAN__377aa	1	11.5
	A0A6L7GZZ9_BACAN__A0A6L7HH18_BACAN__386aa	1	11.3
	A0A6L7GZZ9_BACAN__Q81M45_BACAN__374aa	1	11.6
	A0A6L7GZZ9_BACAN__AZOR4_BACAN__370aa	1	9.4
	A0A6L7GZZ9_BACAN__A0A348A9D4_BACAN__381aa	1	11.9
	A0A6L7GZZ9_BACAN__A0A6H3AEH0_BACAN__375aa	1	5.2
	A0A6L7GZZ9_BACAN__A0A6L7HHE7_BACAN__387aa	1	11.9
	A0A6L7GZZ9_BACAN__RECU_BACAN__362aa	1	5
	A0A6L7GZZ9_BACAN__A0A6L8PQP7_BACAN__375aa	1	5.2
	A0A6L7GZZ9_BACAN__A0A3P1TYH2_BACAN__595aa	1	11.9
	A0A6L7GZZ9_BACAN__Q81L98_BACAN__576aa	1	8.8
	A0A6L7GZZ9_BACAN__A0A6H3ABY2_BACAN__364aa	1	7.9
	A0A6L7GZZ9_BACAN__A0A6L8PI09_BACAN__386aa	1	11.6
	A0A6L7GZZ9_BACAN__A0A6L8PMF9_BACAN__363aa	1	11.1
	A0A6L7GZZ9_BACAN__A0A6L7HQU6_BACAN__387aa	1	6.8
	A0A6L7GZZ9_BACAN__TAL1_BACAN__377aa	1	10.7
	A0A6L7GZZ9_BACAN__A0A4Y1W130_BACAN__368aa	1	8.9
	A0A6L7GZZ9_BACAN__A0A6L7HAK2_BACAN__368aa	1	10.9
	A0A6L7GZZ9_BACAN__A0A6L8NZK3_BACAN__380aa	1	11.9
	A0A6L7GZZ9_BACAN__A0A6L8PEE3_BACAN__376aa	1	9.5
	A0A6L7GZZ9_BACAN__A0A6L8PQH2_BACAN__382aa	1	7.3
	A0A6L7GZZ9_BACAN__Q81KD1_BACAN__360aa	1	10.3
	A0A6L7GZZ9_BACAN__TAL2_BACAN__384aa	1	9
	A0A6L7GZZ9_BACAN__A0A6L8P0W8_BACAN__372aa	1	6.8
	A0A6L7GZZ9_BACAN__A0A6L8PQN2_BACAN__364aa	1	9.9
	A0A6L7GZZ9_BACAN__Q81LG3_BACAN__370aa	1	7.7
	A0A6L7GZZ9_BACAN__A0A6L7HM52_BACAN__362aa	1	10.5
	A0A6L7GZZ9_BACAN__A0A6H3A7R0_BACAN__382aa	1	10.4
	A0A6L7GZZ9_BACAN__A0A6L8PXC3_BACAN__372aa	1	11.4
	A0A6L7GZZ9_BACAN__A0A6L8PD99_BACAN__366aa	1	11.5
	A0A6L7GZZ9_BACAN__A0A6L8PRX4_BACAN__387aa	1	3.9
	A0A6L7GZZ9_BACAN__Y6506_BACAN__364aa	1	11.3
	A0A6L7GZZ9_BACAN__A0A6L7HNX2_BACAN__368aa	1	11.5
	A0A6L7GZZ9_BACAN__A0A6L7HQL2_BACAN__361aa	1	6.8
	A0A6L7GZZ9_BACAN__A0A6L8PUN3_BACAN__385aa	1	11.7
	A0A6L7GZZ9_BACAN__Q81XQ0_BACAN__365aa	1	11.5
	A0A6L7GZZ9_BACAN__A0A6L8PHR5_BACAN__397aa	1	11.7
	A0A6L7GZZ9_BACAN__HIS6_BACAN__414aa	1	11.9
	A0A6L7GZZ9_BACAN__A0A6L7HCP8_BACAN__516aa	1	11.9
	A0A6L7GZZ9_BACAN__A0A6L8P5G6_BACAN__539aa	1	11.8
	A0A6L7GZZ9_BACAN__A0A6H3AK00_BACAN__550aa	1	11.8
	A0A6L7GZZ9_BACAN__A0A6L8PQE4_BACAN__396aa	1	11.7
	A0A6L7GZZ9_BACAN__A0A6L7H2K3_BACAN__407aa	1	9.9
	A0A6L7GZZ9_BACAN__A0A6L8PLH7_BACAN__393aa	1	11.2
	A0A6L7GZZ9_BACAN__Q6F0A4_BACAN__391aa	1	11.4
	A0A6L7GZZ9_BACAN__A0A6L8NZQ7_BACAN__409aa	1	11.5
	A0A6L7GZZ9_BACAN__A0A2B6C251_BACAN__414aa	1	9.5
	A0A6L7GZZ9_BACAN__A0A6L8PLE1_BACAN__415aa	1	11.6
	A0A6L7GZZ9_BACAN__A0A6L8PZR0_BACAN__416aa	1	5.6
	A0A6L7GZZ9_BACAN__A0A6L7HSE1_BACAN__409aa	1	8.4
	A0A6L7GZZ9_BACAN__Q81Z36_BACAN__409aa	1	11.4
	A0A6L7GZZ9_BACAN__A0A6L8PQW4_BACAN__389aa	1	9.1
	A0A6L7GZZ9_BACAN__SSUB_BACAN__413aa	1	11
	A0A6L7GZZ9_BACAN__A0A6L7HSN3_BACAN__388aa	1	11.9
	A0A6L7GZZ9_BACAN__DAPH_BACAN__402aa	1	3.8
	A0A6L7GZZ9_BACAN__A0A0F7RE89_BACAN__400aa	1	9.8
	A0A6L7GZZ9_BACAN__A0A2P0HJT5_BACAN__411aa	1	9.1
	A0A6L7GZZ9_BACAN__A0A6L7HHR5_BACAN__396aa	1	5.2
	A0A6L7GZZ9_BACAN__Q81QL4_BACAN__399aa	1	11.3
	A0A6L7GZZ9_BACAN__PCRB_BACAN__391aa	1	11.8
	A0A6L7GZZ9_BACAN__A0A6L8P0F7_BACAN__388aa	1	11
	A0A6L7GZZ9_BACAN__A0A6L7HKJ0_BACAN__533aa	1	11.6
	A0A6L7GZZ9_BACAN__A0A6L7HR87_BACAN__534aa	1	4.2
	A0A6L7GZZ9_BACAN__A0A6L8P405_BACAN__409aa	1	8
	A0A6L7GZZ9_BACAN__A0A6L8PSW4_BACAN__559aa	1	11.8
	A0A6L7GZZ9_BACAN__A0A6L7HGW3_BACAN__532aa	1	8.9
	A0A6L7GZZ9_BACAN__A0A6L7H7N3_BACAN__558aa	1	9.9
	A0A6L7GZZ9_BACAN__TRPB_BACAN__559aa	1	4.9
	A0A6L7GZZ9_BACAN__Q9L471_BACAN__529aa	1	11.7
	A0A6L7GZZ9_BACAN__A0A6L7HJD9_BACAN__550aa	1	10.8
	A0A6L7GZZ9_BACAN__A0A1J9V7J1_BACAN__558aa	1	11.5
	A0A6L7GZZ9_BACAN__A0A6L8PQR9_BACAN__539aa	1	10.2
	A0A6L7GZZ9_BACAN__A0A6L8P790_BACAN__560aa	1	10.6
	A0A6L7GZZ9_BACAN__ACKA_BACAN__559aa	1	11.2
	A0A6L7GZZ9_BACAN__D1MPV2_BACAN__524aa	1	5.8
	A0A6L7GZZ9_BACAN__A0A6L7H0W3_BACAN__527aa	1	11.2
	A0A6L7GZZ9_BACAN__A0A6L7H281_BACAN__555aa	1	11.8
	A0A6L7GZZ9_BACAN__A0A348A2J3_BACAN__529aa	1	11.7
	A0A6L7GZZ9_BACAN__Q81PV0_BACAN__544aa	1	10.3
	A0A6L7GZZ9_BACAN__D1MPY1_BACAN__531aa	1	10.4
	A0A6L7GZZ9_BACAN__A0A348ACF3_BACAN__533aa	1	11.9
	A0A6L7GZZ9_BACAN__A0A6L8PI74_BACAN__521aa	1	11.6
	A0A6L7GZZ9_BACAN__A0A6L8NWB1_BACAN__550aa	1	9.4
	A0A6L7GZZ9_BACAN__A0A6L7HR92_BACAN__559aa	1	11.7
	A0A6L7GZZ9_BACAN__A0A3P1U3S7_BACAN__517aa	1	5.8
	A0A6L7GZZ9_BACAN__A0A6L8NVB2_BACAN__555aa	1	11.8
	A0A6L7GZZ9_BACAN__TRMD_BACAN__406aa	1	10.1
	A0A6L7GZZ9_BACAN__A0A6L8P312_BACAN__402aa	1	11.3
	A0A6L7GZZ9_BACAN__A0A6L7HII6_BACAN__411aa	1	11.7
	A0A6L7GZZ9_BACAN__A0A6H3A5A0_BACAN__395aa	1	11.7
	A0A6L7GZZ9_BACAN__A0A6L7HE87_BACAN__404aa	1	11.5
	A0A6L7GZZ9_BACAN__A0A6L7H4T1_BACAN__390aa	1	11.8
	A0A6L7GZZ9_BACAN__A0A1T3V0I5_BACAN__405aa	1	11.7
	A0A6L7GZZ9_BACAN__A0A6L8NZ56_BACAN__414aa	1	11.4
	A0A6L7GZZ9_BACAN__A0A6L7HPH6_BACAN__414aa	1	10.3
	A0A6L7GZZ9_BACAN__A0A6L7HDV6_BACAN__408aa	1	3.6
	A0A6L7GZZ9_BACAN__PYRH_BACAN__402aa	1	11.8
	A0A6L7GZZ9_BACAN__A0A6L8NYE4_BACAN__414aa	1	11.6
	A0A6L7GZZ9_BACAN__A0A6L7HMQ5_BACAN__406aa	1	3.5
	A0A6L7GZZ9_BACAN__A0A6L8PMV9_BACAN__398aa	1	11.4
	A0A6L7GZZ9_BACAN__A0A6L7H418_BACAN__389aa	1	4.6
	A0A6L7GZZ9_BACAN__A0A6L8PMV6_BACAN__414aa	1	10
	A0A6L7GZZ9_BACAN__A0A6L7HME0_BACAN__409aa	1	9.7
	A0A6L7GZZ9_BACAN__A0A6H3AAP0_BACAN__407aa	1	4.4
	A0A6L7GZZ9_BACAN__LUTA1_BACAN__401aa	1	11.7
	A0A6L7GZZ9_BACAN__A0A6L8NU76_BACAN__414aa	1	11.8
	A0A6L7GZZ9_BACAN__A0A0F7R5W7_BACAN__404aa	1	11.6
	A0A6L7GZZ9_BACAN__A0A6L7HJB8_BACAN__408aa	1	3
	A0A6L7GZZ9_BACAN__A0A6L8PGG8_BACAN__410aa	1	11.7
	A0A6L7GZZ9_BACAN__A0A3P1U130_BACAN__415aa	1	11.7
	A0A6L7GZZ9_BACAN__Q81T92_BACAN__410aa	1	9.2
	A0A6L7GZZ9_BACAN__A0A6L8Q376_BACAN__412aa	1	11.6
	A0A6L7GZZ9_BACAN__A0A6L8P9N3_BACAN__416aa	1	4
	A0A6L7GZZ9_BACAN__A0A6L8PRU1_BACAN__396aa	1	8.9
	A0A6L7GZZ9_BACAN__A0A6L7H1R5_BACAN__411aa	1	11.8
	A0A6L7GZZ9_BACAN__A0A2P0HI89_BACAN__400aa	1	10.7
	A0A6L7GZZ9_BACAN__Q81ML0_BACAN__415aa	1	9.7
	A0A6L7GZZ9_BACAN__A0A1T3V3U1_BACAN__412aa	1	10.4
	A0A6L7GZZ9_BACAN__A0A6L8PDY1_BACAN__415aa	1	11.1
	A0A6L7GZZ9_BACAN__A0A6L8PH19_BACAN__396aa	1	11.5
	A0A6L7GZZ9_BACAN__A0A6L7HKK4_BACAN__409aa	1	11.8
	A0A6L7GZZ9_BACAN__A0A6L8PM92_BACAN__390aa	1	11.3
	A0A6L7GZZ9_BACAN__A0A6L7HM93_BACAN__396aa	1	5.1
	A0A6L7GZZ9_BACAN__A0A6H3A7V2_BACAN__400aa	1	12
	A0A6L7GZZ9_BACAN__MENG_BACAN__399aa	1	11.3
	A0A6L7GZZ9_BACAN__MECA1_BACAN__389aa	1	11.8
	A0A6L7GZZ9_BACAN__A0A6L8P7D5_BACAN__411aa	1	7.7
	A0A6L7GZZ9_BACAN__A0A4Y1WAE7_BACAN__415aa	1	4.4
	A0A6L7GZZ9_BACAN__A0A0F7RG68_BACAN__415aa	1	10.8
	A0A6L7GZZ9_BACAN__A0A6L8P6M8_BACAN__395aa	1	7.5
	A0A6L7GZZ9_BACAN__A0A6L7HA91_BACAN__416aa	1	11.3
	A0A6L7GZZ9_BACAN__A0A6L8PJZ5_BACAN__400aa	1	6.4
	A0A6L7GZZ9_BACAN__A0A6L8NU90_BACAN__398aa	1	9.8
	A0A6L7GZZ9_BACAN__A0A6L7H9F4_BACAN__409aa	1	3.3
	A0A6L7GZZ9_BACAN__A0A6L7GZS2_BACAN__394aa	1	11.2
	A0A6L7GZZ9_BACAN__A0A6L8PK90_BACAN__406aa	1	11.3
	A0A6L7GZZ9_BACAN__A0A6L7H2U9_BACAN__323aa	1	11.4
	A0A6L7GZZ9_BACAN__D1MPT8_BACAN__331aa	1	11.6
	A0A6L7GZZ9_BACAN__A0A6L7HBH3_BACAN__328aa	1	11.7
	A0A6L7GZZ9_BACAN__A0A6L7HK32_BACAN__228aa	1	11.6
	A0A6L7GZZ9_BACAN__A0A6L7HUP2_BACAN__227aa	1	11.4
	A0A6L7GZZ9_BACAN__A0A4Y1W0D7_BACAN__223aa	1	11.5
	A0A6L7GZZ9_BACAN__A0A4Y1W9E2_BACAN__217aa	1	4
	A0A6L7GZZ9_BACAN__A0A6L8Q022_BACAN__223aa	1	11.7
	A0A6L7GZZ9_BACAN__A0A6L8PUN7_BACAN__223aa	1	10.9
	A0A6L7GZZ9_BACAN__A0A6L7HJI8_BACAN__230aa	1	11.8
	A0A6L7GZZ9_BACAN__A0A4Y1VZT9_BACAN__234aa	1	11.8
	A0A6L7GZZ9_BACAN__A0A2B6BY62_BACAN__221aa	1	11.4
	A0A6L7GZZ9_BACAN__A0A2A8KY51_BACAN__219aa	1	10.9
	A0A6L7GZZ9_BACAN__NUSB_BACAN__292aa	1	11.7
	A0A6L7GZZ9_BACAN__A0A6L8NU47_BACAN__290aa	1	11.3
	A0A6L7GZZ9_BACAN__A0A6L7HF13_BACAN__307aa	1	11.6
	A0A6L7GZZ9_BACAN__A0A6L7H6Z4_BACAN__294aa	1	11.4
	A0A6L7GZZ9_BACAN__Q81SH6_BACAN__297aa	1	11.9
	A0A6L7GZZ9_BACAN__A0A6L8PSY2_BACAN__287aa	1	11.8
	A0A6L7GZZ9_BACAN__A0A6L8Q1J7_BACAN__299aa	1	8.5
	A0A6L7GZZ9_BACAN__A0A4Y1W3S1_BACAN__294aa	1	11.3
	A0A6L7GZZ9_BACAN__A0A6L7HBX8_BACAN__306aa	1	5.5
	A0A6L7GZZ9_BACAN__A0A6L7HK92_BACAN__300aa	1	10.9
	A0A6L7GZZ9_BACAN__A0A6L7H1K6_BACAN__303aa	1	11.2
	A0A6L7GZZ9_BACAN__A0A6L7H145_BACAN__303aa	1	10.4
	A0A6L7GZZ9_BACAN__A0A4Y1W685_BACAN__290aa	1	11.3
	A0A6L7GZZ9_BACAN__A0A6L7H1I8_BACAN__294aa	1	11.2
	A0A6L7GZZ9_BACAN__Y6524_BACAN__292aa	1	11.3
	A0A6L7GZZ9_BACAN__A0A6L7H131_BACAN__303aa	1	11.2
	A0A6L7GZZ9_BACAN__Q81NG3_BACAN__303aa	1	11.9
	A0A6L7GZZ9_BACAN__A0A6L7HJA9_BACAN__286aa	1	11.9
	A0A6L7GZZ9_BACAN__A0A6L7H320_BACAN__234aa	1	12
	A0A6L7GZZ9_BACAN__A0A6L8PAV2_BACAN__226aa	1	11.3
	A0A6L7GZZ9_BACAN__A0A1T3V7U6_BACAN__231aa	1	11.2
	A0A6L7GZZ9_BACAN__A0A6L8P664_BACAN__228aa	1	5.7
	A0A6L7GZZ9_BACAN__A0A6H3ACS2_BACAN__227aa	1	11.7
	A0A6L7GZZ9_BACAN__A0A6L8PRN1_BACAN__221aa	1	11.5
	A0A6L7GZZ9_BACAN__A0A6L8PY32_BACAN__223aa	1	7.3
	A0A6L7GZZ9_BACAN__A0A6L8PH65_BACAN__226aa	1	11.7
	A0A6L7GZZ9_BACAN__A0A6L7H2P2_BACAN__233aa	1	11.8
	A0A6L7GZZ9_BACAN__A0A2C3H486_BACAN__224aa	1	11.8
	A0A6L7GZZ9_BACAN__A0A6L7HLT1_BACAN__232aa	1	11.8
	A0A6L7GZZ9_BACAN__A0A2B6BDN2_BACAN__217aa	1	6.8
	A0A6L7GZZ9_BACAN__A0A6H3A8V4_BACAN__229aa	1	11.7
	A0A6L7GZZ9_BACAN__Q6EZZ2_BACAN__232aa	1	9
	A0A6L7GZZ9_BACAN__A0A6H3AE25_BACAN__225aa	1	11.7
	A0A6L7GZZ9_BACAN__A0A6L8P0Q3_BACAN__235aa	1	9.4
	A0A6L7GZZ9_BACAN__A0A2C3H2F2_BACAN__228aa	1	7.2
	A0A6L7GZZ9_BACAN__A0A1J9VSC3_BACAN__229aa	1	3.1
	A0A6L7GZZ9_BACAN__Q81RF0_BACAN__217aa	1	10.3
	A0A6L7GZZ9_BACAN__RPOZ_BACAN__232aa	1	11.8
	A0A6L7GZZ9_BACAN__A0A6L8P2L2_BACAN__229aa	1	10.6
	A0A6L7GZZ9_BACAN__A0A6L7HCT1_BACAN__222aa	1	11.7
	A0A6L7GZZ9_BACAN__A0A0F7RKV7_BACAN__235aa	1	4.8
	A0A6L7GZZ9_BACAN__A0A2A8KT52_BACAN__219aa	1	9.7
	A0A6L7GZZ9_BACAN__ATPL_BACAN__234aa	1	11.8
	A0A6L7GZZ9_BACAN__Q81TY4_BACAN__234aa	1	10
	A0A6L7GZZ9_BACAN__A0A6L7HDJ6_BACAN__221aa	1	11.6
	A0A6L7GZZ9_BACAN__A0A6L7H339_BACAN__226aa	1	11.9
	A0A6L7GZZ9_BACAN__A0A6H3AFK5_BACAN__218aa	1	11.9
	A0A6L7GZZ9_BACAN__A0A6L8NUR2_BACAN__235aa	1	11.5
	A0A6L7GZZ9_BACAN__A0A6L8PF01_BACAN__222aa	1	11.7
	A0A6L7GZZ9_BACAN__A0A6L7HCL6_BACAN__296aa	1	11.5
	A0A6L7GZZ9_BACAN__A0A6L7H2G9_BACAN__298aa	1	11.8
	A0A6L7GZZ9_BACAN__A0A2B0Y6K3_BACAN__292aa	1	11.8
	A0A6L7GZZ9_BACAN__A0A6L7HKW7_BACAN__297aa	1	8.8
	A0A6L7GZZ9_BACAN__A0A0J1HQH9_BACAN__302aa	1	11.9
	A0A6L7GZZ9_BACAN__A0A6L7GZ59_BACAN__261aa	1	10.6
	A0A6L7GZZ9_BACAN__Q81VL8_BACAN__633aa	1	11.1
	A0A6L7GZZ9_BACAN__A0A3P1U102_BACAN__628aa	1	11.5
	A0A6L7GZZ9_BACAN__A0A6L7GZZ2_BACAN__652aa	1	6.7
	A0A6L7GZZ9_BACAN__A0A3P1UBP2_BACAN__717aa	1	11.3
	A0A6L7GZZ9_BACAN__SYP2_BACAN__670aa	1	10.7
	A0A6L7GZZ9_BACAN__A0A6L7H597_BACAN__642aa	1	11.1
	A0A6L7GZZ9_BACAN__A0A6L8P1C8_BACAN__677aa	1	6
	A0A6L7GZZ9_BACAN__A0A6L7H040_BACAN__670aa	1	11.5
	A0A6L7GZZ9_BACAN__A0A6L8PCS7_BACAN__671aa	1	11.1
	A0A6L7GZZ9_BACAN__A0A384KP95_BACAN__640aa	1	11.9
	A0A6L7GZZ9_BACAN__Q9X321_BACAN__654aa	1	5.8
	A0A6L7GZZ9_BACAN__A0A6L8NZG3_BACAN__623aa	1	10.7
	A0A6L7GZZ9_BACAN__A0A6L7HT94_BACAN__670aa	1	11.4
	A0A6L7GZZ9_BACAN__A0A6H3AB30_BACAN__638aa	1	6.4
	A0A6L7GZZ9_BACAN__A0A6L7HC05_BACAN__627aa	1	11.8
	A0A6L7GZZ9_BACAN__A0A0F7RE19_BACAN__672aa	1	5.3
	A0A6L7GZZ9_BACAN__A0A6L8PZ38_BACAN__718aa	1	7.9
	A0A6L7GZZ9_BACAN__ATPB_BACAN__631aa	1	11.2
	A0A6L7GZZ9_BACAN__SELO_BACAN__650aa	1	11.9
	A0A6L7GZZ9_BACAN__A0A6L7H3W8_BACAN__695aa	1	7.8
	A0A6L7GZZ9_BACAN__A0A6L8Q0T8_BACAN__626aa	1	11.2
	A0A6L7GZZ9_BACAN__A0A6L7HDT0_BACAN__708aa	1	7.3
	A0A6L7GZZ9_BACAN__Q81TM3_BACAN__633aa	1	11.4
	A0A6L7GZZ9_BACAN__A0A6L7H7M3_BACAN__691aa	1	11
	A0A6L7GZZ9_BACAN__A0A6L7HS57_BACAN__648aa	1	11.4
	A0A6L7GZZ9_BACAN__FOSB1_BACAN__300aa	1	11.9
	A0A6L7GZZ9_BACAN__RS8_BACAN__294aa	1	11.4
	A0A6L7GZZ9_BACAN__D1MPW9_BACAN__300aa	1	9.7
	A0A6L7GZZ9_BACAN__A0A6H3A7T0_BACAN__299aa	1	11.9
	A0A6L7GZZ9_BACAN__A0A6L7HK46_BACAN__297aa	1	11.5
	A0A6L7GZZ9_BACAN__A0A6L8NYP2_BACAN__301aa	1	11.3
	A0A6L7GZZ9_BACAN__Y3063_BACAN__308aa	1	10.6
	A0A6L7GZZ9_BACAN__Q81PH6_BACAN__308aa	1	11.7
	A0A6L7GZZ9_BACAN__A0A6L8PTD8_BACAN__305aa	1	10.8
	A0A6L7GZZ9_BACAN__Q81Q97_BACAN__294aa	1	11.7
	A0A6L7GZZ9_BACAN__A0A3P1U892_BACAN__298aa	1	11.2
	A0A6L7GZZ9_BACAN__A0A3P1UD92_BACAN__304aa	1	7
	A0A6L7GZZ9_BACAN__A0A0F7RGJ0_BACAN__300aa	1	11.4
	A0A6L7GZZ9_BACAN__Y6602_BACAN__307aa	1	11.9
	A0A6L7GZZ9_BACAN__A0A3P1TV96_BACAN__308aa	1	11.7
	A0A6L7GZZ9_BACAN__A0A6L7HN72_BACAN__306aa	1	11.6
	A0A6L7GZZ9_BACAN__A0A6L8P313_BACAN__296aa	1	11.3
	A0A6L7GZZ9_BACAN__A0A4Y1WC04_BACAN__307aa	1	11.8
	A0A6L7GZZ9_BACAN__A0A6L8PQD6_BACAN__285aa	1	11.2
	A0A6L7GZZ9_BACAN__A0A6L8NUY7_BACAN__292aa	1	2.5
	A0A6L7GZZ9_BACAN__A0A6L8PR93_BACAN__297aa	1	9
	A0A6L7GZZ9_BACAN__A0A6L8NZ30_BACAN__296aa	1	11.7
	A0A6L7GZZ9_BACAN__A0A6L7HMY9_BACAN__291aa	1	11.5
	A0A6L7GZZ9_BACAN__RS12_BACAN__302aa	1	11.9
	A0A6L7GZZ9_BACAN__D1MPT9_BACAN__298aa	1	11.9
	A0A6L7GZZ9_BACAN__A0A3P1U4C2_BACAN__300aa	1	10.7
	A0A6L7GZZ9_BACAN__A0A6L7GZQ8_BACAN__294aa	1	11.2
	A0A6L7GZZ9_BACAN__DPS2_BACAN__308aa	1	11.5
	A0A6L7GZZ9_BACAN__A0A1T3UX02_BACAN__305aa	1	11.4
	A0A6L7GZZ9_BACAN__A0A6L8PRC1_BACAN__298aa	1	7.6
	A0A6L7GZZ9_BACAN__A0A6L8PHA9_BACAN__227aa	1	11.1
	A0A6L7GZZ9_BACAN__Y6511_BACAN__229aa	1	11.8
	A0A6L7GZZ9_BACAN__A0A0F7RGR7_BACAN__618aa	1	6.1
	A0A6L7GZZ9_BACAN__A0A6L8NXJ1_BACAN__284aa	1	11.8
	A0A6L7GZZ9_BACAN__A0A6L7H448_BACAN__263aa	1	11.7
	A0A6L7GZZ9_BACAN__A0A348A5V3_BACAN__263aa	1	4.4
	A0A6L7GZZ9_BACAN__A0A6L8P9U8_BACAN__276aa	1	11
	A0A6L7GZZ9_BACAN__A0A0F7RFX1_BACAN__272aa	1	11.8
	A0A6L7GZZ9_BACAN__A0A6L7H2D5_BACAN__280aa	1	9.3
	A0A6L7GZZ9_BACAN__A0A6L8NWB4_BACAN__275aa	1	4.8
	A0A6L7GZZ9_BACAN__RL21_BACAN__264aa	1	11.1
	A0A6L7GZZ9_BACAN__Q81QV9_BACAN__260aa	1	11.3
	A0A6L7GZZ9_BACAN__Y020_BACAN__271aa	1	11.6
	A0A6L7GZZ9_BACAN__A0A6L8Q017_BACAN__282aa	1	11.6
	A0A6L7GZZ9_BACAN__A0A6L7HEP1_BACAN__262aa	1	11.3
	A0A6L7GZZ9_BACAN__A0A6L7HRG5_BACAN__276aa	1	11.7
	A0A6L7GZZ9_BACAN__A0A348A2Y4_BACAN__264aa	1	8.2
	A0A6L7GZZ9_BACAN__A0A6L7HER7_BACAN__265aa	1	9.4
[truncated: 3,487 more rows]

## Sheet: Fig 5B
	Fig 5B. Sporulation efficiency of suppressors of ∆ipdA (top), identified through an enrichment screen. Validation of the hits from the screen using transposon insertion mutants (bottom).
	genotype	trial 1 (spores/mL)	trial 2 (spores/mL)	trial 3 (spores/mL)	average	standard error	sporulation efficiency
	WT	102000000	112000000		107000000	7.07107e+06	1
	∆ipdA::kan	6350	7600		6975	883.883	6.51869e-05
	∆ipdA::kan, sup1	25520000	32650000		29085000	5.04167e+06	0.271822
	∆ipdA::kan, sup2	6200000	8400000		7300000	1.55563e+06	0.0682243
	∆ipdA::kan, sup3	10040000	14250000		12145000	2.97692e+06	0.113505
	∆ipdA::kan, sup4	48000000	64000000		56000000	1.13137e+07	0.523364
	WT	118000000	95000000	124000000	1.12333e+08	1.5308e+07	1
	∆ipdA::kan	1910	4100	1610	2540	1359.3	2.26113e-05
	∆ipdA::kan, pdaN::Tn	10700000	14300000	11100000	1.20333e+07	1.97315e+06	0.107122
	∆ipdA::kan, pdcF::Tn	16400000	21400000	27500000	2.17667e+07	5.55908e+06	0.193769

## Sheet: Fig 5I
	Fig 5I. Sporulation efficiencies of the indicated strains.
	genotype	trial 1 (spores/mL)	trial 2 (spores/mL)	trial 3 (spores/mL)	average	standard error	sporulation efficiency
	WT	139000000	145500000	124000000	1.36167e+08	1.10265e+07	1
	ipdA::Tn	5120	4380	4890	4796.67	378.726	3.52264e-05
	ipdA::Tn + ipdA	103200000	91500000	112000000	1.02233e+08	1.02841e+07	0.750796
	ipdA::Tn + ipdA-his6	134000000	86000000	103000000	1.07667e+08	2.43379e+07	0.790698
	ipdA::Tn + ipdAN73A, Q76A, D80A-his6	34700	10100	22400	22400	12300	0.000164504

## Sheet: Fig Qa
	Fig Qa. Growth curves of B. subtilis chronically exposed to lysozyme (2 µg/mL).
	time	biological replicate 1											time	biological replicate 2
		untreated (-)			treated (+)			average		standar error				untreated (-)			treated (+)			average		standar error
	(min)	technical replicates			technical replicates			(-)	( +)	(-)	( +)		(min)	technical replicates			technical replicates			(-)	( +)	(-)	( +)
	0	0.1149	0.11	0.1092	0.1145	0.1129	0.1108	0.111367	0.112733	0.00308599	0.00185562		0	0.1093	0.1128	0.1168	0.1054	0.107	0.1055	0.112967	0.105967	0.00375278	0.000896289
	2.99475	0.1118	0.1068	0.106	0.1128	0.1116	0.1091	0.1082	0.111167	0.00314325	0.00188768		2.99475	0.1102	0.1136	0.1175	0.1053	0.1065	0.1052	0.113767	0.105667	0.00365285	0.000723418
	5.99452	0.1125	0.1083	0.1058	0.1101	0.109	0.1065	0.108867	0.108533	0.00338575	0.00184481		5.99452	0.1104	0.1138	0.1177	0.1039	0.1058	0.1044	0.113967	0.1047	0.00365285	0.000984886
	8.99437	0.1134	0.1088	0.1073	0.1083	0.1069	0.1046	0.109833	0.1066	0.00317857	0.00186815		8.99437	0.1101	0.1136	0.1174	0.1037	0.1051	0.1036	0.1137	0.104133	0.00365103	0.00083865
	11.9944	0.114	0.1089	0.1069	0.1072	0.1061	0.1035	0.109933	0.1056	0.00366106	0.0019		11.9944	0.1097	0.1134	0.1171	0.1032	0.1048	0.1031	0.1134	0.1037	0.0037	0.000953939
	14.9942	0.1142	0.1096	0.1079	0.1064	0.105	0.1027	0.110567	0.1047	0.00325935	0.00186815		14.9942	0.1104	0.1138	0.1178	0.103	0.1043	0.1027	0.114	0.103333	0.00370405	0.00085049
	17.9939	0.1145	0.1099	0.1083	0.1063	0.1049	0.1026	0.1109	0.1046	0.0032187	0.00186815		17.9939	0.1108	0.1142	0.1183	0.1027	0.1041	0.1023	0.114433	0.103033	0.00375544	0.000945163
	20.9938	0.1162	0.1115	0.1101	0.1053	0.1038	0.1016	0.1126	0.103567	0.00319531	0.001861		20.9938	0.1115	0.1149	0.1187	0.1024	0.1038	0.1018	0.115033	0.102667	0.00360185	0.00102632
	23.9936	0.1167	0.1121	0.1103	0.1054	0.1038	0.1017	0.113033	0.103633	0.00330051	0.00185562		23.9936	0.1124	0.1163	0.1202	0.1021	0.1035	0.1019	0.1163	0.1025	0.0039	0.00087178
	26.9936	0.118	0.1131	0.1117	0.1051	0.1037	0.1014	0.114267	0.1034	0.00330807	0.00186815		26.9936	0.1126	0.1164	0.1203	0.1023	0.1034	0.1017	0.116433	0.102467	0.00385011	0.000862168
	29.9934	0.119	0.1142	0.1126	0.1051	0.1037	0.1014	0.115267	0.1034	0.00333067	0.00186815		29.9934	0.114	0.1179	0.1217	0.1021	0.1032	0.1011	0.117867	0.102133	0.00385011	0.0010504
	32.9933	0.121	0.1163	0.1145	0.1051	0.1037	0.1014	0.117267	0.1034	0.00335609	0.00186815		32.9933	0.1148	0.1187	0.1225	0.1019	0.103	0.1013	0.118667	0.102067	0.00385011	0.000862168
	35.9931	0.1222	0.1174	0.1158	0.1051	0.1037	0.1014	0.118467	0.1034	0.00333067	0.00186815		35.9931	0.1165	0.1199	0.1238	0.1022	0.1028	0.1011	0.120067	0.102033	0.00365285	0.000862168
	38.993	0.1256	0.1208	0.1192	0.105	0.1037	0.1012	0.121867	0.1033	0.00333067	0.00193132		38.993	0.1175	0.1213	0.1251	0.1017	0.1027	0.1011	0.1213	0.101833	0.0038	0.00080829
	41.9927	0.1276	0.1228	0.1213	0.1048	0.1034	0.1011	0.1239	0.1031	0.0032909	0.00186815		41.9927	0.1196	0.1229	0.127	0.102	0.1029	0.1011	0.123167	0.102	0.0037072	0.0009
	44.9926	0.1294	0.1248	0.1234	0.1046	0.103	0.1009	0.125867	0.102833	0.003139	0.00185562		44.9926	0.1208	0.1246	0.1284	0.1019	0.1027	0.1011	0.1246	0.1019	0.0038	0.0008
	47.9924	0.1326	0.1279	0.1265	0.104	0.1026	0.1003	0.129	0.1023	0.00319531	0.00186815		47.9924	0.1223	0.1259	0.1299	0.1019	0.1026	0.101	0.126033	0.101833	0.00380175	0.000802081
	50.9922	0.1355	0.1308	0.1289	0.104	0.1025	0.1003	0.131733	0.102267	0.00339755	0.001861		50.9922	0.1242	0.1277	0.1316	0.1017	0.1026	0.1009	0.127833	0.101733	0.0037018	0.00085049
	53.9919	0.1389	0.1341	0.1325	0.1041	0.1028	0.1002	0.135167	0.102367	0.00333067	0.00198578		53.9919	0.127	0.1308	0.1347	0.1023	0.1026	0.101	0.130833	0.101967	0.00385011	0.00085049
	56.9919	0.1432	0.1384	0.1368	0.1042	0.1028	0.1005	0.139467	0.1025	0.00333067	0.00186815		56.9919	0.1294	0.1328	0.1366	0.1018	0.1023	0.1006	0.132933	0.101567	0.00360185	0.000873689
	59.9915	0.1472	0.1424	0.141	0.104	0.1026	0.1003	0.143533	0.1023	0.00325167	0.00186815		59.9915	0.1317	0.1354	0.1391	0.1016	0.1023	0.1007	0.1354	0.101533	0.0037	0.000802081
	62.9915	0.1506	0.1456	0.144	0.104	0.1026	0.1003	0.146733	0.1023	0.00344287	0.00186815		62.9915	0.1355	0.1393	0.1431	0.1015	0.1022	0.1005	0.1393	0.1014	0.0038	0.0008544
	65.9915	0.1544	0.1496	0.1482	0.1035	0.1021	0.1	0.150733	0.101867	0.00325167	0.00176163		65.9915	0.1385	0.1424	0.1461	0.1017	0.1024	0.1007	0.142333	0.1016	0.00380044	0.0008544
	68.9913	0.1578	0.152	0.1514	0.1039	0.1025	0.1002	0.153733	0.1022	0.00353459	0.00186815		68.9913	0.1423	0.1463	0.1502	0.1018	0.1023	0.1007	0.146267	0.1016	0.00395011	0.000818535
	71.9911	0.1626	0.1575	0.156	0.1041	0.1027	0.1004	0.1587	0.1024	0.00345977	0.00186815		71.9911	0.1465	0.1501	0.154	0.1018	0.1024	0.1007	0.1502	0.101633	0.003751	0.000862168
	74.991	0.1644	0.1583	0.1564	0.1039	0.1025	0.1002	0.1597	0.1022	0.00417971	0.00186815		74.991	0.1503	0.154	0.1578	0.1021	0.1024	0.1006	0.154033	0.1017	0.00375011	0.000964365
	77.9908	0.1694	0.1645	0.1633	0.1041	0.1027	0.1004	0.165733	0.1024	0.00323161	0.00186815		77.9908	0.1565	0.1604	0.1641	0.1017	0.1022	0.1006	0.160333	0.1015	0.00380044	0.000818535
	80.9908	0.1735	0.1685	0.1672	0.1038	0.1024	0.1001	0.169733	0.1021	0.00332616	0.00186815		80.9908	0.1601	0.1639	0.1679	0.1018	0.1024	0.1008	0.163967	0.101667	0.00390043	0.00080829
	83.9905	0.1767	0.1714	0.1699	0.1039	0.1025	0.1002	0.172667	0.1022	0.00357258	0.00186815		83.9905	0.1649	0.1686	0.1724	0.1018	0.1022	0.1005	0.168633	0.1015	0.00375011	0.000888819
	86.9906	0.1795	0.1744	0.1731	0.1041	0.1027	0.1004	0.175667	0.1024	0.0033828	0.00186815		86.9906	0.1703	0.1743	0.1781	0.1017	0.1022	0.1006	0.174233	0.1015	0.00390043	0.000818535
	89.9905	0.1854	0.1806	0.1792	0.104	0.1028	0.1001	0.181733	0.1023	0.00325167	0.0019975		89.9905	0.1766	0.1801	0.184	0.1016	0.1022	0.1005	0.180233	0.101433	0.0037018	0.000862168
	92.9902	0.1896	0.1844	0.183	0.1038	0.1024	0.1001	0.185667	0.1021	0.00347755	0.00186815		92.9902	0.1796	0.1831	0.187	0.1018	0.1022	0.1007	0.183233	0.101567	0.0037018	0.000776745
	95.9901	0.1936	0.1884	0.1872	0.1039	0.1025	0.1002	0.189733	0.1022	0.00340196	0.00186815		95.9901	0.1855	0.1892	0.193	0.1018	0.1024	0.1005	0.189233	0.101567	0.00375011	0.000971253
	98.9901	0.1996	0.1945	0.1931	0.1038	0.1025	0.1	0.195733	0.1021	0.00342101	0.00193132		98.9901	0.1885	0.1923	0.196	0.1017	0.1022	0.1006	0.192267	0.1015	0.00375011	0.000818535
	101.99	0.2046	0.1987	0.1987	0.1038	0.1026	0.1002	0.200667	0.1022	0.00340637	0.00183303		101.99	0.1924	0.1962	0.2	0.1017	0.1022	0.1004	0.1962	0.101433	0.0038	0.000929157
	104.99	0.2106	0.2053	0.2043	0.104	0.1026	0.1003	0.206733	0.1023	0.00338575	0.00186815		104.99	0.2002	0.2042	0.208	0.1019	0.1021	0.1005	0.204133	0.1015	0.00390043	0.00087178
	107.99	0.2186	0.2133	0.2121	0.1043	0.1029	0.1006	0.214667	0.1026	0.00345881	0.00186815		107.99	0.2023	0.2062	0.21	0.1015	0.1021	0.1004	0.206167	0.101333	0.00385011	0.000862168
	110.989	0.2223	0.2174	0.2163	0.1038	0.1024	0.1001	0.218667	0.1021	0.00319427	0.00186815		110.989	0.2072	0.2106	0.2145	0.1018	0.1022	0.1006	0.210767	0.101533	0.00365285	0.000832666
	113.989	0.2306	0.225	0.2244	0.1038	0.1023	0.1001	0.226667	0.102067	0.00341955	0.001861		113.989	0.2139	0.2174	0.2212	0.102	0.1023	0.1004	0.2175	0.101567	0.00365103	0.00102144
	116.989	0.2346	0.2295	0.228	0.1042	0.1028	0.1005	0.2307	0.1025	0.00345977	0.00186815		116.989	0.2201	0.2239	0.2277	0.1021	0.1019	0.1004	0.2239	0.101467	0.0038	0.000929157
	119.989	0.2416	0.2365	0.2351	0.104	0.1026	0.1003	0.237733	0.1023	0.00342101	0.00186815		119.989	0.224	0.2275	0.2314	0.1017	0.1021	0.1005	0.227633	0.101433	0.0037018	0.000832666
	122.989	0.2507	0.2455	0.244	0.1042	0.1028	0.1005	0.246733	0.1025	0.00351615	0.00186815		122.989	0.2322	0.236	0.24	0.1017	0.1022	0.1004	0.236067	0.101433	0.00390043	0.000929157
	125.989	0.2575	0.2524	0.2512	0.1044	0.1028	0.1007	0.2537	0.102633	0.00334515	0.00185562		125.989	0.2379	0.2417	0.2454	0.1018	0.1021	0.1004	0.241667	0.101433	0.00375011	0.000907377
	128.989	0.263	0.2577	0.2583	0.1039	0.1025	0.1002	0.259667	0.1022	0.0029023	0.00186815		128.989	0.2454	0.2486	0.2525	0.1016	0.1022	0.1005	0.248833	0.101433	0.00355575	0.000862168
	131.989	0.2704	0.2654	0.2643	0.1043	0.1029	0.1006	0.2667	0.1026	0.00325115	0.00186815		131.989	0.2495	0.2533	0.2572	0.1016	0.1021	0.1003	0.253333	0.101333	0.00385011	0.000929157
	134.989	0.2776	0.2726	0.271	0.1038	0.1024	0.1001	0.273733	0.1021	0.00344287	0.00186815		134.989	0.2581	0.2618	0.2657	0.1019	0.1021	0.1004	0.261867	0.101467	0.00380044	0.000929157
	137.988	0.2885	0.2834	0.2821	0.104	0.1026	0.1003	0.284667	0.1023	0.0033828	0.00186815		137.988	0.269	0.2728	0.2768	0.1018	0.1021	0.1004	0.272867	0.101433	0.00390043	0.000907377
	140.988	0.2974	0.2923	0.2913	0.1039	0.1027	0.1	0.293667	0.1022	0.00327159	0.0019975		140.988	0.2774	0.2814	0.2851	0.1014	0.1021	0.1003	0.2813	0.101267	0.00385097	0.000907377
	143.988	0.3067	0.3016	0.2999	0.1039	0.1024	0.1003	0.302733	0.1022	0.00353883	0.00180831		143.988	0.2868	0.2908	0.2947	0.1017	0.102	0.1004	0.290767	0.101367	0.00395011	0.00085049
	146.988	0.3138	0.3082	0.3071	0.104	0.1025	0.1003	0.3097	0.102267	0.00359305	0.001861		146.988	0.2987	0.3028	0.3069	0.1018	0.1019	0.1003	0.3028	0.101333	0.0041	0.000896289
	149.988	0.3236	0.3193	0.3161	0.1041	0.1027	0.1004	0.319667	0.1024	0.00376342	0.00186815		149.988	0.3105	0.3143	0.318	0.1016	0.1022	0.1005	0.314267	0.101433	0.00375011	0.000862168
	152.988	0.3315	0.3265	0.3252	0.1039	0.1025	0.1002	0.327733	0.1022	0.00332616	0.00186815		152.988	0.3253	0.3291	0.333	0.1017	0.1021	0.1004	0.329133	0.1014	0.00385011	0.000888819
	155.988	0.3415	0.3364	0.3351	0.1041	0.1028	0.1003	0.337667	0.1024	0.0033828	0.00193132		155.988	0.3387	0.3424	0.3463	0.1018	0.1021	0.1003	0.342467	0.1014	0.00380044	0.000964365
	158.988	0.3536	0.3495	0.346	0.1038	0.1025	0.1	0.3497	0.1021	0.00380395	0.00193132		158.988	0.3521	0.3559	0.3599	0.1018	0.1022	0.1003	0.355967	0.101433	0.00390043	0.00100167
	161.988	0.3667	0.3615	0.36	0.1039	0.1027	0.1	0.362733	0.1022	0.00351615	0.0019975		161.988	0.3686	0.3724	0.3763	0.1017	0.1021	0.1004	0.372433	0.1014	0.00385011	0.000888819
	164.987	0.3786	0.3734	0.3721	0.1039	0.1024	0.1002	0.3747	0.102167	0.00343948	0.001861		164.987	0.3824	0.3862	0.39	0.1013	0.1021	0.1004	0.3862	0.101267	0.0038	0.00085049
	167.987	0.3925	0.3874	0.3863	0.104	0.1027	0.1001	0.388733	0.102267	0.00330807	0.00198578		167.987	0.3976	0.4011	0.405	0.1013	0.1022	0.1002	0.401233	0.101233	0.0037018	0.00100167
	170.987	0.4086	0.4034	0.4021	0.1039	0.1025	0.1002	0.4047	0.1022	0.00343948	0.00186815		170.987	0.4125	0.4162	0.42	0.1012	0.1021	0.1002	0.416233	0.101167	0.00375011	0.000950438
	173.987	0.4246	0.4195	0.418	0.104	0.1027	0.1002	0.4207	0.1023	0.00345977	0.00193132		173.987	0.4249	0.4287	0.4325	0.1015	0.1019	0.1002	0.4287	0.1012	0.0038	0.000888819
	176.987	0.4415	0.4364	0.4351	0.104	0.1025	0.1003	0.437667	0.102267	0.0033828	0.001861		176.987	0.4408	0.4447	0.4485	0.1015	0.1021	0.1002	0.444667	0.101267	0.00385011	0.000971253
	179.987	0.4637	0.4582	0.4571	0.1042	0.1028	0.1005	0.459667	0.1025	0.00353601	0.00186815		179.987	0.4645	0.4684	0.4721	0.1014	0.1023	0.1005	0.468333	0.1014	0.00380044	0.0009
	182.987	0.4834	0.4783	0.4773	0.1045	0.1031	0.1008	0.479667	0.1028	0.00327159	0.00186815		182.987	0.4833	0.4875	0.4914	0.1016	0.1023	0.1002	0.4874	0.101367	0.00405093	0.00106927
	185.986	0.5046	0.4982	0.4964	0.1039	0.1026	0.1001	0.499733	0.1022	0.00430968	0.00193132		185.986	0.5037	0.5072	0.5112	0.1015	0.1022	0.1006	0.507367	0.101433	0.00375278	0.000802081
	188.986	0.5236	0.518	0.5175	0.1041	0.1027	0.1002	0.5197	0.102333	0.00338674	0.00197569		188.986	0.5165	0.5204	0.5242	0.1015	0.1022	0.1004	0.520367	0.101367	0.00385011	0.000907377
	191.986	0.5486	0.5433	0.5422	0.104	0.1027	0.1002	0.5447	0.1023	0.00342199	0.00193132		191.986	0.5347	0.5384	0.5421	0.1013	0.1022	0.1002	0.5384	0.101233	0.0037	0.00100167
	194.986	0.5695	0.5646	0.563	0.1045	0.1031	0.1008	0.5657	0.1028	0.00338674	0.00186815		194.986	0.5645	0.5682	0.572	0.1016	0.102	0.1003	0.568233	0.1013	0.00375011	0.000888819
	197.986	0.5885	0.5833	0.5824	0.1039	0.1025	0.1002	0.584733	0.1022	0.00329292	0.00186815		197.986	0.5848	0.5887	0.5925	0.1015	0.1021	0.1004	0.588667	0.101333	0.00385011	0.000862168
	200.986	0.6134	0.6086	0.6071	0.1038	0.1025	0.1001	0.6097	0.102133	0.0032909	0.00187705		200.986	0.6031	0.607	0.6108	0.1015	0.1019	0.1004	0.606967	0.101267	0.00385011	0.000776745
	203.986	0.6339	0.6283	0.6268	0.1043	0.1029	0.1006	0.629667	0.1026	0.0037421	0.00186815		203.986	0.6231	0.6272	0.631	0.1014	0.102	0.1003	0.6271	0.101233	0.00395095	0.000862168
	206.985	0.6536	0.6483	0.6473	0.104	0.1028	0.1001	0.649733	0.1023	0.00338575	0.0019975		206.985	0.641	0.6443	0.6482	0.1014	0.1024	0.1003	0.6445	0.101367	0.00360416	0.0010504
	209.985	0.6771	0.6725	0.6707	0.104	0.1026	0.1003	0.673433	0.1023	0.00330051	0.00186815		209.985	0.6639	0.6674	0.6711	0.1017	0.1022	0.1004	0.667467	0.101433	0.00360046	0.000929157
	212.985	0.6959	0.6908	0.6898	0.1041	0.1027	0.1004	0.692167	0.1024	0.00327159	0.00186815		212.985	0.6829	0.6861	0.6901	0.1015	0.1021	0.1006	0.686367	0.1014	0.0036074	0.000754983
	215.985	0.7143	0.7094	0.7082	0.104	0.1027	0.1001	0.710633	0.102267	0.00323161	0.00198578		215.985	0.7029	0.7062	0.71	0.1016	0.102	0.1003	0.706367	0.1013	0.00355293	0.000888819
	218.985	0.7331	0.7278	0.7262	0.1047	0.1034	0.1009	0.729033	0.103	0.00361156	0.00193132		218.985	0.7216	0.7251	0.729	0.1016	0.1022	0.1004	0.725233	0.1014	0.0037018	0.000916515
	221.985	0.7484	0.7434	0.7423	0.1044	0.103	0.1007	0.7447	0.1027	0.00325115	0.00186815		221.985	0.7323	0.7363	0.7398	0.1015	0.102	0.1004	0.736133	0.1013	0.00375278	0.000818535
	224.985	0.7677	0.7627	0.7614	0.1038	0.1025	0.1	0.763933	0.1021	0.00332616	0.00193132		224.985	0.7475	0.7514	0.7551	0.1015	0.102	0.1004	0.751333	0.1013	0.00380044	0.000818535
	227.985	0.7825	0.7786	0.7771	0.104	0.1026	0.1003	0.7794	0.1023	0.00278747	0.00186815		227.985	0.7572	0.7614	0.7652	0.1016	0.1023	0.1003	0.761267	0.1014	0.00400167	0.00101489
	230.984	0.7982	0.7939	0.7933	0.1042	0.1028	0.1005	0.795133	0.1025	0.0026727	0.00186815		230.984	0.7711	0.7746	0.7785	0.1013	0.1021	0.1003	0.774733	0.101233	0.0037018	0.00090185
	233.984	0.8136	0.8083	0.8073	0.1041	0.1029	0.1002	0.809733	0.1024	0.00338575	0.0019975		233.984	0.7827	0.7864	0.7902	0.1015	0.102	0.1003	0.786433	0.101267	0.00375011	0.000873689
	236.984	0.8222	0.8172	0.8161	0.1039	0.1025	0.1002	0.8185	0.1022	0.00325115	0.00186815		236.984	0.7941	0.7977	0.8015	0.1014	0.1021	0.1004	0.797767	0.1013	0.00370045	0.0008544
	239.984	0.8311	0.8263	0.8247	0.1041	0.1027	0.1004	0.827367	0.1024	0.00333067	0.00186815		239.984	0.8047	0.8084	0.8122	0.1014	0.1021	0.1002	0.808433	0.101233	0.00375011	0.000960902
	242.982	0.838	0.8329	0.8318	0.1039	0.1024	0.1002	0.834233	0.102167	0.00330807	0.001861		242.982	0.8115	0.8166	0.8204	0.1016	0.1019	0.1003	0.816167	0.101267	0.0044658	0.00085049
	245.982	0.8431	0.8382	0.8372	0.1038	0.1025	0.1	0.8395	0.1021	0.00315753	0.00193132		245.982	0.818	0.8214	0.8253	0.1015	0.1022	0.1004	0.821567	0.101367	0.00365285	0.000907377
	248.981	0.8471	0.8423	0.8408	0.104	0.1025	0.1003	0.8434	0.102267	0.0032909	0.001861		248.981	0.8231	0.8268	0.8308	0.1012	0.102	0.1004	0.8269	0.1012	0.00385097	0.0008
	251.981	0.8513	0.8464	0.845	0.1038	0.1024	0.1001	0.847567	0.1021	0.00330807	0.00186815		251.981	0.8301	0.8338	0.8376	0.1013	0.1022	0.1003	0.833833	0.101267	0.00375011	0.000950438
	254.981	0.855	0.8501	0.8487	0.1041	0.1028	0.1003	0.851267	0.1024	0.00330807	0.00193132		254.981	0.8364	0.8399	0.8436	0.1012	0.102	0.1002	0.839967	0.101133	0.00360046	0.00090185
	257.981	0.8605	0.8557	0.8543	0.104	0.1028	0.1	0.856833	0.102267	0.00325167	0.00205264		257.981	0.841	0.8446	0.8485	0.1012	0.1022	0.1002	0.8447	0.1012	0.003751	0.001
	260.981	0.8629	0.8581	0.8566	0.104	0.1028	0.1003	0.8592	0.102367	0.0032909	0.00188768		260.981	0.8483	0.8514	0.8552	0.1012	0.102	0.1003	0.851633	0.101167	0.00345591	0.00085049
	263.98	0.8665	0.8615	0.8604	0.1041	0.1028	0.1003	0.8628	0.1024	0.00325115	0.00193132		263.98	0.8514	0.8547	0.8585	0.101	0.102	0.1004	0.854867	0.101133	0.00355293	0.00080829
	266.98	0.8714	0.8662	0.8652	0.1043	0.1029	0.1005	0.8676	0.102567	0.00332866	0.0019218		266.98	0.8546	0.8583	0.8621	0.1016	0.1022	0.1005	0.858333	0.101433	0.00375011	0.000862168
	269.98	0.8735	0.8681	0.8674	0.1041	0.1027	0.1004	0.869667	0.1024	0.00333816	0.00186815		269.98	0.8585	0.8624	0.8662	0.1012	0.1022	0.1003	0.862367	0.101233	0.00385011	0.000950438
	272.98	0.8773	0.8723	0.8712	0.104	0.1026	0.1002	0.8736	0.102267	0.00325115	0.0019218		272.98	0.8619	0.8656	0.8694	0.1014	0.1021	0.1004	0.865633	0.1013	0.00375011	0.0008544
	275.98	0.883	0.8781	0.8769	0.1043	0.1029	0.1006	0.879333	0.1026	0.00323161	0.00186815		275.98	0.8631	0.8669	0.8709	0.1014	0.1021	0.1004	0.866967	0.1013	0.00390043	0.0008544
	278.98	0.8859	0.8809	0.8798	0.104	0.1027	0.1002	0.8822	0.1023	0.00325115	0.00193132		278.98	0.8639	0.8681	0.8722	0.1011	0.1021	0.1003	0.868067	0.101167	0.0041501	0.00090185
	281.979	0.8881	0.8831	0.882	0.1043	0.1029	0.1006	0.8844	0.1026	0.00325115	0.00186815		281.979	0.8668	0.8708	0.8746	0.1012	0.1022	0.1004	0.870733	0.101267	0.00390043	0.00090185
	284.979	0.8904	0.8853	0.8843	0.1041	0.1026	0.1004	0.886667	0.102367	0.00327159	0.001861		284.979	0.8668	0.8707	0.8745	0.101	0.102	0.1004	0.870667	0.101133	0.00385011	0.00080829
	287.979	0.8911	0.886	0.885	0.1041	0.1026	0.1004	0.887367	0.102367	0.00327159	0.001861		287.979	0.8692	0.8727	0.8767	0.1013	0.1021	0.1004	0.872867	0.101267	0.00375278	0.00085049
	290.979	0.8956	0.8906	0.8895	0.1044	0.1028	0.1007	0.8919	0.102633	0.00325115	0.00185562		290.979	0.8712	0.8752	0.8792	0.1014	0.102	0.1005	0.8752	0.1013	0.004	0.000754983
	293.979	0.8978	0.8929	0.8915	0.104	0.1026	0.1003	0.894067	0.1023	0.00330807	0.00186815		293.979	0.8739	0.8776	0.8814	0.1016	0.1021	0.1003	0.877633	0.101333	0.00375011	0.000929157
	296.978	0.9022	0.896	0.8951	0.1047	0.1022	0.1005	0.897767	0.102467	0.00386566	0.00211266		296.978	0.8772	0.881	0.885	0.1012	0.1021	0.1002	0.881067	0.101167	0.00390043	0.000950438
	300	0.9075	0.8999	0.8994	0.1053	0.1027	0.1007	0.902267	0.1029	0.00453909	0.00230651		300	0.8802	0.8859	0.8894	0.1019	0.1023	0.1004	0.885167	0.101533	0.00464363	0.00100167

## Sheet: Fig Qb
	Fig Qb. Growth curves of B. anthracis chronically exposed to lysozyme (600 µg/mL) .
	time	biological replicate 1																															time	biological replicate 2
		WT										pdaN::Tn										pdcF::Tn												WT										pdaN::Tn
	(min)	untreated (-)			treated (+)			average		standar error		untreated (-)			treated (+)			average		standar error		untreated (-)			treated (+)			average		standar error			(min)	untreated (-)			treated (+)			average		standar error		untreated (-)			treated (+)
		technical replicates			technical replicates			(-)	( +)	(-)	( +)	technical replicates			technical replicates			(-)	( +)	(-)	( +)	technical replicates			technical replicates			(-)	( +)	(-)	( +)			technical replicates			technical replicates			(-)	( +)	(-)	( +)	technical replicates			technical replicates
	0	0.108	0.1104	0.1131	0.1159	0.1161	0.1173	0.1105	0.116433	0.00255147	0.000757188	0.1082	0.1049	0.115	0.1119	0.111	0.1144	0.109367	0.112433	0.00515008	0.00176163	0.1097	0.1131	0.1031	0.1124	0.1106	0.1132	0.108633	0.112067	0.00508462	0.00133167		0	0.1097	0.1131	0.1031	0.1122	0.1152	0.1175	0.108633	0.114967	0.00508462	0.00265769	0.1188	0.1171	0.1221	0.1099	0.1132	0.1166
	2.99475	0.1076	0.11	0.1127	0.1146	0.1157	0.1167	0.1101	0.115667	0.00255147	0.0010504	0.1078	0.1045	0.1146	0.1111	0.1102	0.1136	0.108967	0.111633	0.00515008	0.00176163	0.1106	0.1132	0.104	0.1116	0.1098	0.1124	0.109267	0.111267	0.00474271	0.00133167		2.99475	0.1106	0.1132	0.104	0.1121	0.1149	0.1174	0.109267	0.1148	0.00474271	0.00265141	0.1186	0.1154	0.1204	0.1092	0.1125	0.1157
	5.99452	0.1074	0.1098	0.1126	0.1152	0.1169	0.1171	0.109933	0.1164	0.00260256	0.00104403	0.1078	0.1045	0.1146	0.1116	0.1107	0.1141	0.108967	0.112133	0.00515008	0.00176163	0.1111	0.1136	0.1047	0.1124	0.1106	0.1132	0.1098	0.112067	0.00459021	0.00133167		5.99452	0.1111	0.1136	0.1047	0.1119	0.1147	0.1172	0.1098	0.1146	0.00459021	0.00265141	0.1201	0.1154	0.1204	0.1097	0.1131	0.1162
	8.99437	0.1074	0.1098	0.1125	0.1153	0.1166	0.1175	0.1099	0.116467	0.00255147	0.00110604	0.1079	0.1046	0.1147	0.1119	0.1111	0.1144	0.109067	0.112467	0.00515008	0.00172143	0.1111	0.1139	0.1045	0.1126	0.1108	0.1134	0.109833	0.112267	0.00482632	0.00133167		8.99437	0.1111	0.1139	0.1045	0.1125	0.1151	0.1178	0.109833	0.115133	0.00482632	0.00265016	0.1198	0.1162	0.1212	0.1102	0.1134	0.1165
	11.9944	0.1073	0.1097	0.1129	0.1154	0.1166	0.1178	0.109967	0.1166	0.00280951	0.0012	0.1083	0.105	0.1151	0.1126	0.1117	0.1151	0.109467	0.113133	0.00515008	0.00176163	0.1113	0.1139	0.1048	0.114	0.1122	0.1148	0.11	0.113667	0.00468722	0.00133167		11.9944	0.1113	0.1139	0.1048	0.1132	0.1156	0.1185	0.11	0.115767	0.00468722	0.00265393	0.1191	0.1171	0.1221	0.1108	0.1141	0.1176
	14.9942	0.1078	0.1102	0.1128	0.1142	0.1173	0.1183	0.110267	0.1166	0.00250067	0.00213776	0.1078	0.1045	0.1146	0.113	0.1121	0.1155	0.108967	0.113533	0.00515008	0.00176163	0.1112	0.1141	0.1046	0.1152	0.1134	0.116	0.109967	0.114867	0.00486861	0.00133167		14.9942	0.1112	0.1141	0.1046	0.1133	0.1159	0.1186	0.109967	0.115933	0.00486861	0.00265016	0.11952	0.1186	0.122	0.1112	0.1144	0.1178
	17.9939	0.1076	0.11	0.1129	0.1144	0.1187	0.1189	0.110167	0.117333	0.00265393	0.00254231	0.1081	0.1048	0.1149	0.114	0.1131	0.1165	0.109267	0.114533	0.00515008	0.00176163	0.1119	0.1146	0.1053	0.1153	0.1135	0.1161	0.1106	0.114967	0.00478435	0.00133167		17.9939	0.1119	0.1146	0.1053	0.1136	0.1162	0.1189	0.1106	0.116233	0.00478435	0.00265016	0.1163	0.1206	0.124	0.1121	0.1155	0.1188
	20.9938	0.1077	0.1101	0.1135	0.116	0.1191	0.1196	0.110433	0.118233	0.00291433	0.00195021	0.108	0.1047	0.1148	0.1152	0.1143	0.1177	0.109167	0.115733	0.00515008	0.00176163	0.112	0.1149	0.1053	0.1166	0.1148	0.1174	0.110733	0.116267	0.00492375	0.00133167		20.9938	0.112	0.1149	0.1053	0.114	0.1165	0.1193	0.110733	0.1166	0.00492375	0.00265141	0.1178	0.1224	0.1258	0.1133	0.1167	0.1202
	23.9936	0.1077	0.1099	0.1138	0.1167	0.12	0.1218	0.110467	0.1195	0.00308923	0.0025865	0.1085	0.1052	0.1158	0.1161	0.1152	0.1186	0.109833	0.116633	0.00542433	0.00176163	0.112	0.1149	0.1054	0.1174	0.1156	0.1182	0.110767	0.117067	0.00486861	0.00133167		23.9936	0.112	0.1149	0.1054	0.1154	0.1178	0.1207	0.110767	0.117967	0.00486861	0.00265393	0.1188	0.1236	0.127	0.1141	0.1171	0.1203
	26.9936	0.1081	0.1103	0.1132	0.1165	0.1207	0.1223	0.110533	0.119833	0.00255799	0.00299555	0.1086	0.1053	0.1159	0.1165	0.1156	0.1189	0.109933	0.117	0.00542433	0.00170587	0.1119	0.1148	0.1053	0.1179	0.1161	0.1187	0.110667	0.117567	0.00486861	0.00133167		26.9936	0.1119	0.1148	0.1053	0.116	0.1185	0.1213	0.110667	0.1186	0.00486861	0.00265141	0.1194	0.1252	0.1286	0.1145	0.1176	0.1205
	29.9934	0.1083	0.1105	0.1134	0.116	0.1211	0.1227	0.110733	0.119933	0.00255799	0.00349905	0.1088	0.1055	0.1161	0.1166	0.11572	0.1194	0.110133	0.11724	0.00542433	0.00192167	0.1125	0.1154	0.1059	0.1178	0.116	0.1186	0.111267	0.117467	0.00486861	0.00133167		29.9934	0.1125	0.1154	0.1059	0.1162	0.119	0.1215	0.111267	0.1189	0.00486861	0.00265141	0.1205	0.1255	0.1289	0.1147	0.1178	0.1207
	32.9933	0.1084	0.1106	0.1137	0.1169	0.1218	0.1224	0.1109	0.120367	0.00266271	0.00301717	0.109	0.1057	0.1163	0.1167	0.1159	0.1193	0.110333	0.1173	0.00542433	0.00177764	0.1129	0.1157	0.1069	0.1181	0.1163	0.1189	0.111833	0.117767	0.00449592	0.00133167		32.9933	0.1129	0.1157	0.1069	0.1171	0.1194	0.1223	0.111833	0.1196	0.00449592	0.00260576	0.1207	0.1259	0.1293	0.1148	0.1178	0.1208
	35.9931	0.1085	0.1107	0.1136	0.1178	0.1222	0.1234	0.110933	0.121133	0.00255799	0.00294845	0.109	0.1057	0.1163	0.1171	0.1162	0.1196	0.110333	0.117633	0.00542433	0.00176163	0.1129	0.1159	0.107	0.1181	0.1163	0.1189	0.111933	0.117767	0.00452806	0.00133167		35.9931	0.1129	0.1159	0.107	0.1182	0.1205	0.1234	0.111933	0.1207	0.00452806	0.00260576	0.1222	0.1267	0.1301	0.1151	0.1184	0.1213
	38.993	0.109	0.1112	0.1141	0.1186	0.1217	0.1233	0.111433	0.1212	0.00255799	0.00238956	0.1096	0.1063	0.1169	0.1173	0.1164	0.1197	0.110933	0.1178	0.00542433	0.00170587	0.1135	0.1164	0.1073	0.1184	0.1166	0.1192	0.1124	0.118067	0.00464866	0.00133167		38.993	0.1135	0.1164	0.1073	0.1184	0.121	0.1236	0.1124	0.121	0.00464866	0.0026	0.1233	0.1269	0.1303	0.1153	0.1183	0.1214
	41.9927	0.1092	0.1114	0.1146	0.1189	0.1223	0.1236	0.111733	0.1216	0.00271539	0.00242693	0.1099	0.1066	0.1172	0.1176	0.1168	0.1202	0.111233	0.1182	0.00542433	0.00177764	0.1137	0.1167	0.1077	0.1181	0.1163	0.119	0.1127	0.1178	0.00458258	0.00137477		41.9927	0.1137	0.1167	0.1077	0.1193	0.122	0.1245	0.1127	0.121933	0.00458258	0.00260064	0.1242	0.128	0.1314	0.1157	0.1187	0.1218
	44.9926	0.1098	0.112	0.1149	0.11913	0.1228	0.1238	0.112233	0.12191	0.00255799	0.00245892	0.1103	0.107	0.1176	0.1175	0.1161	0.1197	0.111633	0.117767	0.00542433	0.00181475	0.1142	0.1167	0.1081	0.1185	0.1164	0.1194	0.113	0.1181	0.0044238	0.00153948		44.9926	0.1142	0.1167	0.1081	0.1196	0.1223	0.1248	0.113	0.122233	0.0044238	0.00260064	0.1269	0.1283	0.1319	0.1149	0.1179	0.1219
	47.9924	0.1098	0.112	0.1152	0.1202	0.1234	0.125	0.112333	0.122867	0.00271539	0.00244404	0.1105	0.1072	0.1178	0.1186	0.117	0.1207	0.111833	0.118767	0.00542433	0.00185562	0.1144	0.1168	0.1081	0.1191	0.117	0.12	0.1131	0.1187	0.00449333	0.00153948		47.9924	0.1144	0.1168	0.1081	0.1201	0.1226	0.1253	0.1131	0.122667	0.00449333	0.00260064	0.1274	0.1293	0.1329	0.1159	0.1189	0.1222
	50.9922	0.1104	0.1126	0.1155	0.1213	0.1242	0.1258	0.112833	0.123767	0.00255799	0.00228108	0.111	0.1077	0.1183	0.1176	0.116	0.1198	0.112333	0.1178	0.00542433	0.00190788	0.1156	0.1179	0.1094	0.1189	0.1168	0.1198	0.1143	0.1185	0.00439659	0.00153948		50.9922	0.1156	0.1179	0.1094	0.1205	0.1232	0.1257	0.1143	0.123133	0.00439659	0.00260064	0.1279	0.1298	0.1334	0.1149	0.1177	0.1218
	53.9919	0.1111	0.1136	0.1159	0.1228	0.1251	0.1262	0.113533	0.1247	0.00240069	0.00173494	0.1111	0.1079	0.1185	0.1178	0.1162	0.1201	0.1125	0.118033	0.00543691	0.00196044	0.1157	0.1179	0.1097	0.1186	0.1165	0.1195	0.114433	0.1182	0.00424421	0.00153948		53.9919	0.1157	0.1179	0.1097	0.1214	0.1238	0.1266	0.114433	0.123933	0.00424421	0.00260256	0.1286	0.1305	0.1341	0.1152	0.118	0.1219
	56.9919	0.1114	0.1139	0.1162	0.1215	0.1242	0.1256	0.113833	0.123767	0.00240069	0.00208407	0.1119	0.1087	0.1193	0.1183	0.1167	0.1203	0.1133	0.118433	0.00543691	0.0018037	0.1165	0.1189	0.1103	0.1188	0.1167	0.1197	0.115233	0.1184	0.00443772	0.00153948		56.9919	0.1165	0.1189	0.1103	0.1221	0.1245	0.1273	0.115233	0.124633	0.00443772	0.00260256	0.1296	0.1316	0.1352	0.1154	0.1183	0.1218
	59.9915	0.1115	0.114	0.1162	0.1208	0.1238	0.1258	0.1139	0.123467	0.0023516	0.00251661	0.112	0.1088	0.1194	0.1185	0.1169	0.1205	0.1134	0.118633	0.00543691	0.0018037	0.1167	0.1191	0.1107	0.1186	0.1165	0.1195	0.1155	0.1182	0.00432666	0.00153948		59.9915	0.1167	0.1191	0.1107	0.1224	0.1249	0.1276	0.1155	0.124967	0.00432666	0.00260064	0.1299	0.1322	0.1358	0.1157	0.1186	0.1216
	62.9915	0.1125	0.115	0.1173	0.1212	0.124	0.1262	0.114933	0.1238	0.00240069	0.00250599	0.1132	0.11	0.1206	0.1188	0.1174	0.1206	0.1146	0.118933	0.00543691	0.00160416	0.1178	0.1199	0.1118	0.1192	0.1171	0.1201	0.1165	0.1188	0.00420357	0.00153948		62.9915	0.1178	0.1199	0.1118	0.1229	0.1254	0.1281	0.1165	0.125467	0.00420357	0.00260064	0.1278	0.1325	0.1361	0.1163	0.1192	0.1222
	65.9915	0.1125	0.115	0.1183	0.1209	0.1238	0.1261	0.115267	0.1236	0.00290918	0.00260576	0.1132	0.11	0.1206	0.1191	0.1175	0.1215	0.1146	0.119367	0.00543691	0.00201329	0.1183	0.1205	0.1124	0.1188	0.1167	0.1197	0.117067	0.1184	0.00418848	0.00153948		65.9915	0.1183	0.1205	0.1124	0.123	0.1263	0.1282	0.117067	0.125833	0.00418848	0.00263122	0.1276	0.1332	0.1368	0.1163	0.119	0.1218
	68.9913	0.1138	0.1163	0.1184	0.1214	0.1248	0.1268	0.116167	0.124333	0.0023029	0.00273008	0.1142	0.111	0.1216	0.1197	0.1181	0.1221	0.1156	0.119967	0.00543691	0.00201329	0.1197	0.1222	0.1139	0.1187	0.1166	0.1196	0.1186	0.1183	0.00425793	0.00153948		68.9913	0.1197	0.1222	0.1139	0.1237	0.1265	0.1289	0.1186	0.126367	0.00425793	0.00260256	0.129	0.1335	0.1371	0.1169	0.1196	0.1224
	71.9911	0.1145	0.117	0.1193	0.1221	0.1252	0.1278	0.116933	0.125033	0.00240069	0.00285365	0.1145	0.1113	0.1214	0.1199	0.1183	0.1223	0.115733	0.120167	0.00516172	0.00201329	0.1202	0.1226	0.1143	0.1189	0.1168	0.1198	0.119033	0.1185	0.00427122	0.00153948		71.9911	0.1202	0.1226	0.1143	0.1246	0.127	0.1295	0.119033	0.127033	0.00427122	0.00245017	0.1306	0.1344	0.138	0.1172	0.1199	0.1227
	74.991	0.1145	0.1173	0.1196	0.1224	0.1257	0.128	0.117133	0.125367	0.00255408	0.00281484	0.1156	0.1124	0.1225	0.1202	0.1186	0.1226	0.116833	0.120467	0.00516172	0.00201329	0.1211	0.1236	0.1152	0.1193	0.1172	0.1202	0.119967	0.1189	0.00431316	0.00153948		74.991	0.1211	0.1236	0.1152	0.1256	0.1281	0.1305	0.119967	0.128067	0.00431316	0.00245017	0.1311	0.1351	0.1387	0.1174	0.1201	0.1229
	77.9908	0.1158	0.1186	0.1206	0.1232	0.1261	0.1287	0.118333	0.126	0.00241109	0.00275136	0.1162	0.113	0.1231	0.121	0.1195	0.1234	0.117433	0.1213	0.00516172	0.00196723	0.1227	0.1249	0.1168	0.1197	0.1176	0.1206	0.121467	0.1193	0.00418848	0.00153948		77.9908	0.1227	0.1249	0.1168	0.1258	0.1281	0.1307	0.121467	0.1282	0.00418848	0.00245153	0.1311	0.1357	0.1393	0.1185	0.1212	0.1238
	80.9908	0.1168	0.1196	0.1212	0.12324	0.1262	0.1288	0.1192	0.12608	0.00222711	0.00278194	0.1171	0.1139	0.1238	0.1213	0.1197	0.1237	0.118267	0.121567	0.00505206	0.00201329	0.1239	0.1261	0.1179	0.1194	0.1173	0.1203	0.122633	0.119	0.00424421	0.00153948		80.9908	0.1239	0.1261	0.1179	0.126	0.1285	0.1309	0.122633	0.128467	0.00424421	0.00245017	0.1327	0.1365	0.1399	0.1187	0.1214	0.1242
	83.9905	0.1175	0.1203	0.1213	0.1254	0.1283	0.1309	0.1197	0.1282	0.00196977	0.00275136	0.1185	0.1153	0.1252	0.1217	0.1204	0.1244	0.119667	0.122167	0.00505206	0.00204042	0.1245	0.1264	0.1187	0.1198	0.1177	0.1207	0.1232	0.1194	0.00401123	0.00153948		83.9905	0.1245	0.1264	0.1187	0.1275	0.1299	0.1324	0.1232	0.129933	0.00401123	0.00245017	0.133	0.1374	0.1408	0.1192	0.1219	0.1245
	86.9906	0.1184	0.1212	0.1222	0.1244	0.1273	0.1299	0.1206	0.1272	0.00196977	0.00275136	0.1184	0.1152	0.1251	0.1225	0.1212	0.1252	0.119567	0.122967	0.00505206	0.00204042	0.1267	0.1289	0.1208	0.1199	0.1178	0.1208	0.125467	0.1195	0.00418848	0.00153948		86.9906	0.1267	0.1289	0.1208	0.1278	0.1302	0.1327	0.125467	0.130233	0.00418848	0.00245017	0.1351	0.1381	0.1415	0.12	0.1225	0.1254
	89.9905	0.1191	0.1219	0.1229	0.1251	0.1282	0.1308	0.1213	0.128033	0.00196977	0.00285365	0.1195	0.1163	0.1262	0.1234	0.1221	0.1261	0.120667	0.123867	0.00505206	0.00204042	0.1266	0.1288	0.1207	0.1204	0.1183	0.1213	0.125367	0.12	0.00418848	0.00153948		89.9905	0.1266	0.1288	0.1207	0.1282	0.1306	0.1331	0.125367	0.130633	0.00418848	0.00245017	0.1351	0.1386	0.142	0.1209	0.1236	0.1265
	92.9902	0.1202	0.123	0.1236	0.1273	0.1302	0.1328	0.122267	0.1301	0.00181475	0.00275136	0.1205	0.1173	0.1272	0.1237	0.1224	0.1264	0.121667	0.124167	0.00505206	0.00204042	0.1291	0.1309	0.1232	0.1207	0.1186	0.1216	0.127733	0.1203	0.00402782	0.00153948		92.9902	0.1291	0.1309	0.1232	0.1288	0.1315	0.1337	0.127733	0.131333	0.00402782	0.00245425	0.1372	0.1396	0.143	0.1212	0.1239	0.1268
	95.9901	0.1212	0.124	0.1245	0.1265	0.1294	0.132	0.123233	0.1293	0.00177858	0.00275136	0.1212	0.118	0.1279	0.1241	0.1228	0.1268	0.122367	0.124567	0.00505206	0.00204042	0.1298	0.1322	0.1239	0.1209	0.1188	0.1218	0.128633	0.1205	0.00427122	0.00153948		95.9901	0.1298	0.1322	0.1239	0.1305	0.1329	0.1354	0.128633	0.132933	0.00427122	0.00245017	0.1364	0.1408	0.1442	0.1216	0.1241	0.1269
	98.9901	0.1221	0.1249	0.1255	0.1278	0.1308	0.1334	0.124167	0.130667	0.00181475	0.00280238	0.1228	0.1195	0.1294	0.125	0.1237	0.1277	0.1239	0.125467	0.00504083	0.00204042	0.1318	0.1336	0.1259	0.1213	0.1192	0.1222	0.130433	0.1209	0.00402782	0.00153948		98.9901	0.1318	0.1336	0.1259	0.1306	0.1327	0.1355	0.130433	0.132933	0.00402782	0.00245832	0.139	0.1407	0.1441	0.1225	0.1253	0.1277
	101.99	0.1238	0.1266	0.1277	0.1285	0.1317	0.1351	0.126033	0.131767	0.0020108	0.00330051	0.1241	0.121	0.1309	0.1259	0.1246	0.1286	0.125333	0.126367	0.00506392	0.00204042	0.1334	0.1352	0.1272	0.1214	0.1193	0.1223	0.131933	0.121	0.00419682	0.00153948		101.99	0.1334	0.1352	0.1272	0.1312	0.1336	0.1361	0.131933	0.133633	0.00419682	0.00245017	0.139	0.143	0.1464	0.1234	0.1259	0.1285
	104.99	0.1256	0.1284	0.1297	0.1295	0.1327	0.1361	0.1279	0.132767	0.00209523	0.00330051	0.1252	0.1221	0.132	0.1264	0.1251	0.1291	0.126433	0.126867	0.00506392	0.00204042	0.1356	0.1374	0.1294	0.1217	0.1196	0.1226	0.134133	0.1213	0.00419682	0.00153948		104.99	0.1356	0.1374	0.1294	0.1318	0.1345	0.1367	0.134133	0.134333	0.00419682	0.00245425	0.1397	0.1419	0.1453	0.1238	0.1263	0.1289
	107.99	0.126	0.1288	0.1296	0.13	0.1337	0.1366	0.128133	0.133433	0.00189033	0.00330807	0.1262	0.1231	0.133	0.127	0.1257	0.1297	0.127433	0.127467	0.00506392	0.00204042	0.1359	0.1376	0.1299	0.1215	0.1196	0.1224	0.134467	0.121167	0.00404516	0.00142945		107.99	0.1359	0.1376	0.1299	0.1325	0.135	0.1374	0.134467	0.134967	0.00404516	0.00245017	0.1402	0.1424	0.1458	0.1242	0.1267	0.1293
	110.989	0.1276	0.1304	0.1321	0.1325	0.1344	0.1391	0.130033	0.135333	0.0022723	0.00339755	0.1271	0.124	0.1339	0.1278	0.1265	0.1305	0.128333	0.128267	0.00506392	0.00204042	0.1386	0.1394	0.1324	0.1223	0.1204	0.123	0.1368	0.1219	0.00383145	0.00134536		110.989	0.1386	0.1394	0.1324	0.1336	0.1359	0.1383	0.1368	0.135933	0.00383145	0.00235018	0.1433	0.1455	0.1489	0.1253	0.1278	0.1304
	113.989	0.1288	0.1316	0.1324	0.1323	0.1352	0.1389	0.130933	0.135467	0.00189033	0.00330807	0.128	0.1249	0.1348	0.1291	0.1278	0.1318	0.129233	0.129567	0.00506392	0.00204042	0.1401	0.1412	0.1339	0.1224	0.1205	0.1231	0.1384	0.122	0.00393573	0.00134536		113.989	0.1401	0.1412	0.1339	0.1342	0.1365	0.1389	0.1384	0.136533	0.00393573	0.00235018	0.1431	0.1453	0.1487	0.1266	0.1292	0.1318
	116.989	0.1309	0.1337	0.1373	0.1334	0.1363	0.14	0.133967	0.136567	0.00320832	0.00330807	0.1308	0.1278	0.1376	0.1299	0.1286	0.1323	0.132067	0.130267	0.00502129	0.00187705	0.1424	0.1433	0.1362	0.1229	0.121	0.1236	0.140633	0.1225	0.00386566	0.00134536		116.989	0.1424	0.1433	0.1362	0.1349	0.1372	0.1396	0.140633	0.137233	0.00386566	0.00235018	0.1451	0.1473	0.1507	0.1274	0.1299	0.1325
	119.989	0.1328	0.1356	0.1392	0.1342	0.1371	0.1418	0.135867	0.1377	0.00320832	0.00383536	0.1324	0.1296	0.1392	0.1306	0.1287	0.133	0.133733	0.130767	0.00493694	0.00215484	0.1455	0.1467	0.1392	0.1233	0.1214	0.124	0.1438	0.1229	0.00402865	0.00134536		119.989	0.1455	0.1467	0.1392	0.1357	0.138	0.1404	0.1438	0.138033	0.00402865	0.00235018	0.1461	0.1483	0.1517	0.1275	0.13	0.1326
	122.989	0.1336	0.1362	0.14	0.1356	0.1386	0.1433	0.1366	0.139167	0.0032187	0.00388115	0.1337	0.1307	0.1405	0.1316	0.1298	0.134	0.134967	0.1318	0.00502129	0.00210713	0.1472	0.1481	0.141	0.1233	0.1214	0.124	0.145433	0.1229	0.00386566	0.00134536		122.989	0.1472	0.1481	0.141	0.1366	0.1388	0.1413	0.145433	0.1389	0.00386566	0.0023516	0.1501	0.1523	0.1557	0.1286	0.1311	0.1337
	125.989	0.1356	0.1382	0.142	0.1391	0.1421	0.1448	0.1386	0.142	0.0032187	0.00285132	0.1353	0.1322	0.1421	0.1327	0.1308	0.1351	0.136533	0.132867	0.00506392	0.00215484	0.15	0.1509	0.1438	0.1238	0.1219	0.1245	0.148233	0.1234	0.00386566	0.00134536		125.989	0.15	0.1509	0.1438	0.138	0.1403	0.1427	0.148233	0.140333	0.00386566	0.00235018	0.1496	0.1518	0.1548	0.1295	0.132	0.1346
	128.989	0.1379	0.1405	0.1443	0.1376	0.1406	0.1453	0.1409	0.141167	0.0032187	0.00388115	0.1363	0.1335	0.1424	0.1338	0.1319	0.1362	0.1374	0.133967	0.00455082	0.00215484	0.1514	0.1526	0.1452	0.1244	0.1225	0.1251	0.149733	0.124	0.00397157	0.00134536		128.989	0.1514	0.1526	0.1452	0.139	0.1412	0.1437	0.149733	0.1413	0.00397157	0.0023516	0.1523	0.1545	0.1575	0.1307	0.1332	0.1358
	131.989	0.14	0.1426	0.1464	0.1391	0.1419	0.1466	0.143	0.142533	0.0032187	0.0037899	0.139	0.1356	0.1451	0.1346	0.1327	0.137	0.1399	0.134767	0.00481352	0.00215484	0.1544	0.1556	0.1482	0.1247	0.1228	0.1254	0.152733	0.1243	0.00397157	0.00134536		131.989	0.1544	0.1556	0.1482	0.1397	0.142	0.1444	0.152733	0.142033	0.00397157	0.00235018	0.1541	0.1563	0.1593	0.1316	0.1342	0.1368
	134.989	0.1418	0.1444	0.1482	0.1407	0.1437	0.1484	0.1448	0.144267	0.0032187	0.00388115	0.1412	0.1382	0.1473	0.1358	0.1339	0.1382	0.142233	0.135967	0.00463717	0.00215484	0.1569	0.1578	0.1509	0.1249	0.123	0.1256	0.1552	0.1245	0.003751	0.00134536		134.989	0.1569	0.1578	0.1509	0.1409	0.1432	0.1456	0.1552	0.143233	0.003751	0.00235018	0.1562	0.1584	0.1614	0.1326	0.1352	0.1378
	137.988	0.1426	0.1452	0.1487	0.1416	0.1445	0.1492	0.1455	0.1451	0.00306105	0.00383536	0.1435	0.1405	0.1496	0.1382	0.1363	0.1406	0.144533	0.138367	0.00463717	0.00215484	0.1601	0.161	0.1539	0.1249	0.123	0.1256	0.158333	0.1245	0.00386566	0.00134536		137.988	0.1601	0.161	0.1539	0.1416	0.1439	0.1463	0.158333	0.143933	0.00386566	0.00235018	0.1574	0.1596	0.1626	0.1349	0.1374	0.1401
	140.988	0.1472	0.1498	0.1533	0.143	0.1458	0.1505	0.1501	0.146433	0.00306105	0.0037899	0.1456	0.1429	0.1517	0.1389	0.1368	0.141	0.146733	0.1389	0.00450814	0.0021	0.164	0.16451	0.1581	0.1259	0.124	0.1266	0.162203	0.1255	0.00356273	0.00134536		140.988	0.164	0.16451	0.1581	0.1431	0.1454	0.1478	0.162203	0.145433	0.00356273	0.00235018	0.1586	0.1608	0.1638	0.1353	0.1378	0.1404
	143.988	0.1487	0.1513	0.1548	0.1446	0.1474	0.1521	0.1516	0.148033	0.00306105	0.0037899	0.1471	0.1446	0.1532	0.1397	0.1375	0.1418	0.1483	0.139667	0.0044238	0.00215019	0.166	0.1669	0.1601	0.1256	0.1237	0.1263	0.164333	0.1252	0.00369369	0.00134536		143.988	0.166	0.1669	0.1601	0.1448	0.1471	0.1495	0.164333	0.147133	0.00369369	0.00235018	0.1604	0.1626	0.1656	0.136	0.1385	0.1412
	146.988	0.1524	0.155	0.1585	0.1464	0.1492	0.1539	0.1553	0.149833	0.00306105	0.0037899	0.1501	0.1475	0.1563	0.1415	0.1393	0.1436	0.1513	0.141467	0.00452106	0.00215019	0.1696	0.1706	0.1637	0.1265	0.1246	0.1272	0.167967	0.1261	0.00372872	0.00134536		146.988	0.1696	0.1706	0.1637	0.1455	0.1478	0.1502	0.167967	0.147833	0.00372872	0.00235018	0.1643	0.1665	0.1695	0.1378	0.1401	0.1425
	149.988	0.1555	0.1581	0.1616	0.1479	0.1507	0.1554	0.1584	0.151333	0.00306105	0.0037899	0.1522	0.1493	0.1584	0.1424	0.1402	0.1445	0.1533	0.142367	0.00464866	0.00215019	0.1736	0.1748	0.1673	0.1271	0.1252	0.1278	0.1719	0.1267	0.00402865	0.00134536		149.988	0.1736	0.1748	0.1673	0.1464	0.1488	0.1511	0.1719	0.148767	0.00402865	0.00235018	0.1675	0.1696	0.1726	0.1388	0.1411	0.1434
	152.988	0.1573	0.1599	0.1634	0.1494	0.1522	0.1569	0.1602	0.152833	0.00306105	0.0037899	0.1551	0.1527	0.1613	0.1441	0.1419	0.1462	0.156367	0.144067	0.00443772	0.00215019	0.1767	0.1777	0.1708	0.1271	0.1252	0.1278	0.175067	0.1267	0.00372872	0.00134536		152.988	0.1767	0.1777	0.1708	0.1491	0.1514	0.1538	0.175067	0.151433	0.00372872	0.00235018	0.1712	0.1733	0.1763	0.1405	0.1428	0.1452
	155.988	0.1614	0.164	0.1675	0.1517	0.1545	0.1592	0.1643	0.155133	0.00306105	0.0037899	0.1573	0.1546	0.1635	0.1459	0.1437	0.148	0.158467	0.145867	0.00456326	0.00215019	0.1806	0.1816	0.1747	0.1278	0.1259	0.1285	0.178967	0.1274	0.00372872	0.00134536		155.988	0.1806	0.1816	0.1747	0.1494	0.1519	0.1541	0.178967	0.1518	0.00372872	0.0023516	0.1724	0.1745	0.1775	0.1423	0.1447	0.1472
	158.988	0.1648	0.1674	0.1709	0.1534	0.1562	0.1609	0.1677	0.156833	0.00306105	0.0037899	0.1605	0.1575	0.1667	0.1478	0.1456	0.1499	0.161567	0.147767	0.00469184	0.00215019	0.1856	0.1867	0.1797	0.1285	0.1266	0.1292	0.184	0.1281	0.00376431	0.00134536		158.988	0.1856	0.1867	0.1797	0.151	0.1535	0.1556	0.184	0.153367	0.00376431	0.0023029	0.1746	0.1767	0.1797	0.144	0.1463	0.1488
	161.988	0.169	0.1716	0.1751	0.1556	0.1584	0.1631	0.1719	0.159033	0.00306105	0.0037899	0.1642	0.161	0.1704	0.1495	0.1473	0.1516	0.1652	0.149467	0.00477912	0.00215019	0.1895	0.1905	0.1836	0.1289	0.127	0.1296	0.187867	0.1285	0.00372872	0.00134536		161.988	0.1895	0.1905	0.1836	0.1541	0.1565	0.1587	0.187867	0.156433	0.00372872	0.00230072	0.1779	0.18	0.183	0.1458	0.1482	0.1504
	164.987	0.1722	0.1748	0.1783	0.1582	0.161	0.1657	0.1751	0.161633	0.00306105	0.0037899	0.1674	0.1645	0.1736	0.1512	0.149	0.1533	0.1685	0.151167	0.00464866	0.00215019	0.1941	0.1951	0.1882	0.1296	0.1277	0.1303	0.192467	0.1292	0.00372872	0.00134536		164.987	0.1941	0.1951	0.1882	0.1553	0.1576	0.1599	0.192467	0.1576	0.00372872	0.0023	0.1791	0.1812	0.1842	0.1476	0.1499	0.1522
	167.987	0.1759	0.1784	0.182	0.1605	0.1632	0.1679	0.178767	0.163867	0.00306649	0.00374477	0.1702	0.1676	0.1764	0.1529	0.1507	0.155	0.1714	0.152867	0.00452106	0.00215019	0.1986	0.1999	0.1927	0.1298	0.1279	0.1305	0.197067	0.1294	0.0038371	0.00134536		167.987	0.1986	0.1999	0.1927	0.1579	0.1601	0.1625	0.197067	0.160167	0.0038371	0.00230072	0.1842	0.1863	0.1893	0.1493	0.1516	0.1542
	170.987	0.18	0.1825	0.1861	0.1631	0.1658	0.1705	0.182867	0.166467	0.00306649	0.00374477	0.1741	0.1717	0.1803	0.1547	0.1525	0.1568	0.175367	0.154667	0.00443772	0.00215019	0.2035	0.2023	0.1969	0.1305	0.1286	0.1312	0.2009	0.1301	0.00351568	0.00134536		170.987	0.2035	0.2023	0.1969	0.1591	0.1614	0.1637	0.2009	0.1614	0.00351568	0.0023	0.1859	0.188	0.191	0.151	0.1534	0.1557
	173.987	0.1834	0.1859	0.1895	0.1664	0.1692	0.1739	0.186267	0.169833	0.00306649	0.0037899	0.1781	0.1757	0.1843	0.157	0.1548	0.1592	0.179367	0.157	0.00443772	0.0022	0.2082	0.207	0.2016	0.1311	0.1292	0.1318	0.2056	0.1307	0.00351568	0.00134536		173.987	0.2082	0.207	0.2016	0.1623	0.1646	0.1669	0.2056	0.1646	0.00351568	0.0023	0.1908	0.1929	0.1959	0.1534	0.1559	0.1581
	176.987	0.1893	0.1918	0.1954	0.1679	0.1707	0.1754	0.192167	0.171333	0.00306649	0.0037899	0.1814	0.1785	0.1879	0.1594	0.1572	0.1615	0.1826	0.159367	0.00481352	0.00215019	0.2147	0.2137	0.2083	0.132	0.1301	0.1327	0.212233	0.1316	0.00344287	0.00134536		176.987	0.2147	0.2137	0.2083	0.1636	0.1659	0.1682	0.212233	0.1659	0.00344287	0.0023	0.1953	0.1974	0.2002	0.1556	0.1579	0.1601
	179.987	0.1925	0.195	0.1986	0.1715	0.1743	0.179	0.195367	0.174933	0.00306649	0.0037899	0.1862	0.1834	0.1927	0.1615	0.1593	0.1633	0.187433	0.161367	0.00477109	0.00200333	0.2206	0.2194	0.214	0.1324	0.1305	0.1333	0.218	0.132067	0.00351568	0.00142945		179.987	0.2206	0.2194	0.214	0.1669	0.1691	0.1715	0.218	0.169167	0.00351568	0.00230072	0.2025	0.2046	0.2074	0.1577	0.16	0.1622
	182.987	0.1992	0.2017	0.2063	0.1738	0.1765	0.1812	0.2024	0.177167	0.00360139	0.00374477	0.1911	0.1882	0.1976	0.1641	0.1619	0.1662	0.1923	0.164067	0.00481352	0.00215019	0.2262	0.2254	0.22	0.1331	0.1312	0.134	0.223867	0.132767	0.00337244	0.00142945		182.987	0.2262	0.2254	0.22	0.1697	0.1719	0.1743	0.223867	0.171967	0.00337244	0.00230072	0.2064	0.2085	0.2113	0.1603	0.1626	0.1647
	185.986	0.2035	0.206	0.2106	0.1773	0.18	0.1847	0.2067	0.180667	0.00360139	0.00374477	0.1954	0.19245	0.2019	0.1665	0.1641	0.1688	0.196583	0.166467	0.00483486	0.00235018	0.2319	0.2307	0.2253	0.1341	0.132	0.135	0.2293	0.1337	0.00351568	0.00153948		185.986	0.2319	0.2307	0.2253	0.1726	0.1747	0.1772	0.2293	0.174833	0.00351568	0.0023029	0.2116	0.2137	0.2165	0.1626	0.1649	0.1671
	188.986	0.2081	0.2112	0.2152	0.1789	0.1817	0.1864	0.2115	0.182333	0.00355949	0.0037899	0.2	0.1973	0.2065	0.1686	0.1664	0.1709	0.201267	0.168633	0.00472899	0.00225019	0.2392	0.238	0.2326	0.1349	0.1328	0.1358	0.2366	0.1345	0.00351568	0.00153948		188.986	0.2392	0.238	0.2326	0.1757	0.1778	0.1803	0.2366	0.177933	0.00351568	0.0023029	0.218	0.2201	0.2229	0.1647	0.1668	0.1686
	191.986	0.2143	0.2174	0.2214	0.1825	0.1853	0.19	0.2177	0.185933	0.00355949	0.0037899	0.2049	0.2021	0.2114	0.1717	0.1695	0.174	0.206133	0.171733	0.00477109	0.00225019	0.2432	0.2422	0.2368	0.1356	0.1335	0.1365	0.240733	0.1352	0.00344287	0.00153948		191.986	0.2432	0.2422	0.2368	0.1787	0.1809	0.1833	0.240733	0.180967	0.00344287	0.00230072	0.2251	0.2272	0.23	0.1678	0.1699	0.1717
	194.986	0.219	0.2221	0.2261	0.1847	0.1878	0.1925	0.2224	0.188333	0.00355949	0.00392726	0.2099	0.2069	0.2164	0.1738	0.1718	0.1761	0.211067	0.1739	0.00485627	0.00215174	0.2501	0.2497	0.2443	0.136	0.1339	0.1369	0.248033	0.1356	0.00323934	0.00153948		194.986	0.2501	0.2497	0.2443	0.1818	0.184	0.1864	0.248033	0.184067	0.00323934	0.00230072	0.229	0.2311	0.2339	0.1702	0.1722	0.174
	197.986	0.226	0.2291	0.2331	0.1888	0.1918	0.1965	0.2294	0.192367	0.00355949	0.00388115	0.217	0.2141	0.2236	0.178	0.1758	0.1803	0.218233	0.178033	0.00486861	0.00225019	0.2552	0.2541	0.2487	0.1371	0.135	0.138	0.252667	0.1367	0.00347898	0.00153948		197.986	0.2552	0.2541	0.2487	0.1859	0.1881	0.1905	0.252667	0.188167	0.00347898	0.00230072	0.2342	0.2363	0.2391	0.174	0.1762	0.1781
	200.986	0.2314	0.2345	0.2385	0.1986	0.2013	0.2067	0.2348	0.2022	0.00355949	0.00412432	0.2201	0.2171	0.2267	0.1796	0.1774	0.1819	0.2213	0.179633	0.00491121	0.00225019	0.2604	0.2593	0.2539	0.1382	0.1361	0.1391	0.257867	0.1378	0.00347898	0.00153948		200.986	0.2604	0.2593	0.2539	0.1896	0.1922	0.1942	0.257867	0.192	0.00347898	0.00230651	0.2394	0.2414	0.2442	0.1757	0.1777	0.1795
	203.986	0.2351	0.2382	0.2422	0.1967	0.1994	0.2048	0.2385	0.2003	0.00355949	0.00412432	0.2259	0.223	0.2325	0.183	0.1808	0.1853	0.227133	0.183033	0.00486861	0.00225019	0.2663	0.2653	0.2599	0.1385	0.1364	0.1394	0.263833	0.1381	0.00344287	0.00153948		203.986	0.2663	0.2653	0.2599	0.1941	0.1963	0.1986	0.263833	0.196333	0.00344287	0.00225019	0.2516	0.2536	0.2564	0.1792	0.1813	0.1832
	206.985	0.2417	0.2448	0.2479	0.2013	0.204	0.2076	0.2448	0.2043	0.0031	0.0031607	0.2294	0.2265	0.236	0.186	0.1838	0.1883	0.230633	0.186033	0.00486861	0.00225019	0.2746	0.2735	0.2681	0.1404	0.1383	0.1413	0.272067	0.14	0.00347898	0.00153948		206.985	0.2746	0.2735	0.2681	0.1978	0.2	0.2023	0.272067	0.200033	0.00347898	0.00225019	0.2514	0.2534	0.2562	0.182	0.1841	0.186
	209.985	0.2474	0.2505	0.2539	0.2057	0.2085	0.2121	0.2506	0.208767	0.00325115	0.00320832	0.2349	0.2321	0.2415	0.1899	0.1877	0.1922	0.236167	0.189933	0.00482632	0.00225019	0.2825	0.2814	0.276	0.1403	0.1382	0.1412	0.279967	0.1399	0.00347898	0.00153948		209.985	0.2825	0.2814	0.276	0.2027	0.2049	0.2072	0.279967	0.204933	0.00347898	0.00225019	0.2646	0.2666	0.2694	0.1858	0.1878	0.1897
	212.985	0.2549	0.258	0.2622	0.2099	0.2126	0.2162	0.258367	0.2129	0.00366379	0.0031607	0.2409	0.238	0.2478	0.1941	0.1919	0.1964	0.242233	0.194133	0.00503422	0.00225019	0.2894	0.2883	0.2829	0.1417	0.1396	0.1426	0.286867	0.1413	0.00347898	0.00153948		212.985	0.2894	0.2883	0.2829	0.2102	0.2124	0.2147	0.286867	0.212433	0.00347898	0.00225019	0.2688	0.2708	0.2736	0.19	0.192	0.1939
	215.985	0.2613	0.2644	0.2712	0.2151	0.2178	0.2214	0.265633	0.2181	0.00506392	0.0031607	0.2483	0.2454	0.2552	0.1984	0.1962	0.2007	0.249633	0.198433	0.00503422	0.00225019	0.2984	0.2973	0.2919	0.1428	0.1407	0.1437	0.295867	0.1424	0.00347898	0.00153948		215.985	0.2984	0.2973	0.2919	0.2138	0.216	0.2183	0.295867	0.216033	0.00347898	0.00225019	0.2776	0.2796	0.2824	0.1942	0.1962	0.1981
	218.985	0.2713	0.2744	0.2811	0.2188	0.2218	0.2266	0.2756	0.2224	0.00500899	0.00393446	0.255	0.2522	0.2619	0.2017	0.1995	0.204	0.256367	0.201733	0.00499233	0.00225019	0.3065	0.3054	0.3	0.1436	0.1415	0.1445	0.303967	0.1432	0.00347898	0.00153948		218.985	0.3065	0.3054	0.3	0.2194	0.2216	0.2239	0.303967	0.221633	0.00347898	0.00225019	0.2838	0.2858	0.2886	0.1975	0.1993	0.2008
	221.985	0.2792	0.2823	0.2917	0.2247	0.2276	0.2324	0.2844	0.228233	0.00650922	0.00388887	0.2613	0.2583	0.2682	0.2058	0.2036	0.2081	0.2626	0.205833	0.00507642	0.00225019	0.3158	0.3147	0.3093	0.1449	0.1428	0.1458	0.313267	0.1445	0.00347898	0.00153948		221.985	0.3158	0.3147	0.3093	0.2242	0.2267	0.2287	0.313267	0.226533	0.00347898	0.00225462	0.2909	0.2929	0.2957	0.2016	0.2033	0.2059
	224.985	0.288	0.2911	0.2978	0.2303	0.2329	0.2377	0.2923	0.233633	0.00500899	0.00375411	0.267	0.2642	0.2739	0.2102	0.208	0.2125	0.268367	0.210233	0.00499233	0.00225019	0.326	0.3253	0.3199	0.1467	0.1446	0.1476	0.323733	0.1463	0.00333816	0.00153948		224.985	0.326	0.3253	0.3199	0.2311	0.2336	0.2356	0.323733	0.233433	0.00333816	0.00225462	0.3011	0.3031	0.3059	0.2061	0.2077	0.2093
	227.985	0.2952	0.2983	0.3047	0.2364	0.239	0.2438	0.2994	0.239733	0.00484458	0.00375411	0.2766	0.2737	0.2835	0.2153	0.213	0.2176	0.277933	0.2153	0.00503422	0.0023	0.3353	0.3342	0.3288	0.148	0.1459	0.1489	0.332767	0.1476	0.00347898	0.00153948		227.985	0.3353	0.3342	0.3288	0.2371	0.2396	0.2416	0.332767	0.239433	0.00347898	0.00225462	0.3093	0.3113	0.3141	0.2109	0.2126	0.2142
	230.984	0.3047	0.3078	0.3143	0.2422	0.2447	0.2495	0.308933	0.245467	0.00489932	0.0037099	0.2836	0.2807	0.2905	0.2198	0.2176	0.2221	0.284933	0.219833	0.00503422	0.00225019	0.3469	0.3454	0.34	0.1486	0.1465	0.1495	0.3441	0.1482	0.00362905	0.00153948		230.984	0.3469	0.3454	0.34	0.2409	0.2436	0.2454	0.3441	0.2433	0.00362905	0.00226495	0.318	0.32	0.3224	0.2155	0.2172	0.2188
	233.984	0.3155	0.3186	0.3253	0.2473	0.2498	0.2546	0.3198	0.250567	0.00500899	0.0037099	0.2906	0.2878	0.2975	0.2256	0.2234	0.2279	0.291967	0.225633	0.00499233	0.00225019	0.358	0.3565	0.3511	0.15	0.1479	0.1509	0.3552	0.1496	0.00362905	0.00153948		233.984	0.358	0.3565	0.3511	0.2493	0.2518	0.2538	0.3552	0.251633	0.00362905	0.00225462	0.3279	0.3299	0.3323	0.2212	0.2229	0.2245
	236.984	0.3269	0.33	0.3368	0.2528	0.2554	0.2602	0.331233	0.256133	0.00506392	0.00375411	0.2997	0.2968	0.3066	0.2299	0.2277	0.2322	0.301033	0.229933	0.00503422	0.00225019	0.3672	0.3665	0.3611	0.1513	0.1492	0.1522	0.364933	0.1509	0.00333816	0.00153948		236.984	0.3672	0.3665	0.3611	0.2557	0.2584	0.2602	0.364933	0.2581	0.00333816	0.00226495	0.3361	0.3381	0.3405	0.2254	0.2272	0.2287
	239.984	0.3362	0.3393	0.3468	0.2566	0.2595	0.2643	0.340767	0.260133	0.00545008	0.00388887	0.3094	0.3065	0.3163	0.2339	0.2316	0.2362	0.310733	0.2339	0.00503422	0.0023	0.3806	0.3799	0.3745	0.1529	0.1508	0.1538	0.378333	0.1525	0.00333816	0.00153948		239.984	0.3806	0.3799	0.3745	0.263	0.2655	0.2675	0.378333	0.265333	0.00333816	0.00225462	0.3459	0.3479	0.3503	0.2296	0.2312	0.2326
	242.982	0.3469	0.35	0.3564	0.2622	0.2647	0.2695	0.3511	0.265467	0.00484458	0.0037099	0.3154	0.3125	0.3223	0.2379	0.2356	0.2404	0.316733	0.237967	0.00503422	0.00240069	0.3889	0.3875	0.3821	0.1549	0.1528	0.1558	0.386167	0.1545	0.00359073	0.00153948		242.982	0.3889	0.3875	0.3821	0.2711	0.2735	0.2756	0.386167	0.2734	0.00359073	0.00225167	0.3546	0.3566	0.359	0.2333	0.235	0.2365
	245.982	0.3564	0.3595	0.3662	0.2685	0.2713	0.2761	0.3607	0.271967	0.00500899	0.00384361	0.3258	0.3229	0.3327	0.2419	0.2398	0.2445	0.327133	0.242067	0.00503422	0.00235443	0.4008	0.3993	0.3939	0.1556	0.1535	0.1565	0.398	0.1552	0.00362905	0.00153948		245.982	0.4008	0.3993	0.3939	0.2786	0.2813	0.2831	0.398	0.281	0.00362905	0.00226495	0.3673	0.3693	0.3717	0.2374	0.239	0.2404
	248.981	0.3672	0.3703	0.3768	0.2736	0.2762	0.281	0.371433	0.276933	0.00489932	0.00375411	0.3378	0.3351	0.3447	0.2472	0.2452	0.2497	0.3392	0.247367	0.00495076	0.00225462	0.4115	0.41	0.4046	0.1569	0.1548	0.1576	0.4087	0.156433	0.00362905	0.00145717		248.981	0.4115	0.41	0.4046	0.2862	0.2887	0.2907	0.4087	0.288533	0.00362905	0.00225462	0.3759	0.3779	0.3803	0.2427	0.2443	0.2457
	251.981	0.3798	0.3826	0.3894	0.2807	0.2835	0.2883	0.383933	0.284167	0.00493694	0.00384361	0.3461	0.3436	0.353	0.252	0.2499	0.2545	0.347567	0.252133	0.00486861	0.0023029	0.4223	0.421	0.4156	0.1587	0.1566	0.1594	0.419633	0.158233	0.00355293	0.00145717		251.981	0.4223	0.421	0.4156	0.2941	0.2965	0.2986	0.419633	0.2964	0.00355293	0.00225167	0.3852	0.3872	0.3896	0.2474	0.2489	0.2503
	254.981	0.3922	0.395	0.4018	0.2889	0.2915	0.2963	0.396333	0.292233	0.00493694	0.00375411	0.3579	0.3556	0.3649	0.2585	0.2565	0.261	0.359467	0.258667	0.0048439	0.00225462	0.4336	0.432	0.4266	0.1606	0.1585	0.1613	0.430733	0.160133	0.00366788	0.00145717		254.981	0.4336	0.432	0.4266	0.3006	0.3034	0.3051	0.430733	0.303033	0.00366788	0.0022723	0.3935	0.3954	0.3978	0.2539	0.2555	0.257
	257.981	0.4034	0.4062	0.413	0.2945	0.2971	0.3019	0.407533	0.297833	0.00493694	0.00375411	0.3705	0.3672	0.3775	0.2646	0.2627	0.2673	0.371733	0.264867	0.00525959	0.00231157	0.4436	0.4421	0.4367	0.1614	0.1596	0.1621	0.4408	0.161033	0.00362905	0.0012897		257.981	0.4436	0.4421	0.4367	0.3099	0.3126	0.3143	0.4408	0.312267	0.00362905	0.00221886	0.4087	0.4113	0.4137	0.2601	0.2616	0.2631
	260.981	0.4155	0.4183	0.4251	0.3022	0.3048	0.3096	0.419633	0.305533	0.00493694	0.00375411	0.381	0.3788	0.388	0.2707	0.2688	0.2732	0.3826	0.2709	0.00480416	0.00220681	0.453	0.4515	0.4461	0.1638	0.162	0.1645	0.4502	0.163433	0.00362905	0.0012897		260.981	0.453	0.4515	0.4461	0.3183	0.321	0.3227	0.4502	0.320667	0.00362905	0.00221886	0.4208	0.4234	0.4258	0.2661	0.2675	0.2688
	263.98	0.4282	0.431	0.4377	0.3102	0.3127	0.3175	0.4323	0.313467	0.0048816	0.0037099	0.3928	0.3905	0.3998	0.2754	0.2734	0.2779	0.394367	0.275567	0.0048439	0.00225462	0.4669	0.4654	0.46	0.1651	0.1633	0.1658	0.4641	0.164733	0.00362905	0.0012897		263.98	0.4669	0.4654	0.46	0.3284	0.331	0.3337	0.4641	0.331033	0.00362905	0.00265016	0.4293	0.4319	0.4341	0.2707	0.2722	0.2735
	266.98	0.4389	0.4417	0.4485	0.3177	0.3202	0.325	0.443033	0.320967	0.00493694	0.0037099	0.4034	0.4008	0.4116	0.2829	0.2809	0.2854	0.405267	0.283067	0.00563678	0.00225462	0.4811	0.4796	0.4742	0.1667	0.1649	0.1674	0.4783	0.166333	0.00362905	0.0012897		266.98	0.4811	0.4796	0.4742	0.3375	0.3402	0.3433	0.4783	0.340333	0.00362905	0.0029023	0.4412	0.4438	0.446	0.2782	0.2797	0.2811
	269.98	0.4521	0.4549	0.4618	0.3242	0.3268	0.3316	0.456267	0.327533	0.00499233	0.00375411	0.4146	0.4118	0.4218	0.2896	0.2876	0.2921	0.416067	0.289767	0.00515881	0.00225462	0.493	0.4919	0.4865	0.1676	0.1658	0.1683	0.490467	0.167233	0.00347898	0.0012897		269.98	0.493	0.4919	0.4865	0.3452	0.3481	0.3505	0.490467	0.347933	0.00347898	0.00265393	0.4525	0.4551	0.4573	0.2847	0.2861	0.2874
	272.98	0.467	0.4698	0.4762	0.3345	0.337	0.3418	0.471	0.337767	0.00471593	0.0037099	0.4265	0.4234	0.4337	0.2951	0.2931	0.2976	0.427867	0.295267	0.00528425	0.00225462	0.507	0.5059	0.5005	0.1696	0.1678	0.1703	0.504467	0.169233	0.00347898	0.0012897		272.98	0.507	0.5059	0.5005	0.356	0.359	0.3611	0.504467	0.3587	0.00347898	0.0025632	0.462	0.4646	0.4668	0.2902	0.2915	0.2929
	275.98	0.4834	0.4859	0.4927	0.3437	0.3463	0.3511	0.487333	0.347033	0.00481283	0.00375411	0.4384	0.4357	0.4456	0.3025	0.3005	0.305	0.4399	0.302667	0.00511762	0.00225462	0.5191	0.518	0.5126	0.1706	0.1688	0.1713	0.516567	0.170233	0.00347898	0.0012897		275.98	0.5191	0.518	0.5126	0.3659	0.369	0.3715	0.516567	0.3688	0.00347898	0.00280535	0.476	0.4786	0.4808	0.2975	0.2989	0.3001
	278.98	0.4944	0.4969	0.5047	0.3522	0.3548	0.3596	0.498667	0.355533	0.00537246	0.00375411	0.4489	0.4465	0.4561	0.31	0.308	0.3125	0.4505	0.310167	0.004996	0.00225462	0.5344	0.5334	0.528	0.1731	0.1713	0.1738	0.531933	0.172733	0.00344287	0.0012897		278.98	0.5344	0.5334	0.528	0.3768	0.3799	0.3818	0.531933	0.3795	0.00344287	0.00252389	0.4874	0.49	0.4922	0.3051	0.3064	0.3076
	281.979	0.5092	0.5117	0.5185	0.3623	0.3648	0.3696	0.513133	0.365567	0.00481283	0.0037099	0.462	0.4596	0.4692	0.3163	0.3143	0.3189	0.4636	0.3165	0.004996	0.00230651	0.5485	0.5472	0.5418	0.1735	0.1717	0.1742	0.545833	0.173133	0.00355293	0.0012897		281.979	0.5485	0.5472	0.5418	0.3858	0.3889	0.3922	0.545833	0.388967	0.00355293	0.00320052	0.5081	0.5107	0.5129	0.3113	0.3126	0.3136
	284.979	0.527	0.5295	0.5373	0.3721	0.3746	0.3794	0.531267	0.375367	0.00537246	0.0037099	0.4756	0.4725	0.4828	0.3243	0.3223	0.3268	0.476967	0.324467	0.00528425	0.00225462	0.562	0.5607	0.5553	0.1747	0.1729	0.1754	0.559333	0.174333	0.00355293	0.0012897		284.979	0.562	0.5607	0.5553	0.3991	0.4021	0.4055	0.559333	0.402233	0.00355293	0.00320208	0.5222	0.5248	0.527	0.3192	0.3205	0.3215
	287.979	0.5439	0.5464	0.5532	0.3842	0.3867	0.3915	0.547833	0.387467	0.00481283	0.0037099	0.491	0.4886	0.4982	0.3334	0.3314	0.3359	0.4926	0.333567	0.004996	0.00225462	0.5766	0.5755	0.5701	0.1756	0.1738	0.1763	0.574067	0.175233	0.00347898	0.0012897		287.979	0.5766	0.5755	0.5701	0.4108	0.4138	0.4172	0.574067	0.413933	0.00347898	0.00320208	0.5334	0.536	0.5382	0.3281	0.3293	0.3301
	290.979	0.5588	0.5613	0.5681	0.3962	0.3988	0.4036	0.562733	0.399533	0.00481283	0.00375411	0.5068	0.4999	0.514	0.3401	0.3381	0.3426	0.5069	0.340267	0.00705053	0.00225462	0.5926	0.5913	0.5859	0.1776	0.1758	0.1783	0.589933	0.177233	0.00355293	0.0012897		290.979	0.5926	0.5913	0.5859	0.4228	0.4258	0.4292	0.589933	0.425933	0.00355293	0.00320208	0.5519	0.5545	0.5567	0.3348	0.3362	0.3372
	293.979	0.5735	0.576	0.5828	0.4041	0.4066	0.4114	0.577433	0.407367	0.00481283	0.0037099	0.5205	0.5176	0.5277	0.3482	0.3462	0.3507	0.521933	0.348367	0.00520032	0.00225462	0.6121	0.6092	0.6038	0.1779	0.1761	0.1786	0.608367	0.177533	0.00421228	0.0012897		293.979	0.6121	0.6092	0.6038	0.4356	0.4386	0.442	0.608367	0.438733	0.00421228	0.00320208	0.5635	0.5661	0.5683	0.3429	0.3442	0.3452
	296.978	0.5881	0.5906	0.5974	0.4165	0.419	0.4238	0.592033	0.419767	0.00481283	0.0037099	0.5335	0.5317	0.5407	0.36	0.358	0.3626	0.5353	0.3602	0.00476235	0.00230651	0.6312	0.6286	0.6232	0.1792	0.1774	0.1799	0.627667	0.178833	0.00408085	0.0012897		296.978	0.6312	0.6286	0.6232	0.4453	0.4483	0.4517	0.627667	0.448433	0.00408085	0.00320208	0.5763	0.5789	0.5811	0.3546	0.3558	0.3567
	300	0.5975	0.6065	0.6111	0.4249	0.4279	0.4327	0.605033	0.4285	0.00691761	0.00393446	0.5485	0.5394	0.5484	0.3688	0.3648	0.3699	0.545433	0.367833	0.00522526	0.0026839	0.6488	0.6417	0.6393	0.1802	0.1791	0.1812	0.643267	0.180167	0.00493997	0.0010504		300	0.6488	0.6417	0.6393	0.4568	0.4578	0.4622	0.643267	0.458933	0.00493997	0.00287286	0.5893	0.5919	0.5941	0.3616	0.3629	0.364
[truncated: 14 more columns]

## Sheet: Fig Qc
	Fig Qc. Growth curve of the indicated B. anthracis strains before and after acute exposure to 1 mg/mL lysozyme.
	Biological replicate 1								Biological replicate 2
	Time	WT	WT	pdaN::Tn	pdaN::Tn	pdcF::Tn	pdcF::Tn		Time	WT	WT	pdaN::Tn	pdaN::Tn	pdcF::Tn	pdcF::Tn
	(min)	untreated	treated	untreated	treated	untreated	treated		(min)	untreated	treated	untreated	treated	untreated	treated
	0	0.022	0.022	0.024	0.024	0.022	0.022		0	0.024	0.024	0.025	0.025	0.024	0.025
	60	0.077	0.077	0.079	0.079	0.078	0.078		60	0.07	0.07	0.069	0.069	0.067	0.067
	90	0.161	0.161	0.165	0.165	0.155	0.155		90	0.133	0.132	0.132	0.132	0.132	0.132
	120	0.29	0.29	0.282	0.282	0.271	0.271		120	0.291	0.291	0.282	0.282	0.292	0.292
	150	0.465	0.5	0.472	0.494	0.454	0.378		150	0.462	0.477	0.47	0.451	0.46	0.358
	180	0.83	0.858	0.828	0.876	0.71	0.363		180	0.796	0.794	0.73	0.703	0.733	0.323
	210	1.32	1.2	1.355	1.13	1.06	0.355		210	1.212	1.197	1.132	1.079	1.055	0.312
	240	1.855	1.615	1.815	1.465	1.42	0.347		240	1.805	1.696	1.748	1.539	1.544	0.309
	270	2.3	1.99	2.335	1.825	1.825	0.347		270	2.147	2.09	2	1.957	1.948	0.311
	300	2.555	2.295	2.595	2.12	2.195	0.348		300	2.427	2.18	2.465	2.014	2.085	0.319
