# Supplementary material for: Identification of sporulation genes in Bacillus anthracis highlights similarities and significant differences with Bacillus subtilis
Source: PLoS Biol. 2025 Dec 12;23(12):e3003521. doi: 10.1371/journal.pbio.3003521 (PMC12700454; doi:10.1371/journal.pbio.3003521)
Supplement: S1 Table — (XLSX) [file pbio.3003521.s002.xlsx]

## Sheet: Gene essensiality
	S1 Table. Gene essentiality in B. anthracis BaR1
	Locus ID	Call
	'BAIDGICL_00001'	Essential
	'BAIDGICL_00002'	Domain Essential
	'BAIDGICL_00003'	Non-Essential
	'BAIDGICL_00004'	Non-Essential
	'BAIDGICL_00005'	Essential
	'BAIDGICL_00006'	Essential
	'BAIDGICL_00012'	Non-Essential
	'BAIDGICL_00013'	Non-Essential
	'BAIDGICL_00014'	Non-Essential
	'BAIDGICL_00015'	Essential
	'BAIDGICL_00016'	Essential
	'BAIDGICL_00018'	Essential
	'BAIDGICL_00020'	Non-Essential
	'BAIDGICL_00021'	Non-Essential
	'BAIDGICL_00022'	Non-Essential
	'BAIDGICL_00023'	Non-Essential
	'BAIDGICL_00024'	Non-Essential
	'BAIDGICL_00026'	Essential
	'BAIDGICL_00027'	Essential
	'BAIDGICL_00028'	Essential
	'BAIDGICL_00029'	Non-Essential
	'BAIDGICL_00030'	Non-Essential
	'BAIDGICL_00036'	Non-Essential
	'BAIDGICL_00037'	Non-Essential
	'BAIDGICL_00038'	Essential
	'BAIDGICL_00039'	Essential
	'BAIDGICL_00040'	Non-Essential
	'BAIDGICL_00041'	Non-Essential
	'BAIDGICL_00042'	Non-Essential
	'BAIDGICL_00043'	Non-Essential
	'BAIDGICL_00044'	Non-Essential
	'BAIDGICL_00045'	Non-Essential
	'BAIDGICL_00046'	Essential
	'BAIDGICL_00047'	Non-Essential
	'BAIDGICL_00048'	Non-Essential
	'BAIDGICL_00049'	Non-Essential
	'BAIDGICL_00050'	Non-Essential
	'BAIDGICL_00051'	Non-Essential
	'BAIDGICL_00052'	Non-Essential
	'BAIDGICL_00053'	Essential
	'BAIDGICL_00054'	Non-Essential
	'BAIDGICL_00055'	Non-Essential
	'BAIDGICL_00056'	Non-Essential
	'BAIDGICL_00057'	Essential
	'BAIDGICL_00058'	Essential
	'BAIDGICL_00059'	Essential
	'BAIDGICL_00060'	Non-Essential
	'BAIDGICL_00061'	Non-Essential
	'BAIDGICL_00062'	Non-Essential
	'BAIDGICL_00063'	Non-Essential
	'BAIDGICL_00064'	Non-Essential
	'BAIDGICL_00065'	Non-Essential
	'BAIDGICL_00066'	Non-Essential
	'BAIDGICL_00067'	Non-Essential
	'BAIDGICL_00068'	Non-Essential
	'BAIDGICL_00069'	Non-Essential
	'BAIDGICL_00072'	Non-Essential
	'BAIDGICL_00073'	Essential
	'BAIDGICL_00074'	Essential
	'BAIDGICL_00075'	Essential
	'BAIDGICL_00076'	Essential
	'BAIDGICL_00077'	Domain Essential
	'BAIDGICL_00078'	Non-Essential
	'BAIDGICL_00079'	Non-Essential
	'BAIDGICL_00080'	Non-Essential
	'BAIDGICL_00081'	Non-Essential
	'BAIDGICL_00082'	Non-Essential
	'BAIDGICL_00083'	Non-Essential
	'BAIDGICL_00084'	Non-Essential
	'BAIDGICL_00085'	Non-Essential
	'BAIDGICL_00086'	Non-Essential
	'BAIDGICL_00087'	Essential
	'BAIDGICL_00091'	Non-Essential
	'BAIDGICL_00092'	Non-Essential
	'BAIDGICL_00093'	Non-Essential
	'BAIDGICL_00094'	Non-Essential
	'BAIDGICL_00095'	Non-Essential
	'BAIDGICL_00096'	Non-Essential
	'BAIDGICL_00097'	Non-Essential
	'BAIDGICL_00098'	Essential
	'BAIDGICL_00099'	Essential
	'BAIDGICL_00100'	Essential
	'BAIDGICL_00102'	Essential
	'BAIDGICL_00103'	Essential
	'BAIDGICL_00104'	Non-Essential
	'BAIDGICL_00105'	Non-Essential
	'BAIDGICL_00106'	Non-Essential
	'BAIDGICL_00107'	Non-Essential
	'BAIDGICL_00108'	Non-Essential
	'BAIDGICL_00109'	Essential
	'BAIDGICL_00110'	Essential
	'BAIDGICL_00111'	Essential
	'BAIDGICL_00113'	Essential
	'BAIDGICL_00114'	Essential
	'BAIDGICL_00115'	Non-Essential
	'BAIDGICL_00116'	Essential
	'BAIDGICL_00117'	Essential
	'BAIDGICL_00118'	Essential
	'BAIDGICL_00119'	Essential
	'BAIDGICL_00120'	Essential
	'BAIDGICL_00121'	Essential
	'BAIDGICL_00122'	Essential
	'BAIDGICL_00123'	Essential
	'BAIDGICL_00124'	Essential
	'BAIDGICL_00125'	Essential
	'BAIDGICL_00126'	Essential
	'BAIDGICL_00127'	Essential
	'BAIDGICL_00128'	Essential
	'BAIDGICL_00129'	Essential
	'BAIDGICL_00130'	Essential
	'BAIDGICL_00131'	Essential
	'BAIDGICL_00132'	Essential
	'BAIDGICL_00133'	Essential
	'BAIDGICL_00134'	Essential
	'BAIDGICL_00135'	Essential
	'BAIDGICL_00136'	Essential
	'BAIDGICL_00137'	Essential
	'BAIDGICL_00138'	Essential
	'BAIDGICL_00139'	Essential
	'BAIDGICL_00140'	Essential
	'BAIDGICL_00141'	Essential
	'BAIDGICL_00142'	Essential
	'BAIDGICL_00143'	Essential
	'BAIDGICL_00144'	Essential
	'BAIDGICL_00145'	Essential
	'BAIDGICL_00146'	Essential
	'BAIDGICL_00147'	Essential
	'BAIDGICL_00148'	Essential
	'BAIDGICL_00149'	Essential
	'BAIDGICL_00150'	Essential
	'BAIDGICL_00151'	Essential
	'BAIDGICL_00152'	Essential
	'BAIDGICL_00153'	Essential
	'BAIDGICL_00154'	Essential
	'BAIDGICL_00155'	Essential
	'BAIDGICL_00156'	Non-Essential
	'BAIDGICL_00157'	Essential
	'BAIDGICL_00158'	Essential
	'BAIDGICL_00159'	Non-Essential
	'BAIDGICL_00160'	Non-Essential
	'BAIDGICL_00161'	Non-Essential
	'BAIDGICL_00162'	Non-Essential
	'BAIDGICL_00163'	Non-Essential
	'BAIDGICL_00164'	Non-Essential
	'BAIDGICL_00165'	Non-Essential
	'BAIDGICL_00178'	Non-Essential
	'BAIDGICL_00179'	Non-Essential
	'BAIDGICL_00180'	Non-Essential
	'BAIDGICL_00181'	Non-Essential
	'BAIDGICL_00182'	Non-Essential
	'BAIDGICL_00183'	Essential
	'BAIDGICL_00185'	Essential
	'BAIDGICL_00186'	Non-Essential
	'BAIDGICL_00187'	Non-Essential
	'BAIDGICL_00188'	Non-Essential
	'BAIDGICL_00189'	Non-Essential
	'BAIDGICL_00190'	Non-Essential
	'BAIDGICL_00191'	Non-Essential
	'BAIDGICL_00192'	Non-Essential
	'BAIDGICL_00193'	Non-Essential
	'BAIDGICL_00194'	Non-Essential
	'BAIDGICL_00195'	Non-Essential
	'BAIDGICL_00196'	Non-Essential
	'BAIDGICL_00197'	Non-Essential
	'BAIDGICL_00198'	Non-Essential
	'BAIDGICL_00199'	Non-Essential
	'BAIDGICL_00200'	Non-Essential
	'BAIDGICL_00201'	Non-Essential
	'BAIDGICL_00202'	Non-Essential
	'BAIDGICL_00203'	Non-Essential
	'BAIDGICL_00205'	Non-Essential
	'BAIDGICL_00206'	Non-Essential
	'BAIDGICL_00207'	Non-Essential
	'BAIDGICL_00208'	Non-Essential
	'BAIDGICL_00209'	Non-Essential
	'BAIDGICL_00210'	Non-Essential
	'BAIDGICL_00211'	Non-Essential
	'BAIDGICL_00212'	Non-Essential
	'BAIDGICL_00214'	Non-Essential
	'BAIDGICL_00215'	Non-Essential
	'BAIDGICL_00216'	Non-Essential
	'BAIDGICL_00217'	Non-Essential
	'BAIDGICL_00218'	Non-Essential
	'BAIDGICL_00219'	Non-Essential
	'BAIDGICL_00220'	Non-Essential
	'BAIDGICL_00221'	Non-Essential
	'BAIDGICL_00222'	Non-Essential
	'BAIDGICL_00223'	Non-Essential
	'BAIDGICL_00224'	Non-Essential
	'BAIDGICL_00226'	Non-Essential
	'BAIDGICL_00227'	Non-Essential
	'BAIDGICL_00228'	Non-Essential
	'BAIDGICL_00229'	Non-Essential
	'BAIDGICL_00230'	Non-Essential
	'BAIDGICL_00231'	Non-Essential
	'BAIDGICL_00232'	Non-Essential
	'BAIDGICL_00233'	Non-Essential
	'BAIDGICL_00234'	Non-Essential
	'BAIDGICL_00235'	Non-Essential
	'BAIDGICL_00236'	Non-Essential
	'BAIDGICL_00237'	Non-Essential
	'BAIDGICL_00238'	Non-Essential
	'BAIDGICL_00239'	Non-Essential
	'BAIDGICL_00240'	Non-Essential
	'BAIDGICL_00241'	Non-Essential
	'BAIDGICL_00242'	Non-Essential
	'BAIDGICL_00243'	Non-Essential
	'BAIDGICL_00244'	Non-Essential
	'BAIDGICL_00245'	Non-Essential
	'BAIDGICL_00246'	Non-Essential
	'BAIDGICL_00247'	Non-Essential
	'BAIDGICL_00248'	Non-Essential
	'BAIDGICL_00249'	Non-Essential
	'BAIDGICL_00250'	Non-Essential
	'BAIDGICL_00251'	Non-Essential
	'BAIDGICL_00252'	Non-Essential
	'BAIDGICL_00253'	Non-Essential
	'BAIDGICL_00254'	Non-Essential
	'BAIDGICL_00255'	Non-Essential
	'BAIDGICL_00256'	Non-Essential
	'BAIDGICL_00257'	Non-Essential
	'BAIDGICL_00258'	Non-Essential
	'BAIDGICL_00259'	Non-Essential
	'BAIDGICL_00260'	Non-Essential
	'BAIDGICL_00261'	Non-Essential
	'BAIDGICL_00262'	Non-Essential
	'BAIDGICL_00263'	Non-Essential
	'BAIDGICL_00264'	Non-Essential
	'BAIDGICL_00265'	Non-Essential
	'BAIDGICL_00266'	Non-Essential
	'BAIDGICL_00267'	Non-Essential
	'BAIDGICL_00268'	Non-Essential
	'BAIDGICL_00269'	Domain Essential
	'BAIDGICL_00270'	Essential
	'BAIDGICL_00271'	Non-Essential
	'BAIDGICL_00272'	Non-Essential
	'BAIDGICL_00273'	Non-Essential
	'BAIDGICL_00274'	Essential
	'BAIDGICL_00275'	Non-Essential
	'BAIDGICL_00276'	Non-Essential
	'BAIDGICL_00277'	Non-Essential
	'BAIDGICL_00278'	Non-Essential
	'BAIDGICL_00279'	Non-Essential
	'BAIDGICL_00280'	Non-Essential
	'BAIDGICL_00297'	Essential
	'BAIDGICL_00298'	Essential
	'BAIDGICL_00299'	Non-Essential
	'BAIDGICL_00300'	Essential
	'BAIDGICL_00301'	Non-Essential
	'BAIDGICL_00302'	Non-Essential
	'BAIDGICL_00303'	Non-Essential
	'BAIDGICL_00304'	Non-Essential
	'BAIDGICL_00305'	Essential
	'BAIDGICL_00306'	Essential
	'BAIDGICL_00308'	Non-Essential
	'BAIDGICL_00310'	Non-Essential
	'BAIDGICL_00311'	Non-Essential
	'BAIDGICL_00312'	Non-Essential
	'BAIDGICL_00316'	Non-Essential
	'BAIDGICL_00317'	Non-Essential
	'BAIDGICL_00318'	Non-Essential
	'BAIDGICL_00319'	Non-Essential
	'BAIDGICL_00320'	Non-Essential
	'BAIDGICL_00321'	Non-Essential
	'BAIDGICL_00322'	Non-Essential
	'BAIDGICL_00323'	Non-Essential
	'BAIDGICL_00324'	Non-Essential
	'BAIDGICL_00329'	Non-Essential
	'BAIDGICL_00330'	Non-Essential
	'BAIDGICL_00331'	Non-Essential
	'BAIDGICL_00332'	Non-Essential
	'BAIDGICL_00333'	Non-Essential
	'BAIDGICL_00334'	Non-Essential
	'BAIDGICL_00335'	Non-Essential
	'BAIDGICL_00336'	Non-Essential
	'BAIDGICL_00337'	Non-Essential
	'BAIDGICL_00338'	Non-Essential
	'BAIDGICL_00339'	Non-Essential
	'BAIDGICL_00340'	Non-Essential
	'BAIDGICL_00341'	Non-Essential
	'BAIDGICL_00342'	Non-Essential
	'BAIDGICL_00343'	Non-Essential
	'BAIDGICL_00344'	Non-Essential
	'BAIDGICL_00345'	Essential
	'BAIDGICL_00346'	Essential
	'BAIDGICL_00347'	Essential
	'BAIDGICL_00348'	Non-Essential
	'BAIDGICL_00349'	Non-Essential
	'BAIDGICL_00350'	Non-Essential
	'BAIDGICL_00351'	Non-Essential
	'BAIDGICL_00353'	Non-Essential
	'BAIDGICL_00354'	Non-Essential
	'BAIDGICL_00355'	Non-Essential
	'BAIDGICL_00356'	Non-Essential
	'BAIDGICL_00357'	Non-Essential
	'BAIDGICL_00358'	Non-Essential
	'BAIDGICL_00359'	Non-Essential
	'BAIDGICL_00360'	Non-Essential
	'BAIDGICL_00361'	Non-Essential
	'BAIDGICL_00362'	Essential
	'BAIDGICL_00363'	Essential
	'BAIDGICL_00364'	Essential
	'BAIDGICL_00365'	Essential
	'BAIDGICL_00366'	Non-Essential
	'BAIDGICL_00367'	Non-Essential
	'BAIDGICL_00368'	Non-Essential
	'BAIDGICL_00369'	Non-Essential
	'BAIDGICL_00370'	Non-Essential
	'BAIDGICL_00371'	Non-Essential
	'BAIDGICL_00372'	Non-Essential
	'BAIDGICL_00373'	Non-Essential
	'BAIDGICL_00374'	Non-Essential
	'BAIDGICL_00376'	Non-Essential
	'BAIDGICL_00377'	Non-Essential
	'BAIDGICL_00378'	Non-Essential
	'BAIDGICL_00379'	Non-Essential
	'BAIDGICL_00380'	Non-Essential
	'BAIDGICL_00381'	Non-Essential
	'BAIDGICL_00382'	Non-Essential
	'BAIDGICL_00383'	Non-Essential
	'BAIDGICL_00384'	Non-Essential
	'BAIDGICL_00385'	Non-Essential
	'BAIDGICL_00386'	Non-Essential
	'BAIDGICL_00387'	Non-Essential
	'BAIDGICL_00388'	Non-Essential
	'BAIDGICL_00389'	Non-Essential
	'BAIDGICL_00390'	Non-Essential
	'BAIDGICL_00391'	Non-Essential
	'BAIDGICL_00392'	Non-Essential
	'BAIDGICL_00393'	Non-Essential
	'BAIDGICL_00394'	Non-Essential
	'BAIDGICL_00395'	Non-Essential
	'BAIDGICL_00396'	Non-Essential
	'BAIDGICL_00397'	Non-Essential
	'BAIDGICL_00398'	Non-Essential
	'BAIDGICL_00399'	Non-Essential
	'BAIDGICL_00400'	Non-Essential
	'BAIDGICL_00401'	Non-Essential
	'BAIDGICL_00402'	Non-Essential
	'BAIDGICL_00403'	Non-Essential
	'BAIDGICL_00404'	Non-Essential
	'BAIDGICL_00405'	Non-Essential
	'BAIDGICL_00407'	Non-Essential
	'BAIDGICL_00408'	Non-Essential
	'BAIDGICL_00409'	Non-Essential
	'BAIDGICL_00410'	Non-Essential
	'BAIDGICL_00411'	Non-Essential
	'BAIDGICL_00412'	Non-Essential
	'BAIDGICL_00413'	Non-Essential
	'BAIDGICL_00414'	Non-Essential
	'BAIDGICL_00415'	Non-Essential
	'BAIDGICL_00416'	Non-Essential
	'BAIDGICL_00417'	Non-Essential
	'BAIDGICL_00418'	Non-Essential
	'BAIDGICL_00419'	Non-Essential
	'BAIDGICL_00420'	Non-Essential
	'BAIDGICL_00421'	Non-Essential
	'BAIDGICL_00423'	Non-Essential
	'BAIDGICL_00424'	Non-Essential
	'BAIDGICL_00425'	Non-Essential
	'BAIDGICL_00427'	Non-Essential
	'BAIDGICL_00429'	Non-Essential
	'BAIDGICL_00430'	Non-Essential
	'BAIDGICL_00431'	Non-Essential
	'BAIDGICL_00432'	Non-Essential
	'BAIDGICL_00433'	Non-Essential
	'BAIDGICL_00434'	Non-Essential
	'BAIDGICL_00435'	Non-Essential
	'BAIDGICL_00436'	Non-Essential
	'BAIDGICL_00437'	Non-Essential
	'BAIDGICL_00438'	Non-Essential
	'BAIDGICL_00439'	Non-Essential
	'BAIDGICL_00440'	Non-Essential
	'BAIDGICL_00441'	Non-Essential
	'BAIDGICL_00442'	Non-Essential
	'BAIDGICL_00443'	Non-Essential
	'BAIDGICL_00444'	Non-Essential
	'BAIDGICL_00446'	Non-Essential
	'BAIDGICL_00447'	Non-Essential
	'BAIDGICL_00448'	Non-Essential
	'BAIDGICL_00449'	Non-Essential
	'BAIDGICL_00450'	Non-Essential
	'BAIDGICL_00451'	Non-Essential
	'BAIDGICL_00452'	Non-Essential
	'BAIDGICL_00453'	Non-Essential
	'BAIDGICL_00454'	Non-Essential
	'BAIDGICL_00455'	Non-Essential
	'BAIDGICL_00456'	Non-Essential
	'BAIDGICL_00457'	Non-Essential
	'BAIDGICL_00458'	Non-Essential
	'BAIDGICL_00459'	Non-Essential
	'BAIDGICL_00460'	Non-Essential
	'BAIDGICL_00461'	Non-Essential
	'BAIDGICL_00462'	Non-Essential
	'BAIDGICL_00463'	Non-Essential
	'BAIDGICL_00464'	Non-Essential
	'BAIDGICL_00465'	Non-Essential
	'BAIDGICL_00466'	Non-Essential
	'BAIDGICL_00467'	Non-Essential
	'BAIDGICL_00468'	Non-Essential
	'BAIDGICL_00469'	Non-Essential
	'BAIDGICL_00470'	Non-Essential
	'BAIDGICL_00471'	Non-Essential
	'BAIDGICL_00472'	Non-Essential
	'BAIDGICL_00473'	Non-Essential
	'BAIDGICL_00474'	Non-Essential
	'BAIDGICL_00475'	Non-Essential
	'BAIDGICL_00476'	Non-Essential
	'BAIDGICL_00477'	Non-Essential
	'BAIDGICL_00478'	Non-Essential
	'BAIDGICL_00479'	Non-Essential
	'BAIDGICL_00480'	Non-Essential
	'BAIDGICL_00481'	Non-Essential
	'BAIDGICL_00482'	Non-Essential
	'BAIDGICL_00483'	Non-Essential
	'BAIDGICL_00484'	Non-Essential
	'BAIDGICL_00485'	Non-Essential
	'BAIDGICL_00486'	Non-Essential
	'BAIDGICL_00487'	Non-Essential
	'BAIDGICL_00488'	Non-Essential
	'BAIDGICL_00489'	Non-Essential
	'BAIDGICL_00490'	Non-Essential
	'BAIDGICL_00491'	Non-Essential
	'BAIDGICL_00492'	Non-Essential
	'BAIDGICL_00493'	Non-Essential
	'BAIDGICL_00494'	Non-Essential
	'BAIDGICL_00495'	Non-Essential
	'BAIDGICL_00496'	Non-Essential
	'BAIDGICL_00497'	Non-Essential
	'BAIDGICL_00498'	Non-Essential
	'BAIDGICL_00499'	Non-Essential
	'BAIDGICL_00500'	Non-Essential
	'BAIDGICL_00501'	Non-Essential
	'BAIDGICL_00502'	Non-Essential
	'BAIDGICL_00503'	Non-Essential
	'BAIDGICL_00504'	Non-Essential
	'BAIDGICL_00505'	Non-Essential
	'BAIDGICL_00506'	Non-Essential
	'BAIDGICL_00507'	Non-Essential
	'BAIDGICL_00508'	Non-Essential
	'BAIDGICL_00509'	Non-Essential
	'BAIDGICL_00510'	Non-Essential
	'BAIDGICL_00511'	Non-Essential
	'BAIDGICL_00512'	Non-Essential
	'BAIDGICL_00513'	Non-Essential
	'BAIDGICL_00514'	Non-Essential
	'BAIDGICL_00515'	Non-Essential
	'BAIDGICL_00516'	Non-Essential
	'BAIDGICL_00517'	Non-Essential
	'BAIDGICL_00518'	Non-Essential
	'BAIDGICL_00519'	Non-Essential
	'BAIDGICL_00520'	Non-Essential
	'BAIDGICL_00521'	Non-Essential
	'BAIDGICL_00522'	Non-Essential
	'BAIDGICL_00523'	Non-Essential
	'BAIDGICL_00524'	Non-Essential
	'BAIDGICL_00525'	Non-Essential
	'BAIDGICL_00526'	Non-Essential
	'BAIDGICL_00527'	Non-Essential
	'BAIDGICL_00528'	Non-Essential
	'BAIDGICL_00529'	Non-Essential
	'BAIDGICL_00530'	Non-Essential
	'BAIDGICL_00531'	Non-Essential
	'BAIDGICL_00532'	Non-Essential
	'BAIDGICL_00533'	Non-Essential
	'BAIDGICL_00534'	Non-Essential
	'BAIDGICL_00535'	Non-Essential
	'BAIDGICL_00536'	Non-Essential
	'BAIDGICL_00537'	Non-Essential
	'BAIDGICL_00538'	Non-Essential
	'BAIDGICL_00539'	Non-Essential
	'BAIDGICL_00540'	Non-Essential
	'BAIDGICL_00541'	Non-Essential
	'BAIDGICL_00542'	Non-Essential
	'BAIDGICL_00543'	Non-Essential
	'BAIDGICL_00544'	Non-Essential
	'BAIDGICL_00545'	Non-Essential
	'BAIDGICL_00546'	Non-Essential
	'BAIDGICL_00547'	Non-Essential
	'BAIDGICL_00548'	Non-Essential
	'BAIDGICL_00549'	Non-Essential
	'BAIDGICL_00550'	Non-Essential
	'BAIDGICL_00551'	Non-Essential
	'BAIDGICL_00552'	Non-Essential
	'BAIDGICL_00553'	Non-Essential
	'BAIDGICL_00554'	Non-Essential
	'BAIDGICL_00555'	Non-Essential
	'BAIDGICL_00556'	Non-Essential
	'BAIDGICL_00557'	Non-Essential
	'BAIDGICL_00558'	Non-Essential
	'BAIDGICL_00559'	Non-Essential
	'BAIDGICL_00560'	Non-Essential
	'BAIDGICL_00561'	Non-Essential
	'BAIDGICL_00562'	Non-Essential
	'BAIDGICL_00563'	Non-Essential
	'BAIDGICL_00564'	Non-Essential
	'BAIDGICL_00565'	Non-Essential
	'BAIDGICL_00566'	Non-Essential
	'BAIDGICL_00567'	Non-Essential
	'BAIDGICL_00568'	Non-Essential
	'BAIDGICL_00569'	Non-Essential
	'BAIDGICL_00570'	Non-Essential
	'BAIDGICL_00571'	Non-Essential
	'BAIDGICL_00572'	Non-Essential
	'BAIDGICL_00573'	Non-Essential
	'BAIDGICL_00574'	Non-Essential
	'BAIDGICL_00575'	Non-Essential
	'BAIDGICL_00576'	Non-Essential
	'BAIDGICL_00577'	Non-Essential
	'BAIDGICL_00578'	Non-Essential
	'BAIDGICL_00579'	Non-Essential
	'BAIDGICL_00580'	Non-Essential
	'BAIDGICL_00581'	Non-Essential
	'BAIDGICL_00582'	Non-Essential
	'BAIDGICL_00583'	Non-Essential
	'BAIDGICL_00584'	Non-Essential
	'BAIDGICL_00585'	Non-Essential
	'BAIDGICL_00604'	Non-Essential
	'BAIDGICL_00605'	Non-Essential
	'BAIDGICL_00606'	Non-Essential
	'BAIDGICL_00607'	Non-Essential
	'BAIDGICL_00608'	Non-Essential
	'BAIDGICL_00610'	Non-Essential
	'BAIDGICL_00611'	Non-Essential
	'BAIDGICL_00612'	Non-Essential
	'BAIDGICL_00613'	Non-Essential
	'BAIDGICL_00614'	Non-Essential
	'BAIDGICL_00615'	Non-Essential
	'BAIDGICL_00616'	Non-Essential
	'BAIDGICL_00617'	Non-Essential
	'BAIDGICL_00618'	Non-Essential
	'BAIDGICL_00619'	Non-Essential
	'BAIDGICL_00620'	Non-Essential
	'BAIDGICL_00621'	Non-Essential
	'BAIDGICL_00622'	Non-Essential
	'BAIDGICL_00623'	Non-Essential
	'BAIDGICL_00624'	Non-Essential
	'BAIDGICL_00625'	Non-Essential
	'BAIDGICL_00626'	Non-Essential
	'BAIDGICL_00627'	Non-Essential
	'BAIDGICL_00628'	Non-Essential
	'BAIDGICL_00629'	Non-Essential
	'BAIDGICL_00630'	Non-Essential
	'BAIDGICL_00631'	Non-Essential
	'BAIDGICL_00632'	Non-Essential
	'BAIDGICL_00633'	Non-Essential
	'BAIDGICL_00634'	Non-Essential
	'BAIDGICL_00635'	Non-Essential
	'BAIDGICL_00636'	Non-Essential
	'BAIDGICL_00637'	Non-Essential
	'BAIDGICL_00638'	Non-Essential
	'BAIDGICL_00639'	Non-Essential
	'BAIDGICL_00640'	Non-Essential
	'BAIDGICL_00641'	Non-Essential
	'BAIDGICL_00642'	Non-Essential
	'BAIDGICL_00643'	Non-Essential
	'BAIDGICL_00644'	Non-Essential
	'BAIDGICL_00645'	Non-Essential
	'BAIDGICL_00646'	Non-Essential
	'BAIDGICL_00647'	Non-Essential
	'BAIDGICL_00648'	Non-Essential
	'BAIDGICL_00649'	Non-Essential
	'BAIDGICL_00650'	Non-Essential
	'BAIDGICL_00651'	Non-Essential
	'BAIDGICL_00652'	Non-Essential
	'BAIDGICL_00653'	Non-Essential
	'BAIDGICL_00654'	Non-Essential
	'BAIDGICL_00655'	Non-Essential
	'BAIDGICL_00656'	Non-Essential
	'BAIDGICL_00657'	Non-Essential
	'BAIDGICL_00658'	Non-Essential
	'BAIDGICL_00659'	Non-Essential
	'BAIDGICL_00660'	Non-Essential
	'BAIDGICL_00661'	Non-Essential
	'BAIDGICL_00662'	Non-Essential
	'BAIDGICL_00663'	Non-Essential
	'BAIDGICL_00664'	Non-Essential
	'BAIDGICL_00665'	Non-Essential
	'BAIDGICL_00666'	Non-Essential
	'BAIDGICL_00667'	Non-Essential
	'BAIDGICL_00668'	Non-Essential
	'BAIDGICL_00669'	Non-Essential
	'BAIDGICL_00670'	Non-Essential
	'BAIDGICL_00671'	Non-Essential
	'BAIDGICL_00672'	Non-Essential
	'BAIDGICL_00673'	Non-Essential
	'BAIDGICL_00674'	Non-Essential
	'BAIDGICL_00675'	Non-Essential
	'BAIDGICL_00676'	Non-Essential
	'BAIDGICL_00677'	Non-Essential
	'BAIDGICL_00678'	Non-Essential
	'BAIDGICL_00679'	Non-Essential
	'BAIDGICL_00680'	Non-Essential
	'BAIDGICL_00681'	Non-Essential
	'BAIDGICL_00682'	Non-Essential
	'BAIDGICL_00683'	Non-Essential
	'BAIDGICL_00684'	Non-Essential
	'BAIDGICL_00685'	Non-Essential
	'BAIDGICL_00686'	Non-Essential
	'BAIDGICL_00687'	Non-Essential
	'BAIDGICL_00688'	Non-Essential
	'BAIDGICL_00689'	Non-Essential
	'BAIDGICL_00690'	Non-Essential
	'BAIDGICL_00691'	Non-Essential
	'BAIDGICL_00692'	Non-Essential
	'BAIDGICL_00693'	Non-Essential
	'BAIDGICL_00694'	Non-Essential
	'BAIDGICL_00695'	Non-Essential
	'BAIDGICL_00696'	Non-Essential
	'BAIDGICL_00697'	Non-Essential
	'BAIDGICL_00698'	Non-Essential
	'BAIDGICL_00699'	Non-Essential
	'BAIDGICL_00700'	Non-Essential
	'BAIDGICL_00701'	Non-Essential
	'BAIDGICL_00702'	Non-Essential
	'BAIDGICL_00703'	Non-Essential
	'BAIDGICL_00704'	Non-Essential
	'BAIDGICL_00705'	Non-Essential
	'BAIDGICL_00706'	Non-Essential
	'BAIDGICL_00707'	Non-Essential
	'BAIDGICL_00708'	Non-Essential
	'BAIDGICL_00709'	Non-Essential
	'BAIDGICL_00710'	Non-Essential
	'BAIDGICL_00711'	Non-Essential
	'BAIDGICL_00712'	Non-Essential
	'BAIDGICL_00713'	Non-Essential
	'BAIDGICL_00714'	Non-Essential
	'BAIDGICL_00715'	Non-Essential
	'BAIDGICL_00716'	Non-Essential
	'BAIDGICL_00717'	Non-Essential
	'BAIDGICL_00718'	Non-Essential
	'BAIDGICL_00719'	Non-Essential
	'BAIDGICL_00720'	Non-Essential
	'BAIDGICL_00721'	Non-Essential
	'BAIDGICL_00722'	Non-Essential
	'BAIDGICL_00723'	Non-Essential
	'BAIDGICL_00724'	Non-Essential
	'BAIDGICL_00725'	Non-Essential
	'BAIDGICL_00726'	Non-Essential
	'BAIDGICL_00727'	Non-Essential
	'BAIDGICL_00728'	Non-Essential
	'BAIDGICL_00729'	Non-Essential
	'BAIDGICL_00730'	Non-Essential
	'BAIDGICL_00731'	Non-Essential
	'BAIDGICL_00732'	Non-Essential
	'BAIDGICL_00733'	Non-Essential
	'BAIDGICL_00734'	Non-Essential
	'BAIDGICL_00735'	Non-Essential
	'BAIDGICL_00736'	Non-Essential
	'BAIDGICL_00737'	Non-Essential
	'BAIDGICL_00738'	Non-Essential
	'BAIDGICL_00739'	Non-Essential
	'BAIDGICL_00740'	Non-Essential
	'BAIDGICL_00741'	Non-Essential
	'BAIDGICL_00742'	Non-Essential
	'BAIDGICL_00743'	Non-Essential
	'BAIDGICL_00744'	Non-Essential
	'BAIDGICL_00745'	Non-Essential
	'BAIDGICL_00746'	Non-Essential
	'BAIDGICL_00747'	Non-Essential
	'BAIDGICL_00748'	Non-Essential
	'BAIDGICL_00749'	Non-Essential
	'BAIDGICL_00750'	Non-Essential
	'BAIDGICL_00751'	Non-Essential
	'BAIDGICL_00752'	Non-Essential
	'BAIDGICL_00753'	Non-Essential
	'BAIDGICL_00754'	Non-Essential
	'BAIDGICL_00755'	Non-Essential
	'BAIDGICL_00756'	Non-Essential
	'BAIDGICL_00757'	Non-Essential
	'BAIDGICL_00758'	Non-Essential
	'BAIDGICL_00759'	Non-Essential
	'BAIDGICL_00760'	Non-Essential
	'BAIDGICL_00761'	Non-Essential
	'BAIDGICL_00762'	Non-Essential
	'BAIDGICL_00763'	Non-Essential
	'BAIDGICL_00764'	Non-Essential
	'BAIDGICL_00765'	Non-Essential
	'BAIDGICL_00766'	Non-Essential
	'BAIDGICL_00767'	Domain Essential
	'BAIDGICL_00768'	Essential
	'BAIDGICL_00769'	Non-Essential
	'BAIDGICL_00770'	Non-Essential
	'BAIDGICL_00771'	Non-Essential
	'BAIDGICL_00772'	Non-Essential
	'BAIDGICL_00773'	Non-Essential
	'BAIDGICL_00774'	Non-Essential
	'BAIDGICL_00775'	Non-Essential
	'BAIDGICL_00776'	Non-Essential
	'BAIDGICL_00777'	Non-Essential
	'BAIDGICL_00778'	Non-Essential
	'BAIDGICL_00779'	Non-Essential
	'BAIDGICL_00780'	Non-Essential
	'BAIDGICL_00781'	Non-Essential
	'BAIDGICL_00782'	Non-Essential
	'BAIDGICL_00783'	Non-Essential
	'BAIDGICL_00784'	Non-Essential
	'BAIDGICL_00785'	Non-Essential
	'BAIDGICL_00808'	Non-Essential
	'BAIDGICL_00809'	Non-Essential
	'BAIDGICL_00810'	Essential
	'BAIDGICL_00811'	Essential
	'BAIDGICL_00814'	Non-Essential
	'BAIDGICL_00815'	Non-Essential
	'BAIDGICL_00816'	Non-Essential
	'BAIDGICL_00817'	Non-Essential
	'BAIDGICL_00818'	Non-Essential
	'BAIDGICL_00819'	Non-Essential
	'BAIDGICL_00820'	Non-Essential
	'BAIDGICL_00821'	Non-Essential
	'BAIDGICL_00822'	Non-Essential
	'BAIDGICL_00823'	Non-Essential
	'BAIDGICL_00825'	Non-Essential
	'BAIDGICL_00826'	Non-Essential
	'BAIDGICL_00828'	Non-Essential
	'BAIDGICL_00829'	Non-Essential
	'BAIDGICL_00830'	Non-Essential
	'BAIDGICL_00831'	Non-Essential
	'BAIDGICL_00832'	Non-Essential
	'BAIDGICL_00833'	Non-Essential
	'BAIDGICL_00834'	Non-Essential
	'BAIDGICL_00835'	Non-Essential
	'BAIDGICL_00836'	Non-Essential
	'BAIDGICL_00837'	Non-Essential
	'BAIDGICL_00838'	Non-Essential
	'BAIDGICL_00839'	Non-Essential
	'BAIDGICL_00840'	Non-Essential
	'BAIDGICL_00841'	Non-Essential
	'BAIDGICL_00842'	Non-Essential
	'BAIDGICL_00843'	Non-Essential
	'BAIDGICL_00844'	Non-Essential
	'BAIDGICL_00845'	Non-Essential
	'BAIDGICL_00846'	Non-Essential
	'BAIDGICL_00847'	Non-Essential
	'BAIDGICL_00848'	Non-Essential
	'BAIDGICL_00849'	Non-Essential
	'BAIDGICL_00850'	Non-Essential
	'BAIDGICL_00851'	Non-Essential
	'BAIDGICL_00852'	Non-Essential
	'BAIDGICL_00853'	Non-Essential
	'BAIDGICL_00854'	Non-Essential
	'BAIDGICL_00855'	Non-Essential
	'BAIDGICL_00856'	Non-Essential
	'BAIDGICL_00857'	Non-Essential
	'BAIDGICL_00858'	Non-Essential
	'BAIDGICL_00859'	Non-Essential
	'BAIDGICL_00860'	Non-Essential
	'BAIDGICL_00861'	Non-Essential
	'BAIDGICL_00862'	Non-Essential
	'BAIDGICL_00863'	Non-Essential
	'BAIDGICL_00864'	Non-Essential
	'BAIDGICL_00865'	Non-Essential
	'BAIDGICL_00866'	Non-Essential
	'BAIDGICL_00867'	Non-Essential
	'BAIDGICL_00868'	Non-Essential
	'BAIDGICL_00869'	Non-Essential
	'BAIDGICL_00870'	Non-Essential
	'BAIDGICL_00871'	Non-Essential
	'BAIDGICL_00872'	Non-Essential
	'BAIDGICL_00873'	Non-Essential
	'BAIDGICL_00874'	Non-Essential
	'BAIDGICL_00875'	Non-Essential
	'BAIDGICL_00876'	Non-Essential
	'BAIDGICL_00877'	Non-Essential
	'BAIDGICL_00878'	Non-Essential
	'BAIDGICL_00879'	Non-Essential
	'BAIDGICL_00880'	Non-Essential
	'BAIDGICL_00881'	Non-Essential
	'BAIDGICL_00882'	Non-Essential
	'BAIDGICL_00883'	Non-Essential
	'BAIDGICL_00884'	Non-Essential
	'BAIDGICL_00885'	Non-Essential
	'BAIDGICL_00886'	Non-Essential
	'BAIDGICL_00887'	Non-Essential
	'BAIDGICL_00888'	Non-Essential
	'BAIDGICL_00889'	Non-Essential
	'BAIDGICL_00890'	Non-Essential
	'BAIDGICL_00891'	Non-Essential
	'BAIDGICL_00892'	Non-Essential
	'BAIDGICL_00893'	Non-Essential
	'BAIDGICL_00894'	Non-Essential
	'BAIDGICL_00895'	Non-Essential
	'BAIDGICL_00896'	Non-Essential
	'BAIDGICL_00897'	Non-Essential
	'BAIDGICL_00898'	Non-Essential
	'BAIDGICL_00899'	Non-Essential
	'BAIDGICL_00900'	Non-Essential
	'BAIDGICL_00901'	Non-Essential
	'BAIDGICL_00902'	Non-Essential
	'BAIDGICL_00903'	Non-Essential
	'BAIDGICL_00904'	Non-Essential
	'BAIDGICL_00905'	Non-Essential
	'BAIDGICL_00906'	Non-Essential
	'BAIDGICL_00907'	Non-Essential
	'BAIDGICL_00908'	Non-Essential
	'BAIDGICL_00909'	Non-Essential
	'BAIDGICL_00910'	Non-Essential
	'BAIDGICL_00911'	Non-Essential
	'BAIDGICL_00912'	Non-Essential
	'BAIDGICL_00913'	Non-Essential
	'BAIDGICL_00914'	Non-Essential
	'BAIDGICL_00915'	Non-Essential
	'BAIDGICL_00916'	Non-Essential
	'BAIDGICL_00917'	Non-Essential
	'BAIDGICL_00918'	Non-Essential
	'BAIDGICL_00919'	Non-Essential
	'BAIDGICL_00920'	Non-Essential
	'BAIDGICL_00921'	Non-Essential
	'BAIDGICL_00922'	Non-Essential
	'BAIDGICL_00923'	Non-Essential
	'BAIDGICL_00924'	Non-Essential
	'BAIDGICL_00925'	Non-Essential
	'BAIDGICL_00926'	Non-Essential
	'BAIDGICL_00927'	Non-Essential
	'BAIDGICL_00928'	Non-Essential
	'BAIDGICL_00929'	Non-Essential
	'BAIDGICL_00930'	Non-Essential
	'BAIDGICL_00931'	Non-Essential
	'BAIDGICL_00933'	Non-Essential
	'BAIDGICL_00934'	Non-Essential
	'BAIDGICL_00935'	Non-Essential
	'BAIDGICL_00936'	Non-Essential
	'BAIDGICL_00937'	Non-Essential
	'BAIDGICL_00938'	Non-Essential
	'BAIDGICL_00939'	Non-Essential
	'BAIDGICL_00940'	Non-Essential
	'BAIDGICL_00941'	Non-Essential
	'BAIDGICL_00942'	Non-Essential
	'BAIDGICL_00943'	Non-Essential
	'BAIDGICL_00944'	Non-Essential
	'BAIDGICL_00945'	Non-Essential
	'BAIDGICL_00946'	Non-Essential
	'BAIDGICL_00947'	Non-Essential
	'BAIDGICL_00948'	Non-Essential
	'BAIDGICL_00949'	Non-Essential
	'BAIDGICL_00950'	Non-Essential
	'BAIDGICL_00951'	Non-Essential
	'BAIDGICL_00952'	Non-Essential
	'BAIDGICL_00953'	Non-Essential
	'BAIDGICL_00954'	Non-Essential
	'BAIDGICL_00955'	Non-Essential
	'BAIDGICL_00956'	Non-Essential
	'BAIDGICL_00957'	Non-Essential
	'BAIDGICL_00958'	Non-Essential
	'BAIDGICL_00959'	Non-Essential
	'BAIDGICL_00960'	Non-Essential
	'BAIDGICL_00961'	Non-Essential
	'BAIDGICL_00962'	Non-Essential
	'BAIDGICL_00963'	Non-Essential
	'BAIDGICL_00964'	Non-Essential
	'BAIDGICL_00965'	Non-Essential
	'BAIDGICL_00966'	Non-Essential
	'BAIDGICL_00967'	Non-Essential
	'BAIDGICL_00968'	Non-Essential
	'BAIDGICL_00969'	Non-Essential
	'BAIDGICL_00970'	Non-Essential
	'BAIDGICL_00971'	Non-Essential
	'BAIDGICL_00972'	Non-Essential
	'BAIDGICL_00973'	Non-Essential
	'BAIDGICL_00974'	Non-Essential
	'BAIDGICL_00975'	Non-Essential
	'BAIDGICL_00976'	Non-Essential
	'BAIDGICL_00977'	Non-Essential
	'BAIDGICL_00978'	Non-Essential
	'BAIDGICL_00979'	Non-Essential
	'BAIDGICL_00980'	Non-Essential
	'BAIDGICL_00981'	Non-Essential
	'BAIDGICL_00982'	Non-Essential
	'BAIDGICL_00983'	Non-Essential
	'BAIDGICL_00984'	Non-Essential
	'BAIDGICL_00985'	Non-Essential
	'BAIDGICL_00986'	Non-Essential
	'BAIDGICL_00987'	Non-Essential
	'BAIDGICL_00988'	Non-Essential
	'BAIDGICL_00989'	Non-Essential
	'BAIDGICL_00990'	Non-Essential
	'BAIDGICL_00991'	Non-Essential
	'BAIDGICL_00992'	Non-Essential
	'BAIDGICL_00993'	Non-Essential
	'BAIDGICL_00994'	Non-Essential
	'BAIDGICL_00995'	Non-Essential
	'BAIDGICL_00996'	Non-Essential
	'BAIDGICL_00997'	Non-Essential
	'BAIDGICL_00998'	Non-Essential
	'BAIDGICL_00999'	Non-Essential
	'BAIDGICL_01000'	Non-Essential
	'BAIDGICL_01001'	Non-Essential
	'BAIDGICL_01002'	Non-Essential
	'BAIDGICL_01003'	Non-Essential
	'BAIDGICL_01004'	Non-Essential
	'BAIDGICL_01005'	Non-Essential
	'BAIDGICL_01006'	Non-Essential
	'BAIDGICL_01007'	Non-Essential
	'BAIDGICL_01008'	Non-Essential
	'BAIDGICL_01009'	Non-Essential
	'BAIDGICL_01010'	Non-Essential
	'BAIDGICL_01011'	Non-Essential
	'BAIDGICL_01012'	Non-Essential
	'BAIDGICL_01013'	Non-Essential
	'BAIDGICL_01014'	Non-Essential
	'BAIDGICL_01015'	Non-Essential
	'BAIDGICL_01016'	Non-Essential
	'BAIDGICL_01017'	Non-Essential
	'BAIDGICL_01018'	Non-Essential
	'BAIDGICL_01019'	Non-Essential
	'BAIDGICL_01020'	Non-Essential
	'BAIDGICL_01021'	Non-Essential
	'BAIDGICL_01022'	Non-Essential
	'BAIDGICL_01023'	Non-Essential
	'BAIDGICL_01024'	Non-Essential
	'BAIDGICL_01025'	Non-Essential
	'BAIDGICL_01026'	Non-Essential
	'BAIDGICL_01027'	Non-Essential
	'BAIDGICL_01028'	Non-Essential
	'BAIDGICL_01029'	Non-Essential
	'BAIDGICL_01030'	Non-Essential
	'BAIDGICL_01031'	Non-Essential
	'BAIDGICL_01032'	Non-Essential
	'BAIDGICL_01033'	Non-Essential
	'BAIDGICL_01034'	Non-Essential
	'BAIDGICL_01035'	Non-Essential
	'BAIDGICL_01036'	Non-Essential
	'BAIDGICL_01037'	Non-Essential
	'BAIDGICL_01038'	Non-Essential
	'BAIDGICL_01039'	Non-Essential
	'BAIDGICL_01040'	Non-Essential
	'BAIDGICL_01041'	Non-Essential
	'BAIDGICL_01042'	Non-Essential
	'BAIDGICL_01043'	Non-Essential
	'BAIDGICL_01044'	Non-Essential
	'BAIDGICL_01045'	Non-Essential
	'BAIDGICL_01046'	Non-Essential
	'BAIDGICL_01047'	Non-Essential
	'BAIDGICL_01048'	Non-Essential
	'BAIDGICL_01049'	Non-Essential
	'BAIDGICL_01050'	Non-Essential
	'BAIDGICL_01051'	Non-Essential
	'BAIDGICL_01052'	Non-Essential
	'BAIDGICL_01053'	Non-Essential
	'BAIDGICL_01054'	Non-Essential
	'BAIDGICL_01055'	Non-Essential
	'BAIDGICL_01056'	Non-Essential
	'BAIDGICL_01057'	Non-Essential
	'BAIDGICL_01058'	Non-Essential
	'BAIDGICL_01059'	Non-Essential
	'BAIDGICL_01060'	Non-Essential
	'BAIDGICL_01061'	Non-Essential
	'BAIDGICL_01062'	Non-Essential
	'BAIDGICL_01063'	Non-Essential
	'BAIDGICL_01064'	Non-Essential
	'BAIDGICL_01065'	Non-Essential
	'BAIDGICL_01066'	Non-Essential
	'BAIDGICL_01067'	Non-Essential
	'BAIDGICL_01068'	Non-Essential
	'BAIDGICL_01069'	Non-Essential
	'BAIDGICL_01070'	Non-Essential
	'BAIDGICL_01071'	Non-Essential
	'BAIDGICL_01072'	Non-Essential
	'BAIDGICL_01073'	Non-Essential
	'BAIDGICL_01074'	Non-Essential
	'BAIDGICL_01075'	Non-Essential
	'BAIDGICL_01076'	Non-Essential
	'BAIDGICL_01077'	Non-Essential
	'BAIDGICL_01078'	Non-Essential
	'BAIDGICL_01079'	Non-Essential
	'BAIDGICL_01080'	Non-Essential
	'BAIDGICL_01081'	Non-Essential
	'BAIDGICL_01082'	Non-Essential
	'BAIDGICL_01083'	Non-Essential
	'BAIDGICL_01084'	Non-Essential
	'BAIDGICL_01085'	Non-Essential
	'BAIDGICL_01086'	Non-Essential
	'BAIDGICL_01087'	Non-Essential
	'BAIDGICL_01088'	Non-Essential
	'BAIDGICL_01089'	Non-Essential
	'BAIDGICL_01090'	Non-Essential
	'BAIDGICL_01091'	Non-Essential
	'BAIDGICL_01092'	Non-Essential
	'BAIDGICL_01093'	Non-Essential
	'BAIDGICL_01094'	Non-Essential
	'BAIDGICL_01095'	Non-Essential
	'BAIDGICL_01096'	Non-Essential
	'BAIDGICL_01097'	Non-Essential
	'BAIDGICL_01098'	Non-Essential
	'BAIDGICL_01099'	Non-Essential
	'BAIDGICL_01100'	Non-Essential
	'BAIDGICL_01101'	Non-Essential
	'BAIDGICL_01102'	Non-Essential
	'BAIDGICL_01103'	Non-Essential
	'BAIDGICL_01104'	Non-Essential
	'BAIDGICL_01105'	Non-Essential
	'BAIDGICL_01106'	Non-Essential
	'BAIDGICL_01107'	Non-Essential
	'BAIDGICL_01108'	Non-Essential
	'BAIDGICL_01109'	Non-Essential
	'BAIDGICL_01110'	Non-Essential
	'BAIDGICL_01111'	Non-Essential
	'BAIDGICL_01112'	Non-Essential
	'BAIDGICL_01113'	Non-Essential
	'BAIDGICL_01114'	Non-Essential
	'BAIDGICL_01115'	Non-Essential
	'BAIDGICL_01116'	Non-Essential
	'BAIDGICL_01117'	Non-Essential
	'BAIDGICL_01118'	Non-Essential
	'BAIDGICL_01119'	Non-Essential
	'BAIDGICL_01120'	Non-Essential
	'BAIDGICL_01121'	Non-Essential
	'BAIDGICL_01122'	Non-Essential
	'BAIDGICL_01123'	Non-Essential
	'BAIDGICL_01124'	Non-Essential
	'BAIDGICL_01125'	Non-Essential
	'BAIDGICL_01126'	Non-Essential
	'BAIDGICL_01127'	Non-Essential
	'BAIDGICL_01128'	Non-Essential
	'BAIDGICL_01129'	Non-Essential
	'BAIDGICL_01130'	Non-Essential
	'BAIDGICL_01131'	Non-Essential
	'BAIDGICL_01132'	Non-Essential
	'BAIDGICL_01133'	Non-Essential
	'BAIDGICL_01134'	Non-Essential
	'BAIDGICL_01135'	Essential
	'BAIDGICL_01136'	Non-Essential
	'BAIDGICL_01137'	Non-Essential
	'BAIDGICL_01138'	Non-Essential
	'BAIDGICL_01139'	Non-Essential
	'BAIDGICL_01140'	Non-Essential
	'BAIDGICL_01141'	Non-Essential
	'BAIDGICL_01142'	Non-Essential
	'BAIDGICL_01143'	Non-Essential
	'BAIDGICL_01144'	Non-Essential
	'BAIDGICL_01145'	Non-Essential
	'BAIDGICL_01146'	Non-Essential
	'BAIDGICL_01147'	Non-Essential
	'BAIDGICL_01148'	Non-Essential
	'BAIDGICL_01149'	Non-Essential
	'BAIDGICL_01150'	Non-Essential
	'BAIDGICL_01151'	Non-Essential
	'BAIDGICL_01152'	Non-Essential
	'BAIDGICL_01153'	Non-Essential
	'BAIDGICL_01154'	Non-Essential
	'BAIDGICL_01155'	Non-Essential
	'BAIDGICL_01156'	Non-Essential
	'BAIDGICL_01157'	Non-Essential
	'BAIDGICL_01158'	Non-Essential
	'BAIDGICL_01159'	Non-Essential
	'BAIDGICL_01160'	Essential
	'BAIDGICL_01161'	Non-Essential
	'BAIDGICL_01162'	Non-Essential
	'BAIDGICL_01163'	Non-Essential
	'BAIDGICL_01164'	Non-Essential
	'BAIDGICL_01165'	Non-Essential
	'BAIDGICL_01166'	Non-Essential
	'BAIDGICL_01167'	Non-Essential
	'BAIDGICL_01168'	Non-Essential
	'BAIDGICL_01169'	Non-Essential
	'BAIDGICL_01170'	Non-Essential
	'BAIDGICL_01171'	Non-Essential
	'BAIDGICL_01172'	Non-Essential
	'BAIDGICL_01173'	Non-Essential
	'BAIDGICL_01174'	Non-Essential
	'BAIDGICL_01175'	Non-Essential
	'BAIDGICL_01176'	Non-Essential
	'BAIDGICL_01177'	Non-Essential
	'BAIDGICL_01178'	Non-Essential
	'BAIDGICL_01179'	Non-Essential
	'BAIDGICL_01180'	Non-Essential
	'BAIDGICL_01181'	Non-Essential
	'BAIDGICL_01182'	Non-Essential
	'BAIDGICL_01183'	Non-Essential
	'BAIDGICL_01184'	Non-Essential
	'BAIDGICL_01185'	Non-Essential
	'BAIDGICL_01186'	Non-Essential
	'BAIDGICL_01187'	Non-Essential
	'BAIDGICL_01188'	Non-Essential
	'BAIDGICL_01189'	Non-Essential
	'BAIDGICL_01190'	Non-Essential
	'BAIDGICL_01192'	Non-Essential
	'BAIDGICL_01193'	Non-Essential
	'BAIDGICL_01194'	Non-Essential
	'BAIDGICL_01195'	Non-Essential
	'BAIDGICL_01196'	Non-Essential
	'BAIDGICL_01197'	Non-Essential
	'BAIDGICL_01198'	Essential
	'BAIDGICL_01199'	Essential
	'BAIDGICL_01200'	Non-Essential
	'BAIDGICL_01201'	Non-Essential
	'BAIDGICL_01202'	Non-Essential
	'BAIDGICL_01203'	Non-Essential
	'BAIDGICL_01204'	Non-Essential
	'BAIDGICL_01205'	Non-Essential
	'BAIDGICL_01206'	Non-Essential
	'BAIDGICL_01207'	Non-Essential
	'BAIDGICL_01208'	Non-Essential
	'BAIDGICL_01209'	Non-Essential
	'BAIDGICL_01210'	Non-Essential
	'BAIDGICL_01211'	Non-Essential
	'BAIDGICL_01212'	Non-Essential
	'BAIDGICL_01213'	Non-Essential
	'BAIDGICL_01214'	Non-Essential
	'BAIDGICL_01215'	Non-Essential
	'BAIDGICL_01216'	Non-Essential
	'BAIDGICL_01217'	Non-Essential
	'BAIDGICL_01218'	Non-Essential
	'BAIDGICL_01219'	Non-Essential
	'BAIDGICL_01220'	Non-Essential
	'BAIDGICL_01221'	Non-Essential
	'BAIDGICL_01222'	Non-Essential
	'BAIDGICL_01223'	Non-Essential
	'BAIDGICL_01224'	Non-Essential
	'BAIDGICL_01225'	Non-Essential
	'BAIDGICL_01226'	Non-Essential
	'BAIDGICL_01227'	Non-Essential
	'BAIDGICL_01228'	Non-Essential
	'BAIDGICL_01229'	Non-Essential
	'BAIDGICL_01230'	Non-Essential
	'BAIDGICL_01231'	Non-Essential
	'BAIDGICL_01232'	Non-Essential
	'BAIDGICL_01233'	Non-Essential
	'BAIDGICL_01234'	Essential
	'BAIDGICL_01235'	Non-Essential
	'BAIDGICL_01236'	Non-Essential
	'BAIDGICL_01237'	Essential
	'BAIDGICL_01239'	Non-Essential
	'BAIDGICL_01240'	Non-Essential
	'BAIDGICL_01241'	Non-Essential
	'BAIDGICL_01242'	Non-Essential
	'BAIDGICL_01243'	Non-Essential
	'BAIDGICL_01244'	Non-Essential
	'BAIDGICL_01245'	Non-Essential
	'BAIDGICL_01246'	Non-Essential
	'BAIDGICL_01247'	Non-Essential
	'BAIDGICL_01248'	Non-Essential
	'BAIDGICL_01249'	Non-Essential
	'BAIDGICL_01250'	Non-Essential
	'BAIDGICL_01251'	Non-Essential
	'BAIDGICL_01252'	Non-Essential
	'BAIDGICL_01253'	Non-Essential
	'BAIDGICL_01254'	Non-Essential
	'BAIDGICL_01256'	Non-Essential
	'BAIDGICL_01257'	Non-Essential
	'BAIDGICL_01258'	Non-Essential
	'BAIDGICL_01259'	Non-Essential
	'BAIDGICL_01260'	Non-Essential
	'BAIDGICL_01261'	Essential
	'BAIDGICL_01262'	Non-Essential
	'BAIDGICL_01263'	Non-Essential
	'BAIDGICL_01264'	Non-Essential
	'BAIDGICL_01265'	Non-Essential
	'BAIDGICL_01266'	Non-Essential
	'BAIDGICL_01267'	Non-Essential
	'BAIDGICL_01268'	Non-Essential
	'BAIDGICL_01269'	Non-Essential
	'BAIDGICL_01270'	Non-Essential
	'BAIDGICL_01271'	Non-Essential
	'BAIDGICL_01272'	Non-Essential
	'BAIDGICL_01273'	Non-Essential
	'BAIDGICL_01274'	Non-Essential
	'BAIDGICL_01275'	Non-Essential
	'BAIDGICL_01276'	Non-Essential
	'BAIDGICL_01277'	Non-Essential
	'BAIDGICL_01278'	Non-Essential
	'BAIDGICL_01279'	Non-Essential
	'BAIDGICL_01280'	Non-Essential
	'BAIDGICL_01281'	Non-Essential
	'BAIDGICL_01282'	Non-Essential
	'BAIDGICL_01283'	Non-Essential
	'BAIDGICL_01284'	Non-Essential
	'BAIDGICL_01285'	Non-Essential
	'BAIDGICL_01286'	Non-Essential
	'BAIDGICL_01287'	Non-Essential
	'BAIDGICL_01288'	Non-Essential
	'BAIDGICL_01289'	Non-Essential
	'BAIDGICL_01290'	Non-Essential
	'BAIDGICL_01291'	Non-Essential
	'BAIDGICL_01292'	Non-Essential
	'BAIDGICL_01293'	Non-Essential
	'BAIDGICL_01296'	Non-Essential
	'BAIDGICL_01297'	Non-Essential
	'BAIDGICL_01298'	Non-Essential
	'BAIDGICL_01299'	Non-Essential
	'BAIDGICL_01300'	Non-Essential
	'BAIDGICL_01301'	Non-Essential
	'BAIDGICL_01302'	Non-Essential
	'BAIDGICL_01303'	Non-Essential
	'BAIDGICL_01304'	Non-Essential
	'BAIDGICL_01305'	Non-Essential
	'BAIDGICL_01306'	Non-Essential
	'BAIDGICL_01307'	Non-Essential
	'BAIDGICL_01308'	Non-Essential
	'BAIDGICL_01309'	Non-Essential
	'BAIDGICL_01310'	Non-Essential
	'BAIDGICL_01311'	Non-Essential
	'BAIDGICL_01312'	Non-Essential
	'BAIDGICL_01313'	Non-Essential
	'BAIDGICL_01314'	Non-Essential
	'BAIDGICL_01315'	Non-Essential
	'BAIDGICL_01316'	Non-Essential
	'BAIDGICL_01317'	Non-Essential
	'BAIDGICL_01318'	Non-Essential
	'BAIDGICL_01319'	Non-Essential
	'BAIDGICL_01320'	Non-Essential
	'BAIDGICL_01321'	Non-Essential
	'BAIDGICL_01322'	Non-Essential
	'BAIDGICL_01323'	Non-Essential
	'BAIDGICL_01324'	Non-Essential
	'BAIDGICL_01325'	Non-Essential
	'BAIDGICL_01327'	Non-Essential
	'BAIDGICL_01328'	Non-Essential
	'BAIDGICL_01329'	Non-Essential
	'BAIDGICL_01330'	Non-Essential
	'BAIDGICL_01331'	Non-Essential
	'BAIDGICL_01332'	Non-Essential
	'BAIDGICL_01333'	Non-Essential
	'BAIDGICL_01334'	Non-Essential
	'BAIDGICL_01335'	Non-Essential
	'BAIDGICL_01336'	Non-Essential
	'BAIDGICL_01337'	Non-Essential
	'BAIDGICL_01338'	Non-Essential
	'BAIDGICL_01339'	Non-Essential
	'BAIDGICL_01340'	Non-Essential
	'BAIDGICL_01341'	Non-Essential
	'BAIDGICL_01342'	Non-Essential
	'BAIDGICL_01343'	Non-Essential
	'BAIDGICL_01344'	Non-Essential
	'BAIDGICL_01345'	Non-Essential
	'BAIDGICL_01346'	Non-Essential
	'BAIDGICL_01347'	Non-Essential
	'BAIDGICL_01348'	Non-Essential
	'BAIDGICL_01349'	Non-Essential
	'BAIDGICL_01350'	Non-Essential
	'BAIDGICL_01351'	Non-Essential
	'BAIDGICL_01352'	Non-Essential
	'BAIDGICL_01353'	Non-Essential
	'BAIDGICL_01354'	Non-Essential
	'BAIDGICL_01355'	Non-Essential
	'BAIDGICL_01356'	Non-Essential
	'BAIDGICL_01357'	Non-Essential
	'BAIDGICL_01358'	Non-Essential
	'BAIDGICL_01359'	Non-Essential
	'BAIDGICL_01360'	Non-Essential
	'BAIDGICL_01361'	Non-Essential
	'BAIDGICL_01363'	Non-Essential
	'BAIDGICL_01364'	Non-Essential
	'BAIDGICL_01365'	Non-Essential
	'BAIDGICL_01366'	Non-Essential
	'BAIDGICL_01367'	Non-Essential
	'BAIDGICL_01368'	Non-Essential
	'BAIDGICL_01369'	Non-Essential
	'BAIDGICL_01370'	Non-Essential
	'BAIDGICL_01371'	Non-Essential
	'BAIDGICL_01372'	Non-Essential
	'BAIDGICL_01373'	Non-Essential
	'BAIDGICL_01374'	Non-Essential
	'BAIDGICL_01375'	Non-Essential
	'BAIDGICL_01376'	Non-Essential
	'BAIDGICL_01377'	Non-Essential
	'BAIDGICL_01378'	Non-Essential
	'BAIDGICL_01379'	Non-Essential
	'BAIDGICL_01380'	Non-Essential
	'BAIDGICL_01381'	Non-Essential
	'BAIDGICL_01382'	Non-Essential
	'BAIDGICL_01383'	Non-Essential
	'BAIDGICL_01384'	Non-Essential
	'BAIDGICL_01385'	Non-Essential
	'BAIDGICL_01386'	Non-Essential
	'BAIDGICL_01387'	Non-Essential
	'BAIDGICL_01388'	Non-Essential
	'BAIDGICL_01389'	Non-Essential
	'BAIDGICL_01390'	Non-Essential
	'BAIDGICL_01391'	Non-Essential
	'BAIDGICL_01392'	Non-Essential
	'BAIDGICL_01393'	Non-Essential
	'BAIDGICL_01394'	Non-Essential
	'BAIDGICL_01395'	Non-Essential
	'BAIDGICL_01396'	Non-Essential
	'BAIDGICL_01397'	Non-Essential
	'BAIDGICL_01398'	Non-Essential
	'BAIDGICL_01399'	Non-Essential
	'BAIDGICL_01401'	Non-Essential
	'BAIDGICL_01402'	Non-Essential
	'BAIDGICL_01403'	Non-Essential
	'BAIDGICL_01404'	Non-Essential
	'BAIDGICL_01405'	Non-Essential
	'BAIDGICL_01406'	Non-Essential
	'BAIDGICL_01407'	Non-Essential
	'BAIDGICL_01408'	Non-Essential
	'BAIDGICL_01409'	Non-Essential
	'BAIDGICL_01410'	Non-Essential
	'BAIDGICL_01411'	Essential
	'BAIDGICL_01412'	Essential
	'BAIDGICL_01413'	Essential
	'BAIDGICL_01414'	Essential
	'BAIDGICL_01415'	Essential
	'BAIDGICL_01416'	Essential
	'BAIDGICL_01417'	Domain Essential
	'BAIDGICL_01418'	Non-Essential
	'BAIDGICL_01419'	Non-Essential
	'BAIDGICL_01420'	Non-Essential
	'BAIDGICL_01421'	Non-Essential
	'BAIDGICL_01422'	Non-Essential
	'BAIDGICL_01423'	Non-Essential
	'BAIDGICL_01424'	Non-Essential
	'BAIDGICL_01425'	Non-Essential
	'BAIDGICL_01426'	Non-Essential
	'BAIDGICL_01427'	Non-Essential
	'BAIDGICL_01428'	Non-Essential
	'BAIDGICL_01429'	Non-Essential
	'BAIDGICL_01430'	Non-Essential
	'BAIDGICL_01431'	Non-Essential
	'BAIDGICL_01432'	Non-Essential
	'BAIDGICL_01433'	Non-Essential
	'BAIDGICL_01434'	Non-Essential
	'BAIDGICL_01435'	Non-Essential
	'BAIDGICL_01436'	Non-Essential
	'BAIDGICL_01437'	Non-Essential
	'BAIDGICL_01438'	Non-Essential
	'BAIDGICL_01439'	Non-Essential
	'BAIDGICL_01440'	Non-Essential
	'BAIDGICL_01441'	Non-Essential
	'BAIDGICL_01442'	Non-Essential
	'BAIDGICL_01443'	Non-Essential
	'BAIDGICL_01444'	Non-Essential
	'BAIDGICL_01445'	Non-Essential
	'BAIDGICL_01446'	Non-Essential
	'BAIDGICL_01447'	Non-Essential
	'BAIDGICL_01448'	Non-Essential
	'BAIDGICL_01449'	Non-Essential
	'BAIDGICL_01450'	Non-Essential
	'BAIDGICL_01451'	Non-Essential
	'BAIDGICL_01452'	Non-Essential
	'BAIDGICL_01453'	Non-Essential
	'BAIDGICL_01455'	Non-Essential
	'BAIDGICL_01456'	Non-Essential
	'BAIDGICL_01457'	Non-Essential
	'BAIDGICL_01458'	Non-Essential
	'BAIDGICL_01460'	Non-Essential
	'BAIDGICL_01461'	Non-Essential
	'BAIDGICL_01462'	Non-Essential
	'BAIDGICL_01463'	Non-Essential
	'BAIDGICL_01464'	Non-Essential
	'BAIDGICL_01465'	Non-Essential
	'BAIDGICL_01466'	Non-Essential
	'BAIDGICL_01467'	Non-Essential
	'BAIDGICL_01468'	Non-Essential
	'BAIDGICL_01469'	Non-Essential
	'BAIDGICL_01470'	Non-Essential
	'BAIDGICL_01471'	Non-Essential
	'BAIDGICL_01472'	Non-Essential
	'BAIDGICL_01473'	Non-Essential
	'BAIDGICL_01474'	Non-Essential
	'BAIDGICL_01475'	Non-Essential
	'BAIDGICL_01476'	Non-Essential
	'BAIDGICL_01477'	Non-Essential
	'BAIDGICL_01478'	Non-Essential
	'BAIDGICL_01479'	Non-Essential
	'BAIDGICL_01480'	Non-Essential
	'BAIDGICL_01481'	Non-Essential
	'BAIDGICL_01483'	Non-Essential
	'BAIDGICL_01485'	Non-Essential
	'BAIDGICL_01486'	Non-Essential
	'BAIDGICL_01487'	Non-Essential
	'BAIDGICL_01488'	Non-Essential
	'BAIDGICL_01489'	Non-Essential
	'BAIDGICL_01490'	Non-Essential
	'BAIDGICL_01491'	Non-Essential
	'BAIDGICL_01492'	Non-Essential
	'BAIDGICL_01493'	Non-Essential
	'BAIDGICL_01495'	Non-Essential
	'BAIDGICL_01496'	Non-Essential
	'BAIDGICL_01497'	Non-Essential
	'BAIDGICL_01498'	Non-Essential
	'BAIDGICL_01500'	Non-Essential
	'BAIDGICL_01501'	Non-Essential
	'BAIDGICL_01502'	Non-Essential
	'BAIDGICL_01503'	Essential
	'BAIDGICL_01504'	Non-Essential
	'BAIDGICL_01505'	Non-Essential
	'BAIDGICL_01506'	Non-Essential
	'BAIDGICL_01507'	Non-Essential
	'BAIDGICL_01509'	Non-Essential
	'BAIDGICL_01510'	Non-Essential
	'BAIDGICL_01511'	Non-Essential
	'BAIDGICL_01512'	Non-Essential
	'BAIDGICL_01513'	Non-Essential
	'BAIDGICL_01514'	Non-Essential
	'BAIDGICL_01515'	Non-Essential
	'BAIDGICL_01516'	Non-Essential
	'BAIDGICL_01517'	Non-Essential
	'BAIDGICL_01518'	Non-Essential
	'BAIDGICL_01519'	Non-Essential
	'BAIDGICL_01520'	Non-Essential
	'BAIDGICL_01521'	Non-Essential
	'BAIDGICL_01522'	Non-Essential
	'BAIDGICL_01523'	Non-Essential
	'BAIDGICL_01524'	Non-Essential
	'BAIDGICL_01525'	Non-Essential
	'BAIDGICL_01526'	Non-Essential
	'BAIDGICL_01527'	Non-Essential
	'BAIDGICL_01528'	Domain Essential
	'BAIDGICL_01529'	Non-Essential
	'BAIDGICL_01530'	Non-Essential
	'BAIDGICL_01531'	Non-Essential
	'BAIDGICL_01532'	Non-Essential
	'BAIDGICL_01533'	Non-Essential
	'BAIDGICL_01534'	Non-Essential
	'BAIDGICL_01535'	Non-Essential
	'BAIDGICL_01536'	Non-Essential
	'BAIDGICL_01537'	Non-Essential
	'BAIDGICL_01538'	Non-Essential
	'BAIDGICL_01539'	Non-Essential
	'BAIDGICL_01540'	Non-Essential
	'BAIDGICL_01541'	Non-Essential
	'BAIDGICL_01542'	Non-Essential
	'BAIDGICL_01543'	Non-Essential
	'BAIDGICL_01544'	Non-Essential
	'BAIDGICL_01545'	Non-Essential
	'BAIDGICL_01546'	Non-Essential
	'BAIDGICL_01547'	Non-Essential
	'BAIDGICL_01549'	Non-Essential
	'BAIDGICL_01550'	Non-Essential
	'BAIDGICL_01551'	Non-Essential
	'BAIDGICL_01552'	Non-Essential
	'BAIDGICL_01553'	Non-Essential
	'BAIDGICL_01554'	Non-Essential
	'BAIDGICL_01555'	Non-Essential
	'BAIDGICL_01556'	Non-Essential
	'BAIDGICL_01557'	Non-Essential
	'BAIDGICL_01558'	Non-Essential
	'BAIDGICL_01559'	Non-Essential
	'BAIDGICL_01560'	Non-Essential
	'BAIDGICL_01561'	Non-Essential
	'BAIDGICL_01562'	Non-Essential
	'BAIDGICL_01563'	Non-Essential
	'BAIDGICL_01564'	Non-Essential
	'BAIDGICL_01565'	Non-Essential
	'BAIDGICL_01566'	Non-Essential
	'BAIDGICL_01567'	Domain Essential
	'BAIDGICL_01568'	Essential
	'BAIDGICL_01569'	Non-Essential
	'BAIDGICL_01570'	Non-Essential
	'BAIDGICL_01571'	Non-Essential
	'BAIDGICL_01572'	Essential
	'BAIDGICL_01573'	Essential
	'BAIDGICL_01574'	Essential
	'BAIDGICL_01575'	Non-Essential
	'BAIDGICL_01576'	Non-Essential
	'BAIDGICL_01577'	Non-Essential
	'BAIDGICL_01578'	Non-Essential
	'BAIDGICL_01579'	Non-Essential
	'BAIDGICL_01580'	Domain Essential
	'BAIDGICL_01581'	Non-Essential
	'BAIDGICL_01582'	Essential
	'BAIDGICL_01583'	Non-Essential
	'BAIDGICL_01584'	Non-Essential
	'BAIDGICL_01585'	Essential
	'BAIDGICL_01586'	Non-Essential
	'BAIDGICL_01587'	Non-Essential
	'BAIDGICL_01588'	Non-Essential
	'BAIDGICL_01589'	Non-Essential
	'BAIDGICL_01590'	Non-Essential
	'BAIDGICL_01591'	Non-Essential
	'BAIDGICL_01592'	Non-Essential
	'BAIDGICL_01593'	Non-Essential
	'BAIDGICL_01594'	Non-Essential
	'BAIDGICL_01595'	Non-Essential
	'BAIDGICL_01596'	Non-Essential
	'BAIDGICL_01597'	Non-Essential
	'BAIDGICL_01598'	Non-Essential
	'BAIDGICL_01599'	Non-Essential
	'BAIDGICL_01600'	Essential
	'BAIDGICL_01601'	Non-Essential
	'BAIDGICL_01602'	Non-Essential
	'BAIDGICL_01603'	Non-Essential
	'BAIDGICL_01604'	Essential
	'BAIDGICL_01605'	Essential
	'BAIDGICL_01606'	Non-Essential
	'BAIDGICL_01608'	Non-Essential
	'BAIDGICL_01609'	Non-Essential
	'BAIDGICL_01610'	Non-Essential
	'BAIDGICL_01611'	Non-Essential
	'BAIDGICL_01612'	Non-Essential
	'BAIDGICL_01613'	Non-Essential
	'BAIDGICL_01614'	Non-Essential
	'BAIDGICL_01615'	Essential
	'BAIDGICL_01616'	Non-Essential
	'BAIDGICL_01617'	Non-Essential
	'BAIDGICL_01618'	Non-Essential
	'BAIDGICL_01619'	Essential
	'BAIDGICL_01620'	Non-Essential
	'BAIDGICL_01621'	Non-Essential
	'BAIDGICL_01622'	Non-Essential
	'BAIDGICL_01623'	Non-Essential
	'BAIDGICL_01624'	Non-Essential
	'BAIDGICL_01625'	Non-Essential
	'BAIDGICL_01626'	Non-Essential
	'BAIDGICL_01627'	Non-Essential
	'BAIDGICL_01628'	Non-Essential
	'BAIDGICL_01630'	Non-Essential
	'BAIDGICL_01631'	Non-Essential
	'BAIDGICL_01632'	Non-Essential
	'BAIDGICL_01633'	Non-Essential
	'BAIDGICL_01634'	Non-Essential
	'BAIDGICL_01635'	Non-Essential
	'BAIDGICL_01636'	Non-Essential
	'BAIDGICL_01638'	Non-Essential
	'BAIDGICL_01639'	Non-Essential
	'BAIDGICL_01640'	Non-Essential
	'BAIDGICL_01641'	Non-Essential
	'BAIDGICL_01642'	Non-Essential
	'BAIDGICL_01643'	Non-Essential
	'BAIDGICL_01644'	Non-Essential
	'BAIDGICL_01645'	Non-Essential
	'BAIDGICL_01646'	Non-Essential
	'BAIDGICL_01649'	Non-Essential
	'BAIDGICL_01650'	Non-Essential
	'BAIDGICL_01651'	Non-Essential
	'BAIDGICL_01652'	Non-Essential
	'BAIDGICL_01654'	Non-Essential
	'BAIDGICL_01655'	Non-Essential
	'BAIDGICL_01656'	Non-Essential
	'BAIDGICL_01657'	Non-Essential
	'BAIDGICL_01658'	Non-Essential
	'BAIDGICL_01659'	Non-Essential
	'BAIDGICL_01660'	Non-Essential
	'BAIDGICL_01661'	Non-Essential
	'BAIDGICL_01662'	Non-Essential
	'BAIDGICL_01663'	Non-Essential
	'BAIDGICL_01664'	Non-Essential
	'BAIDGICL_01665'	Non-Essential
	'BAIDGICL_01666'	Non-Essential
	'BAIDGICL_01667'	Non-Essential
	'BAIDGICL_01668'	Non-Essential
	'BAIDGICL_01669'	Non-Essential
	'BAIDGICL_01670'	Non-Essential
	'BAIDGICL_01671'	Non-Essential
	'BAIDGICL_01672'	Non-Essential
	'BAIDGICL_01673'	Non-Essential
	'BAIDGICL_01675'	Non-Essential
	'BAIDGICL_01676'	Non-Essential
	'BAIDGICL_01677'	Non-Essential
	'BAIDGICL_01678'	Non-Essential
	'BAIDGICL_01679'	Non-Essential
	'BAIDGICL_01680'	Non-Essential
	'BAIDGICL_01681'	Non-Essential
	'BAIDGICL_01682'	Non-Essential
	'BAIDGICL_01683'	Non-Essential
	'BAIDGICL_01684'	Non-Essential
	'BAIDGICL_01685'	Non-Essential
	'BAIDGICL_01686'	Non-Essential
	'BAIDGICL_01687'	Non-Essential
	'BAIDGICL_01688'	Essential
	'BAIDGICL_01689'	Non-Essential
	'BAIDGICL_01690'	Non-Essential
	'BAIDGICL_01691'	Non-Essential
	'BAIDGICL_01692'	Non-Essential
	'BAIDGICL_01693'	Non-Essential
	'BAIDGICL_01694'	Non-Essential
	'BAIDGICL_01695'	Non-Essential
	'BAIDGICL_01696'	Non-Essential
	'BAIDGICL_01697'	Non-Essential
	'BAIDGICL_01698'	Non-Essential
	'BAIDGICL_01699'	Non-Essential
	'BAIDGICL_01700'	Non-Essential
	'BAIDGICL_01701'	Non-Essential
	'BAIDGICL_01702'	Non-Essential
	'BAIDGICL_01703'	Non-Essential
	'BAIDGICL_01704'	Non-Essential
	'BAIDGICL_01705'	Non-Essential
	'BAIDGICL_01706'	Non-Essential
	'BAIDGICL_01707'	Non-Essential
	'BAIDGICL_01708'	Non-Essential
	'BAIDGICL_01709'	Non-Essential
	'BAIDGICL_01710'	Non-Essential
	'BAIDGICL_01711'	Non-Essential
	'BAIDGICL_01712'	Non-Essential
	'BAIDGICL_01713'	Non-Essential
	'BAIDGICL_01714'	Non-Essential
	'BAIDGICL_01715'	Non-Essential
	'BAIDGICL_01716'	Non-Essential
	'BAIDGICL_01717'	Non-Essential
	'BAIDGICL_01718'	Non-Essential
	'BAIDGICL_01719'	Non-Essential
	'BAIDGICL_01720'	Non-Essential
	'BAIDGICL_01721'	Non-Essential
	'BAIDGICL_01722'	Non-Essential
	'BAIDGICL_01723'	Non-Essential
	'BAIDGICL_01724'	Non-Essential
	'BAIDGICL_01725'	Non-Essential
	'BAIDGICL_01726'	Non-Essential
	'BAIDGICL_01727'	Non-Essential
	'BAIDGICL_01728'	Non-Essential
	'BAIDGICL_01729'	Non-Essential
	'BAIDGICL_01730'	Non-Essential
	'BAIDGICL_01731'	Non-Essential
	'BAIDGICL_01732'	Non-Essential
	'BAIDGICL_01733'	Non-Essential
	'BAIDGICL_01734'	Non-Essential
	'BAIDGICL_01735'	Non-Essential
	'BAIDGICL_01736'	Non-Essential
	'BAIDGICL_01737'	Non-Essential
	'BAIDGICL_01738'	Non-Essential
	'BAIDGICL_01739'	Non-Essential
	'BAIDGICL_01740'	Non-Essential
	'BAIDGICL_01741'	Non-Essential
	'BAIDGICL_01742'	Non-Essential
	'BAIDGICL_01743'	Non-Essential
	'BAIDGICL_01744'	Non-Essential
	'BAIDGICL_01745'	Non-Essential
	'BAIDGICL_01746'	Non-Essential
	'BAIDGICL_01747'	Non-Essential
	'BAIDGICL_01748'	Non-Essential
	'BAIDGICL_01749'	Non-Essential
	'BAIDGICL_01750'	Non-Essential
	'BAIDGICL_01751'	Non-Essential
	'BAIDGICL_01752'	Non-Essential
	'BAIDGICL_01753'	Non-Essential
	'BAIDGICL_01754'	Domain Essential
	'BAIDGICL_01755'	Non-Essential
	'BAIDGICL_01756'	Non-Essential
	'BAIDGICL_01757'	Non-Essential
	'BAIDGICL_01758'	Non-Essential
	'BAIDGICL_01759'	Non-Essential
	'BAIDGICL_01760'	Non-Essential
	'BAIDGICL_01761'	Non-Essential
	'BAIDGICL_01762'	Non-Essential
	'BAIDGICL_01763'	Non-Essential
	'BAIDGICL_01764'	Non-Essential
	'BAIDGICL_01765'	Non-Essential
	'BAIDGICL_01766'	Non-Essential
	'BAIDGICL_01767'	Non-Essential
	'BAIDGICL_01768'	Non-Essential
	'BAIDGICL_01769'	Non-Essential
	'BAIDGICL_01770'	Non-Essential
	'BAIDGICL_01771'	Non-Essential
	'BAIDGICL_01772'	Non-Essential
	'BAIDGICL_01773'	Non-Essential
	'BAIDGICL_01774'	Non-Essential
	'BAIDGICL_01775'	Non-Essential
	'BAIDGICL_01776'	Non-Essential
	'BAIDGICL_01777'	Non-Essential
	'BAIDGICL_01778'	Non-Essential
	'BAIDGICL_01779'	Non-Essential
	'BAIDGICL_01780'	Non-Essential
	'BAIDGICL_01781'	Non-Essential
	'BAIDGICL_01782'	Non-Essential
	'BAIDGICL_01783'	Non-Essential
	'BAIDGICL_01784'	Non-Essential
	'BAIDGICL_01785'	Non-Essential
	'BAIDGICL_01786'	Non-Essential
	'BAIDGICL_01787'	Non-Essential
	'BAIDGICL_01788'	Non-Essential
	'BAIDGICL_01789'	Non-Essential
	'BAIDGICL_01790'	Non-Essential
	'BAIDGICL_01791'	Non-Essential
	'BAIDGICL_01792'	Non-Essential
	'BAIDGICL_01793'	Non-Essential
	'BAIDGICL_01794'	Non-Essential
	'BAIDGICL_01795'	Non-Essential
	'BAIDGICL_01796'	Non-Essential
	'BAIDGICL_01797'	Non-Essential
	'BAIDGICL_01798'	Non-Essential
	'BAIDGICL_01799'	Non-Essential
	'BAIDGICL_01800'	Non-Essential
	'BAIDGICL_01801'	Non-Essential
	'BAIDGICL_01802'	Non-Essential
	'BAIDGICL_01803'	Non-Essential
	'BAIDGICL_01804'	Non-Essential
	'BAIDGICL_01805'	Non-Essential
	'BAIDGICL_01806'	Non-Essential
	'BAIDGICL_01807'	Non-Essential
	'BAIDGICL_01808'	Non-Essential
	'BAIDGICL_01809'	Non-Essential
	'BAIDGICL_01810'	Non-Essential
	'BAIDGICL_01811'	Non-Essential
	'BAIDGICL_01812'	Non-Essential
	'BAIDGICL_01813'	Non-Essential
	'BAIDGICL_01814'	Non-Essential
	'BAIDGICL_01815'	Non-Essential
	'BAIDGICL_01816'	Non-Essential
	'BAIDGICL_01817'	Non-Essential
	'BAIDGICL_01818'	Non-Essential
	'BAIDGICL_01819'	Non-Essential
	'BAIDGICL_01820'	Non-Essential
	'BAIDGICL_01821'	Non-Essential
	'BAIDGICL_01822'	Non-Essential
	'BAIDGICL_01823'	Non-Essential
	'BAIDGICL_01824'	Non-Essential
	'BAIDGICL_01825'	Non-Essential
	'BAIDGICL_01826'	Non-Essential
	'BAIDGICL_01827'	Essential
	'BAIDGICL_01828'	Domain Essential
	'BAIDGICL_01829'	Non-Essential
	'BAIDGICL_01830'	Non-Essential
	'BAIDGICL_01831'	Non-Essential
	'BAIDGICL_01832'	Non-Essential
	'BAIDGICL_01833'	Non-Essential
	'BAIDGICL_01834'	Non-Essential
	'BAIDGICL_01835'	Non-Essential
	'BAIDGICL_01836'	Non-Essential
	'BAIDGICL_01837'	Non-Essential
	'BAIDGICL_01838'	Non-Essential
	'BAIDGICL_01839'	Non-Essential
	'BAIDGICL_01840'	Non-Essential
	'BAIDGICL_01841'	Non-Essential
	'BAIDGICL_01842'	Non-Essential
	'BAIDGICL_01843'	Essential
	'BAIDGICL_01844'	Non-Essential
	'BAIDGICL_01845'	Non-Essential
	'BAIDGICL_01846'	Non-Essential
	'BAIDGICL_01847'	Non-Essential
	'BAIDGICL_01848'	Non-Essential
	'BAIDGICL_01849'	Non-Essential
	'BAIDGICL_01851'	Non-Essential
	'BAIDGICL_01852'	Non-Essential
	'BAIDGICL_01853'	Non-Essential
	'BAIDGICL_01854'	Non-Essential
	'BAIDGICL_01855'	Non-Essential
	'BAIDGICL_01857'	Non-Essential
	'BAIDGICL_01858'	Non-Essential
	'BAIDGICL_01859'	Non-Essential
	'BAIDGICL_01860'	Non-Essential
	'BAIDGICL_01861'	Non-Essential
	'BAIDGICL_01862'	Non-Essential
	'BAIDGICL_01863'	Non-Essential
	'BAIDGICL_01864'	Non-Essential
	'BAIDGICL_01865'	Non-Essential
	'BAIDGICL_01866'	Non-Essential
	'BAIDGICL_01867'	Non-Essential
	'BAIDGICL_01868'	Non-Essential
	'BAIDGICL_01869'	Non-Essential
	'BAIDGICL_01870'	Non-Essential
	'BAIDGICL_01871'	Non-Essential
	'BAIDGICL_01872'	Non-Essential
	'BAIDGICL_01873'	Non-Essential
	'BAIDGICL_01874'	Non-Essential
	'BAIDGICL_01875'	Non-Essential
	'BAIDGICL_01876'	Non-Essential
	'BAIDGICL_01877'	Non-Essential
	'BAIDGICL_01878'	Non-Essential
	'BAIDGICL_01879'	Non-Essential
	'BAIDGICL_01880'	Non-Essential
	'BAIDGICL_01882'	Non-Essential
	'BAIDGICL_01883'	Non-Essential
	'BAIDGICL_01884'	Non-Essential
	'BAIDGICL_01885'	Non-Essential
	'BAIDGICL_01886'	Non-Essential
	'BAIDGICL_01887'	Non-Essential
	'BAIDGICL_01888'	Non-Essential
	'BAIDGICL_01889'	Non-Essential
	'BAIDGICL_01890'	Non-Essential
	'BAIDGICL_01891'	Non-Essential
	'BAIDGICL_01892'	Non-Essential
	'BAIDGICL_01893'	Non-Essential
	'BAIDGICL_01896'	Non-Essential
	'BAIDGICL_01897'	Non-Essential
	'BAIDGICL_01898'	Non-Essential
	'BAIDGICL_01899'	Non-Essential
	'BAIDGICL_01900'	Non-Essential
	'BAIDGICL_01901'	Non-Essential
	'BAIDGICL_01902'	Non-Essential
	'BAIDGICL_01903'	Non-Essential
	'BAIDGICL_01904'	Non-Essential
	'BAIDGICL_01905'	Non-Essential
	'BAIDGICL_01906'	Non-Essential
	'BAIDGICL_01907'	Non-Essential
	'BAIDGICL_01908'	Non-Essential
	'BAIDGICL_01909'	Non-Essential
	'BAIDGICL_01910'	Non-Essential
	'BAIDGICL_01911'	Non-Essential
	'BAIDGICL_01912'	Non-Essential
	'BAIDGICL_01913'	Non-Essential
	'BAIDGICL_01914'	Non-Essential
	'BAIDGICL_01915'	Non-Essential
	'BAIDGICL_01916'	Non-Essential
	'BAIDGICL_01917'	Non-Essential
	'BAIDGICL_01918'	Non-Essential
	'BAIDGICL_01919'	Non-Essential
	'BAIDGICL_01920'	Non-Essential
	'BAIDGICL_01921'	Non-Essential
	'BAIDGICL_01922'	Non-Essential
	'BAIDGICL_01923'	Non-Essential
	'BAIDGICL_01924'	Non-Essential
	'BAIDGICL_01925'	Non-Essential
	'BAIDGICL_01926'	Non-Essential
	'BAIDGICL_01927'	Non-Essential
	'BAIDGICL_01928'	Non-Essential
	'BAIDGICL_01929'	Non-Essential
	'BAIDGICL_01930'	Non-Essential
	'BAIDGICL_01932'	Non-Essential
	'BAIDGICL_01933'	Non-Essential
	'BAIDGICL_01934'	Non-Essential
	'BAIDGICL_01935'	Non-Essential
	'BAIDGICL_01936'	Non-Essential
	'BAIDGICL_01937'	Non-Essential
	'BAIDGICL_01938'	Non-Essential
	'BAIDGICL_01939'	Non-Essential
	'BAIDGICL_01940'	Non-Essential
	'BAIDGICL_01941'	Non-Essential
	'BAIDGICL_01942'	Non-Essential
	'BAIDGICL_01943'	Essential
	'BAIDGICL_01944'	Non-Essential
	'BAIDGICL_01945'	Non-Essential
	'BAIDGICL_01946'	Non-Essential
	'BAIDGICL_01947'	Non-Essential
	'BAIDGICL_01948'	Non-Essential
	'BAIDGICL_01949'	Non-Essential
	'BAIDGICL_01950'	Non-Essential
	'BAIDGICL_01951'	Non-Essential
	'BAIDGICL_01952'	Non-Essential
	'BAIDGICL_01953'	Non-Essential
	'BAIDGICL_01954'	Non-Essential
	'BAIDGICL_01955'	Non-Essential
	'BAIDGICL_01956'	Non-Essential
	'BAIDGICL_01957'	Non-Essential
	'BAIDGICL_01958'	Non-Essential
	'BAIDGICL_01959'	Non-Essential
	'BAIDGICL_01960'	Non-Essential
	'BAIDGICL_01961'	Non-Essential
	'BAIDGICL_01962'	Non-Essential
	'BAIDGICL_01963'	Non-Essential
	'BAIDGICL_01964'	Non-Essential
	'BAIDGICL_01965'	Non-Essential
	'BAIDGICL_01966'	Non-Essential
	'BAIDGICL_01967'	Non-Essential
	'BAIDGICL_01968'	Non-Essential
	'BAIDGICL_01969'	Non-Essential
	'BAIDGICL_01970'	Non-Essential
	'BAIDGICL_01971'	Non-Essential
	'BAIDGICL_01972'	Non-Essential
	'BAIDGICL_01973'	Non-Essential
	'BAIDGICL_01974'	Non-Essential
	'BAIDGICL_01975'	Non-Essential
	'BAIDGICL_01976'	Non-Essential
	'BAIDGICL_01977'	Non-Essential
	'BAIDGICL_01978'	Non-Essential
	'BAIDGICL_01979'	Non-Essential
	'BAIDGICL_01980'	Non-Essential
	'BAIDGICL_01981'	Non-Essential
	'BAIDGICL_01982'	Non-Essential
	'BAIDGICL_01983'	Non-Essential
	'BAIDGICL_01984'	Non-Essential
	'BAIDGICL_01985'	Non-Essential
	'BAIDGICL_01986'	Non-Essential
	'BAIDGICL_01987'	Non-Essential
	'BAIDGICL_01988'	Non-Essential
	'BAIDGICL_01989'	Non-Essential
	'BAIDGICL_01990'	Non-Essential
	'BAIDGICL_01991'	Non-Essential
	'BAIDGICL_01992'	Non-Essential
	'BAIDGICL_01993'	Non-Essential
	'BAIDGICL_01994'	Non-Essential
	'BAIDGICL_01995'	Non-Essential
	'BAIDGICL_01996'	Non-Essential
	'BAIDGICL_01997'	Essential
	'BAIDGICL_01998'	Non-Essential
	'BAIDGICL_01999'	Non-Essential
	'BAIDGICL_02000'	Domain Essential
	'BAIDGICL_02001'	Non-Essential
	'BAIDGICL_02002'	Non-Essential
	'BAIDGICL_02003'	Non-Essential
	'BAIDGICL_02004'	Non-Essential
	'BAIDGICL_02005'	Non-Essential
	'BAIDGICL_02006'	Non-Essential
	'BAIDGICL_02007'	Non-Essential
	'BAIDGICL_02008'	Non-Essential
	'BAIDGICL_02009'	Non-Essential
	'BAIDGICL_02012'	Non-Essential
	'BAIDGICL_02013'	Non-Essential
	'BAIDGICL_02014'	Non-Essential
	'BAIDGICL_02015'	Non-Essential
	'BAIDGICL_02016'	Non-Essential
	'BAIDGICL_02017'	Non-Essential
	'BAIDGICL_02018'	Non-Essential
	'BAIDGICL_02019'	Non-Essential
	'BAIDGICL_02020'	Non-Essential
	'BAIDGICL_02021'	Non-Essential
	'BAIDGICL_02022'	Non-Essential
	'BAIDGICL_02023'	Non-Essential
	'BAIDGICL_02024'	Non-Essential
	'BAIDGICL_02025'	Non-Essential
	'BAIDGICL_02026'	Non-Essential
	'BAIDGICL_02027'	Non-Essential
	'BAIDGICL_02028'	Non-Essential
	'BAIDGICL_02029'	Non-Essential
	'BAIDGICL_02030'	Non-Essential
	'BAIDGICL_02031'	Non-Essential
	'BAIDGICL_02032'	Non-Essential
	'BAIDGICL_02033'	Non-Essential
	'BAIDGICL_02034'	Non-Essential
	'BAIDGICL_02035'	Non-Essential
	'BAIDGICL_02036'	Non-Essential
	'BAIDGICL_02037'	Essential
	'BAIDGICL_02038'	Non-Essential
	'BAIDGICL_02039'	Non-Essential
	'BAIDGICL_02040'	Non-Essential
	'BAIDGICL_02041'	Domain Essential
	'BAIDGICL_02042'	Essential
	'BAIDGICL_02043'	Non-Essential
	'BAIDGICL_02044'	Non-Essential
	'BAIDGICL_02045'	Non-Essential
	'BAIDGICL_02046'	Non-Essential
	'BAIDGICL_02047'	Non-Essential
	'BAIDGICL_02048'	Non-Essential
	'BAIDGICL_02049'	Non-Essential
	'BAIDGICL_02050'	Non-Essential
	'BAIDGICL_02051'	Non-Essential
	'BAIDGICL_02052'	Non-Essential
	'BAIDGICL_02053'	Non-Essential
	'BAIDGICL_02054'	Non-Essential
	'BAIDGICL_02055'	Non-Essential
	'BAIDGICL_02056'	Non-Essential
	'BAIDGICL_02057'	Non-Essential
	'BAIDGICL_02058'	Non-Essential
	'BAIDGICL_02059'	Non-Essential
	'BAIDGICL_02060'	Non-Essential
	'BAIDGICL_02061'	Non-Essential
	'BAIDGICL_02062'	Non-Essential
	'BAIDGICL_02063'	Non-Essential
	'BAIDGICL_02064'	Non-Essential
	'BAIDGICL_02065'	Non-Essential
	'BAIDGICL_02066'	Non-Essential
	'BAIDGICL_02067'	Non-Essential
	'BAIDGICL_02068'	Non-Essential
	'BAIDGICL_02069'	Non-Essential
	'BAIDGICL_02070'	Non-Essential
	'BAIDGICL_02071'	Non-Essential
	'BAIDGICL_02072'	Non-Essential
	'BAIDGICL_02073'	Non-Essential
	'BAIDGICL_02074'	Non-Essential
	'BAIDGICL_02075'	Non-Essential
	'BAIDGICL_02076'	Non-Essential
	'BAIDGICL_02077'	Essential
	'BAIDGICL_02078'	Non-Essential
	'BAIDGICL_02079'	Non-Essential
	'BAIDGICL_02080'	Non-Essential
	'BAIDGICL_02081'	Non-Essential
	'BAIDGICL_02082'	Non-Essential
	'BAIDGICL_02083'	Non-Essential
	'BAIDGICL_02084'	Non-Essential
	'BAIDGICL_02085'	Non-Essential
	'BAIDGICL_02086'	Non-Essential
	'BAIDGICL_02087'	Non-Essential
	'BAIDGICL_02088'	Non-Essential
	'BAIDGICL_02089'	Non-Essential
	'BAIDGICL_02090'	Non-Essential
	'BAIDGICL_02091'	Non-Essential
	'BAIDGICL_02092'	Non-Essential
	'BAIDGICL_02093'	Non-Essential
	'BAIDGICL_02094'	Non-Essential
	'BAIDGICL_02095'	Non-Essential
	'BAIDGICL_02096'	Non-Essential
	'BAIDGICL_02097'	Non-Essential
	'BAIDGICL_02098'	Non-Essential
	'BAIDGICL_02099'	Non-Essential
	'BAIDGICL_02100'	Non-Essential
	'BAIDGICL_02101'	Non-Essential
	'BAIDGICL_02102'	Non-Essential
	'BAIDGICL_02103'	Non-Essential
	'BAIDGICL_02104'	Non-Essential
	'BAIDGICL_02105'	Non-Essential
	'BAIDGICL_02106'	Non-Essential
	'BAIDGICL_02107'	Non-Essential
	'BAIDGICL_02108'	Non-Essential
	'BAIDGICL_02109'	Non-Essential
	'BAIDGICL_02110'	Non-Essential
	'BAIDGICL_02111'	Non-Essential
	'BAIDGICL_02112'	Non-Essential
	'BAIDGICL_02113'	Non-Essential
	'BAIDGICL_02114'	Non-Essential
	'BAIDGICL_02115'	Non-Essential
	'BAIDGICL_02116'	Non-Essential
	'BAIDGICL_02117'	Non-Essential
	'BAIDGICL_02118'	Non-Essential
	'BAIDGICL_02119'	Non-Essential
	'BAIDGICL_02120'	Non-Essential
	'BAIDGICL_02121'	Essential
	'BAIDGICL_02122'	Non-Essential
	'BAIDGICL_02123'	Non-Essential
	'BAIDGICL_02124'	Non-Essential
	'BAIDGICL_02125'	Non-Essential
	'BAIDGICL_02126'	Non-Essential
	'BAIDGICL_02127'	Non-Essential
	'BAIDGICL_02128'	Non-Essential
	'BAIDGICL_02129'	Non-Essential
	'BAIDGICL_02130'	Non-Essential
	'BAIDGICL_02131'	Non-Essential
	'BAIDGICL_02132'	Non-Essential
	'BAIDGICL_02133'	Non-Essential
	'BAIDGICL_02134'	Non-Essential
	'BAIDGICL_02135'	Non-Essential
	'BAIDGICL_02136'	Non-Essential
	'BAIDGICL_02137'	Non-Essential
	'BAIDGICL_02138'	Non-Essential
	'BAIDGICL_02139'	Non-Essential
	'BAIDGICL_02140'	Non-Essential
	'BAIDGICL_02141'	Non-Essential
	'BAIDGICL_02142'	Non-Essential
	'BAIDGICL_02143'	Essential
[truncated: 3,458 more rows]

## Sheet: Essential genes
	Essential genes in B. anthracis BaR1
	Locus ID	Call
	'BAIDGICL_00001'	Essential
	'BAIDGICL_00005'	Essential
	'BAIDGICL_00006'	Essential
	'BAIDGICL_00015'	Essential
	'BAIDGICL_00016'	Essential
	'BAIDGICL_00018'	Essential
	'BAIDGICL_00026'	Essential
	'BAIDGICL_00027'	Essential
	'BAIDGICL_00028'	Essential
	'BAIDGICL_00038'	Essential
	'BAIDGICL_00039'	Essential
	'BAIDGICL_00046'	Essential
	'BAIDGICL_00053'	Essential
	'BAIDGICL_00057'	Essential
	'BAIDGICL_00058'	Essential
	'BAIDGICL_00059'	Essential
	'BAIDGICL_00073'	Essential
	'BAIDGICL_00074'	Essential
	'BAIDGICL_00075'	Essential
	'BAIDGICL_00076'	Essential
	'BAIDGICL_00087'	Essential
	'BAIDGICL_00098'	Essential
	'BAIDGICL_00099'	Essential
	'BAIDGICL_00100'	Essential
	'BAIDGICL_00102'	Essential
	'BAIDGICL_00103'	Essential
	'BAIDGICL_00109'	Essential
	'BAIDGICL_00110'	Essential
	'BAIDGICL_00111'	Essential
	'BAIDGICL_00113'	Essential
	'BAIDGICL_00114'	Essential
	'BAIDGICL_00116'	Essential
	'BAIDGICL_00117'	Essential
	'BAIDGICL_00118'	Essential
	'BAIDGICL_00119'	Essential
	'BAIDGICL_00120'	Essential
	'BAIDGICL_00121'	Essential
	'BAIDGICL_00122'	Essential
	'BAIDGICL_00123'	Essential
	'BAIDGICL_00124'	Essential
	'BAIDGICL_00125'	Essential
	'BAIDGICL_00126'	Essential
	'BAIDGICL_00127'	Essential
	'BAIDGICL_00128'	Essential
	'BAIDGICL_00129'	Essential
	'BAIDGICL_00130'	Essential
	'BAIDGICL_00131'	Essential
	'BAIDGICL_00132'	Essential
	'BAIDGICL_00133'	Essential
	'BAIDGICL_00134'	Essential
	'BAIDGICL_00135'	Essential
	'BAIDGICL_00136'	Essential
	'BAIDGICL_00137'	Essential
	'BAIDGICL_00138'	Essential
	'BAIDGICL_00139'	Essential
	'BAIDGICL_00140'	Essential
	'BAIDGICL_00141'	Essential
	'BAIDGICL_00142'	Essential
	'BAIDGICL_00143'	Essential
	'BAIDGICL_00144'	Essential
	'BAIDGICL_00145'	Essential
	'BAIDGICL_00146'	Essential
	'BAIDGICL_00147'	Essential
	'BAIDGICL_00148'	Essential
	'BAIDGICL_00149'	Essential
	'BAIDGICL_00150'	Essential
	'BAIDGICL_00151'	Essential
	'BAIDGICL_00152'	Essential
	'BAIDGICL_00153'	Essential
	'BAIDGICL_00154'	Essential
	'BAIDGICL_00155'	Essential
	'BAIDGICL_00157'	Essential
	'BAIDGICL_00158'	Essential
	'BAIDGICL_00183'	Essential
	'BAIDGICL_00185'	Essential
	'BAIDGICL_00270'	Essential
	'BAIDGICL_00274'	Essential
	'BAIDGICL_00297'	Essential
	'BAIDGICL_00298'	Essential
	'BAIDGICL_00300'	Essential
	'BAIDGICL_00305'	Essential
	'BAIDGICL_00306'	Essential
	'BAIDGICL_00345'	Essential
	'BAIDGICL_00346'	Essential
	'BAIDGICL_00347'	Essential
	'BAIDGICL_00362'	Essential
	'BAIDGICL_00363'	Essential
	'BAIDGICL_00364'	Essential
	'BAIDGICL_00365'	Essential
	'BAIDGICL_00768'	Essential
	'BAIDGICL_00810'	Essential
	'BAIDGICL_00811'	Essential
	'BAIDGICL_01135'	Essential
	'BAIDGICL_01160'	Essential
	'BAIDGICL_01198'	Essential
	'BAIDGICL_01199'	Essential
	'BAIDGICL_01234'	Essential
	'BAIDGICL_01237'	Essential
	'BAIDGICL_01261'	Essential
	'BAIDGICL_01411'	Essential
	'BAIDGICL_01412'	Essential
	'BAIDGICL_01413'	Essential
	'BAIDGICL_01414'	Essential
	'BAIDGICL_01415'	Essential
	'BAIDGICL_01416'	Essential
	'BAIDGICL_01503'	Essential
	'BAIDGICL_01568'	Essential
	'BAIDGICL_01572'	Essential
	'BAIDGICL_01573'	Essential
	'BAIDGICL_01574'	Essential
	'BAIDGICL_01582'	Essential
	'BAIDGICL_01585'	Essential
	'BAIDGICL_01600'	Essential
	'BAIDGICL_01604'	Essential
	'BAIDGICL_01605'	Essential
	'BAIDGICL_01615'	Essential
	'BAIDGICL_01619'	Essential
	'BAIDGICL_01688'	Essential
	'BAIDGICL_01827'	Essential
	'BAIDGICL_01843'	Essential
	'BAIDGICL_01943'	Essential
	'BAIDGICL_01997'	Essential
	'BAIDGICL_02037'	Essential
	'BAIDGICL_02042'	Essential
	'BAIDGICL_02077'	Essential
	'BAIDGICL_02121'	Essential
	'BAIDGICL_02143'	Essential
	'BAIDGICL_02238'	Essential
	'BAIDGICL_02242'	Essential
	'BAIDGICL_02243'	Essential
	'BAIDGICL_02276'	Essential
	'BAIDGICL_02277'	Essential
	'BAIDGICL_02280'	Essential
	'BAIDGICL_02304'	Essential
	'BAIDGICL_02351'	Essential
	'BAIDGICL_02602'	Essential
	'BAIDGICL_02630'	Essential
	'BAIDGICL_02641'	Essential
	'BAIDGICL_02642'	Essential
	'BAIDGICL_02688'	Essential
	'BAIDGICL_02694'	Essential
	'BAIDGICL_02802'	Essential
	'BAIDGICL_02814'	Essential
	'BAIDGICL_02816'	Essential
	'BAIDGICL_02830'	Essential
	'BAIDGICL_02853'	Essential
	'BAIDGICL_02883'	Essential
	'BAIDGICL_02886'	Essential
	'BAIDGICL_02903'	Essential
	'BAIDGICL_02917'	Essential
	'BAIDGICL_02970'	Essential
	'BAIDGICL_02975'	Essential
	'BAIDGICL_03028'	Essential
	'BAIDGICL_03029'	Essential
	'BAIDGICL_03030'	Essential
	'BAIDGICL_03031'	Essential
	'BAIDGICL_03032'	Essential
	'BAIDGICL_03033'	Essential
	'BAIDGICL_03093'	Essential
	'BAIDGICL_03107'	Essential
	'BAIDGICL_03108'	Essential
	'BAIDGICL_03128'	Essential
	'BAIDGICL_03144'	Essential
	'BAIDGICL_03145'	Essential
	'BAIDGICL_03148'	Essential
	'BAIDGICL_03159'	Essential
	'BAIDGICL_03196'	Essential
	'BAIDGICL_03197'	Essential
	'BAIDGICL_03202'	Essential
	'BAIDGICL_03203'	Essential
	'BAIDGICL_03204'	Essential
	'BAIDGICL_03252'	Essential
	'BAIDGICL_03302'	Essential
	'BAIDGICL_03346'	Essential
	'BAIDGICL_03347'	Essential
	'BAIDGICL_03359'	Essential
	'BAIDGICL_03416'	Essential
	'BAIDGICL_03417'	Essential
	'BAIDGICL_03582'	Essential
	'BAIDGICL_03640'	Essential
	'BAIDGICL_03641'	Essential
	'BAIDGICL_03643'	Essential
	'BAIDGICL_03644'	Essential
	'BAIDGICL_03647'	Essential
	'BAIDGICL_03720'	Essential
	'BAIDGICL_03722'	Essential
	'BAIDGICL_03732'	Essential
	'BAIDGICL_03741'	Essential
	'BAIDGICL_03768'	Essential
	'BAIDGICL_03770'	Essential
	'BAIDGICL_03778'	Essential
	'BAIDGICL_03800'	Essential
	'BAIDGICL_03806'	Essential
	'BAIDGICL_03807'	Essential
	'BAIDGICL_03886'	Essential
	'BAIDGICL_03887'	Essential
	'BAIDGICL_03888'	Essential
	'BAIDGICL_03890'	Essential
	'BAIDGICL_03891'	Essential
	'BAIDGICL_03908'	Essential
	'BAIDGICL_03909'	Essential
	'BAIDGICL_03910'	Essential
	'BAIDGICL_03917'	Essential
	'BAIDGICL_03918'	Essential
	'BAIDGICL_03920'	Essential
	'BAIDGICL_03921'	Essential
	'BAIDGICL_03922'	Essential
	'BAIDGICL_03923'	Essential
	'BAIDGICL_03924'	Essential
	'BAIDGICL_03925'	Essential
	'BAIDGICL_03926'	Essential
	'BAIDGICL_03927'	Essential
	'BAIDGICL_03928'	Essential
	'BAIDGICL_03929'	Essential
	'BAIDGICL_03930'	Essential
	'BAIDGICL_03931'	Essential
	'BAIDGICL_03932'	Essential
	'BAIDGICL_03933'	Essential
	'BAIDGICL_03934'	Essential
	'BAIDGICL_03935'	Essential
	'BAIDGICL_03936'	Essential
	'BAIDGICL_03937'	Essential
	'BAIDGICL_03938'	Essential
	'BAIDGICL_03939'	Essential
	'BAIDGICL_03940'	Essential
	'BAIDGICL_03942'	Essential
	'BAIDGICL_03944'	Essential
	'BAIDGICL_03945'	Essential
	'BAIDGICL_03947'	Essential
	'BAIDGICL_03949'	Essential
	'BAIDGICL_03951'	Essential
	'BAIDGICL_03952'	Essential
	'BAIDGICL_03953'	Essential
	'BAIDGICL_03954'	Essential
	'BAIDGICL_03955'	Essential
	'BAIDGICL_03956'	Essential
	'BAIDGICL_03957'	Essential
	'BAIDGICL_03959'	Essential
	'BAIDGICL_03960'	Essential
	'BAIDGICL_03961'	Essential
	'BAIDGICL_03962'	Essential
	'BAIDGICL_03963'	Essential
	'BAIDGICL_03966'	Essential
	'BAIDGICL_03970'	Essential
	'BAIDGICL_03971'	Essential
	'BAIDGICL_03976'	Essential
	'BAIDGICL_03977'	Essential
	'BAIDGICL_03978'	Essential
	'BAIDGICL_03979'	Essential
	'BAIDGICL_03981'	Essential
	'BAIDGICL_04007'	Essential
	'BAIDGICL_04009'	Essential
	'BAIDGICL_04019'	Essential
	'BAIDGICL_04020'	Essential
	'BAIDGICL_04021'	Essential
	'BAIDGICL_04025'	Essential
	'BAIDGICL_04026'	Essential
	'BAIDGICL_04027'	Essential
	'BAIDGICL_04029'	Essential
	'BAIDGICL_04030'	Essential
	'BAIDGICL_04098'	Essential
	'BAIDGICL_04111'	Essential
	'BAIDGICL_04117'	Essential
	'BAIDGICL_04129'	Essential
	'BAIDGICL_04132'	Essential
	'BAIDGICL_04156'	Essential
	'BAIDGICL_04157'	Essential
	'BAIDGICL_04158'	Essential
	'BAIDGICL_04159'	Essential
	'BAIDGICL_04167'	Essential
	'BAIDGICL_04168'	Essential
	'BAIDGICL_04197'	Essential
	'BAIDGICL_04282'	Essential
	'BAIDGICL_04284'	Essential
	'BAIDGICL_04334'	Essential
	'BAIDGICL_04350'	Essential
	'BAIDGICL_04358'	Essential
	'BAIDGICL_04363'	Essential
	'BAIDGICL_04368'	Essential
	'BAIDGICL_04369'	Essential
	'BAIDGICL_04375'	Essential
	'BAIDGICL_04376'	Essential
	'BAIDGICL_04389'	Essential
	'BAIDGICL_04468'	Essential
	'BAIDGICL_04472'	Essential
	'BAIDGICL_04473'	Essential
	'BAIDGICL_04474'	Essential
	'BAIDGICL_04475'	Essential
	'BAIDGICL_04481'	Essential
	'BAIDGICL_04483'	Essential
	'BAIDGICL_04485'	Essential
	'BAIDGICL_04486'	Essential
	'BAIDGICL_04490'	Essential
	'BAIDGICL_04491'	Essential
	'BAIDGICL_04494'	Essential
	'BAIDGICL_04504'	Essential
	'BAIDGICL_04505'	Essential
	'BAIDGICL_04506'	Essential
	'BAIDGICL_04507'	Essential
	'BAIDGICL_04514'	Essential
	'BAIDGICL_04523'	Essential
	'BAIDGICL_04526'	Essential
	'BAIDGICL_04527'	Essential
	'BAIDGICL_04572'	Essential
	'BAIDGICL_04581'	Essential
	'BAIDGICL_04590'	Essential
	'BAIDGICL_04591'	Essential
	'BAIDGICL_04614'	Essential
	'BAIDGICL_04615'	Essential
	'BAIDGICL_04638'	Essential
	'BAIDGICL_04639'	Essential
	'BAIDGICL_04640'	Essential
	'BAIDGICL_04641'	Essential
	'BAIDGICL_04642'	Essential
	'BAIDGICL_04644'	Essential
	'BAIDGICL_04649'	Essential
	'BAIDGICL_04650'	Essential
	'BAIDGICL_04651'	Essential
	'BAIDGICL_04656'	Essential
	'BAIDGICL_04661'	Essential
	'BAIDGICL_04662'	Essential
	'BAIDGICL_04663'	Essential
	'BAIDGICL_04665'	Essential
	'BAIDGICL_04668'	Essential
	'BAIDGICL_04684'	Essential
	'BAIDGICL_04764'	Essential
	'BAIDGICL_04766'	Essential
	'BAIDGICL_04767'	Essential
	'BAIDGICL_04781'	Essential
	'BAIDGICL_04782'	Essential
	'BAIDGICL_04783'	Essential
	'BAIDGICL_04788'	Essential
	'BAIDGICL_04789'	Essential
	'BAIDGICL_04793'	Essential
	'BAIDGICL_04798'	Essential
	'BAIDGICL_04808'	Essential
	'BAIDGICL_04809'	Essential
	'BAIDGICL_04810'	Essential
	'BAIDGICL_04811'	Essential
	'BAIDGICL_04812'	Essential
	'BAIDGICL_04813'	Essential
	'BAIDGICL_04850'	Essential
	'BAIDGICL_04862'	Essential
	'BAIDGICL_04869'	Essential
	'BAIDGICL_04892'	Essential
	'BAIDGICL_04900'	Essential
	'BAIDGICL_04920'	Essential
	'BAIDGICL_04951'	Essential
	'BAIDGICL_04978'	Essential
	'BAIDGICL_05069'	Essential
	'BAIDGICL_05071'	Essential
	'BAIDGICL_05114'	Essential
	'BAIDGICL_05131'	Essential
	'BAIDGICL_05136'	Essential
	'BAIDGICL_05137'	Essential
	'BAIDGICL_05153'	Essential
	'BAIDGICL_05193'	Essential
	'BAIDGICL_05194'	Essential
	'BAIDGICL_05195'	Essential
	'BAIDGICL_05196'	Essential
	'BAIDGICL_05197'	Essential
	'BAIDGICL_05290'	Essential
	'BAIDGICL_05338'	Essential
	'BAIDGICL_05339'	Essential
	'BAIDGICL_05340'	Essential
	'BAIDGICL_05341'	Essential
	'BAIDGICL_05342'	Essential
	'BAIDGICL_05354'	Essential
	'BAIDGICL_05356'	Essential
	'BAIDGICL_05361'	Essential
	'BAIDGICL_05365'	Essential
	'BAIDGICL_05387'	Essential
	'BAIDGICL_05392'	Essential
	'BAIDGICL_05393'	Essential
	'BAIDGICL_05405'	Essential
	'BAIDGICL_05426'	Essential
	'BAIDGICL_05427'	Essential
	'BAIDGICL_05472'	Essential
	'BAIDGICL_05474'	Essential
	'BAIDGICL_05475'	Essential
	'BAIDGICL_05494'	Essential
	'BAIDGICL_05513'	Essential
	'BAIDGICL_05531'	Essential
	'BAIDGICL_05535'	Essential
	'BAIDGICL_05541'	Essential
	'BAIDGICL_05544'	Essential
	'BAIDGICL_05630'	Essential
	'BAIDGICL_05631'	Essential
	'BAIDGICL_05637'	Essential
	'BAIDGICL_05675'	Essential
	'BAIDGICL_05676'	Essential
	'BAIDGICL_05677'	Essential
	'BAIDGICL_05683'	Essential
	'BAIDGICL_05684'	Essential
	'BAIDGICL_05687'	Essential
	'BAIDGICL_05688'	Essential
	'BAIDGICL_05689'	Essential
	'BAIDGICL_05702'	Essential
	'BAIDGICL_05703'	Essential
