# Supplementary material for: Identification of sporulation genes in Bacillus anthracis highlights similarities and significant differences with Bacillus subtilis
Source: PLoS Biol. 2025 Dec 12;23(12):e3003521. doi: 10.1371/journal.pbio.3003521 (PMC12700454; doi:10.1371/journal.pbio.3003521)
Supplement: S2 Table — (XLSX) [file pbio.3003521.s003.xlsx]

## Sheet: S2 Table Core sporulation genes
	S2 Table. Sporulation genes in B. anthracis with spo names
	#	genea	locus tag	Ames	fold	p-vald	spo
			(BAIDGICL_)	equivalentb	changec		(%)e
	1	spo0A	04363	BA4394	24.6364	0.186012
	2	spo0B	04639	BA4673	33.4	0.0402449
	3	spo0E	01393	BA1350	1.3	0.254743
	4	spo0F	05542	BA5581	21.3333	0.0459679
	5	spo0H (sigH)	00107	BA0093	1.0238	0.397485
	6	spo0J (parB)	05694	BA5729	13.7795	4.22e-09	20.796
	7	spo0KA (oppA)	01240	BA1191	0.4176	0.060705
	8	spo0KB (oppB)	01241	BA1192	0.321	0.16133
	9	spo0KC (oppC)	01242	BA1193	0.453	0.00273274
	10	spo0KD (oppD)	01243	BA1194	0.2693	0.0996271
	11	spo0KE (oppF)	01244	BA1195	0.3181	0.0635014
	12	spo0M	02347	BA2308	1.2475	0.135842
	13	spoIIAA	04268	BA4296	143.667	0.00050298
	14	spoIIAB	04267	BA4295	19.6667	0.0855693
	15	spoIIAC (sigF)	04266	BA4294	155.333	1.058e-05	0
	16	spoIIB	04654	BA4688	16.6491	3.94e-09	0.0189
	17	spoIID	05493	BA5528	4.9366	1.33e-11	0.10597
	18	spoIIE	00072	BA0061	447.92	2.07e-40	0
	19	spoIIGA	04018	BA4044	57.1818	0.00288268
	20	spoIIGB (sigE)	04017	BA4043	344.667	1.63e-07	0
	21	spoIIJ (kinA)	02669	BA2636	0.991	0.296532
	22	spoIIM	04285	BA4314	92.0769	0.000106658	0
	23	spoIIP	02110	BA2068	1.9582	0.16693
	24	spoIIQ	05488	BA5524	8.664	1.6e-07	0.0312438
	25	spoIIR	05533	BA5570	19.6766	7.24e-06	0
	26	spoIISA	02515	BA2490	1.4985	0.347219
	27	spoIISB	02517	BA2492	2.7473	0.461392
	28	spoIIT	05495	BA5530	0.8992	0.100014
	29	spoIIIAA	04385	BA4417	422.333	4.43e-10	0
	30	spoIIIAB	04384	BA4416	196.25	3.74e-09
	31	spoIIIAC	04383	BA4415	65	0.00536707
	32	spoIIIAD	04382	BA4414	58.8	0.0170557
	33	spoIIIAE	04381	BA4413	94.7805	5.2e-16	0
	34	spoIIIAF	04380	BA4412	260.8	9e-08
	35	spoIIIAG	04379	BA4411	136.3	3.3e-07
	36	spoIIIAH	04378	BA4410	144.5	4.46e-09	0
	37	spoIIIC/spoIVCB (sigK)	04530	BA4566	88.2	1.446e-05	0
	38	spoIIID	05486	BA5521	882	2.438e-05
	39	spoIIIE	03904	BA3930	26.8333	0.00029688	0
	40	spoIIIG (sigG)	04016	BA4042	156.5	3.8e-05	0
	41	spoIIIJ	05701	BA5736	7.2217	1.32e-11	0.6
	42	spoIIIL	04423	BA4456	94.3333	0.00254095
	43	spoIVA	01577	BA1530	215.3	3.1e-09	0
	44	spoIVB	04364	BA4396	105.778	6.35e-09	0
	45	spoIVCA	02239	BA2201	1.3381	0.0254989
	46	spoIVFA	04646	BA4679	5.521	0.0454156
	47	spoIVFB	04645	BA4680	312.5	5.85e-13	0.294444
	48	spoIVH (stoA)	03655	BA3674	2.5583	0.0694175
	49	spoVAA	04263	BA4291	1.6378	0.0200379
	50	spoVAB	04262	BA4290	1.1054	0.0478622
	51	spoVAC1	04261	BA4289	1.4231	0.0580975
	52	spoVAD1	04260	BA4288	1.6393	0.285801
	53	spoVAEb1	04259	BA4287	1.4727	0.15792
	54	spoVAEa	04258	BA4287	1.9647	0.0454782
	55	spoVAF	04257	BA4286	1.2064	0.0727742
	56	spoVB	04607	BA4643	2.2876	1.38e-06	14.1791
	57	spoVD	04028	BA4054	1092.33	1.02e-16	0
	58	spoVE	04024	BA4050	80.7143	3.615e-05	0
	59	spoVFA	03912	BA3939	355.333	5.83e-10	69.4444
	60	spoVFB	03911	BA3938	5.9568	0.00076137
	61	spoVG	00056	BA0047	655	6.46e-06	0
	62	spoVK	03813	BA3839	132.2	0.00014189	0
	63	spoVMf			13	0.220505
	64	spoVN	00659	BA0592	1.5063	0.0113262
	65	spoVR	00857	BA0767	94.2069	1.42e-16	0.187562
	66	spoVS	03884	BA3912	8.5	0.0251751
	67	spoVT	00062	BA0053	70.2609	2.54e-09
	68	spoVV	04110	BA4138	328.111	9.95e-12
	69	spoVID	04659	BA4692	11.4635	2.57e-10	0.0746269
	70	spoVIE (pdaB)	00164	BA0150	6.3177	3.3e-11	3.83333
	71	spoVIF	01574	BA1527	32	0.146935
	72	spoVIGA (ytrH)	04814	BA4850	2.0923	0.0322188
	73	spoVIGB (ytrI)	04815	BA4851	0.8415	0.131437
	genes highlighted in yellow have Tn-seq hits with a fold-enrichment ≥ 3 and p-val ≤ 0.05
	a genes shown in bold have strong sporulation mutant phenotypes in B. subtilis (≤5% sporulation efficiency compared to wild-type)
	b locus name in B. anthracis Ames
	c fold change refers to the number of transposon insertions at the onset of starvation compared to hour 7 after heat-kill, germination, and outgrowth
	d p-value based on Mann-Whitney U test
	e sporulation efficiency (spo) refers to heat-resistant (65 ˚C for 30 min) colony forming units of the Tn-mutant compared to WT in the BaR6 background
	f the spoVM gene was not annotated in the reference genome and was therefore missed in our analytical pipeline. The fold-enrichment and p-value were determined manually
	REFERENCES
	Stephenson SJ, Perego M. Interaction surface of the Spo0A response regulator with the Spo0E phosphatase. Mol Microbiol, 2002
	Tzeng YL, Zhou XZ, Hoch JA. Phosphorylation of the Spo0B response regulator phosphotransferase of the phosphorelay initiating development in Bacillus subtilis. J Biol Chem, 2008
	Tzeng YL, Hoch JA. Molecular recognition in signal transduction: the interaction surfaces of the Spo0F response regulator with its cognate phosphorelay proteins revealed by alanine scanning mutagenesis. J Mol Biol, 1997
	Widderich N, Rodrigues CD, Commichau FM, Fischer KE, Ramirez-Guadiana FH, Rudner DZ, Bremer E. Salt-sensitivity of σH and Spo0A prevents sporulation of Bacillus subtilis at high osmolarity avoiding death during cellular differentiation. Mol Micro, 2015
	Ireton K, Gunther NW, Grossman AD. spo0J is required for normal chromosome segregation as well as the initiation of sporulation in Bacillus subtilis. J Bacteriol, 1994
	LeDeaux JR, Solomon JM, Grossman AD. Analysis of non-polar deletion mutations in the genes of the spo0K (opp) operon of Bacillus subtilis. FEMS Microbiology Letters, 1997
	Adler E, Barák I, Stragier P. Bacillus subtilis locus encoding a killer protein and its antidote. J Bacteriol, 2001
	Lee CS, Clarkson J, Shu JC, Campbell ID, Yudkin MD. Bacillus subtilis mutations that alter the pathway of phosphorylation of the anti-anti-σF factor SpoIIAA lead to a Spo- phenotype. Mol Micriobiol, 2001
	Coppolecchia R, DeGrazia H, Moran CP. Deletion of spoIIAB blocks endospore formation in Bacillus subtilis at an early stage. J Bacteriol, 1991
	Errington J, Mandelstam J. Variety of sporulation phenotypes resulting from mutations in a single regulatory locus, spoIIA, in Bacillus subtilis. Microbiology, 1983
	Gutierrez J, Smith R, Pogliano K. SpoIID-mediated peptidoglycan degradation is required throughout engulfment during Bacillus subtilis sporulation. J Bacteriol, 2010
	Peters HK, Haldenwang WG. Synthesis and fractionation properties of SpoIIGA, a protein essential for pro-σE processing in Bacillus subtilis. J Bacteriol, 1991
	Doan T, Morlot C, Meisner J, Serrano M, Henriques AO, Moran CP, Rudner DZ. Novel secretion apparatus maintains spore integrity and developmental gene expression in Bacillus subtilis. PLoS Genet, 2009
	Rodrigues CD, Marquis, KA, Meisner J, Rudner DZ. Peptidoglycan hydrolysis is required for assembly and activity of the transenvelope secretion complex during sporulation in Bacillus subtilis. Mol Microbiol, 2013
	Khvorova A, Chary VK, Hilbert DW, Piggot PJ. The chromosomal location of the Bacillus subtilis sporulation gene spoIIR is important for its function. J Bacteriol, 2000
	Frandsen N, Stragier P. Identification and characterization of the Bacillus subtilis spoIIP locus. J Bacteriol, 1995
	Errington J, Appleby L, Daniel RA, Goodfellow H, Partridge SR, Yudkin MD. Structure and function of the spoIIIJ gene of Bacillus subtilis: a vegetatively expressed gene that is essential for σG activity at an intermediate stage of sporulation. Microbiology, 1992
	Linda Liu NJL, Dutton RJ, Pogliano K. Evidence that the SpoIIIE DNA translocase participates in membrane fusion during cytokinesis and engulfment. Mol Microbiol, 2005
	Tan IS, Weiss CA, Popham DL, Ramamurthi KS. A quality-control mechanism removes unfit cells from a population of sporulating bacteria. Developmental Cell, 2015
	Wakeley PR, Dorazi R, Hoa NT, Bowyer JR, Cutting SM. Proteolysis of SpoIVB is a critical determinant insignalling of Pro-σK processing in Bacillus subtilis. Mol Microbiol, 2000
	Kunkel B, Losick R, Stragier P. The Bacillus subtilis gene for the development transcription factor σK is generated by excision of a dispensable DNA element containing a sporulation recombinase gene. Genes Dev, 1990
	Ramírez-Guadiana FH, Rodrigues CD, Marquis KA, Campo N, Barajas-Ornelas RC, Brock K, Marks DS, Kruse AC, Rudner DZ. Evidence that regulation of intramembrane proteolysis is mediated by substrate gating during sporulation in Bacillus subtilis. PLoS Genet, 2018
	Imamura D, Kobayashi K, Sekiguchi J, Ogasawara N, Takeuchi M, Sato T. spoIVH (ykvV), a requisite cortex formation gene, is expressed in both sporulating compartments of Bacillus subtilis. J Bacteriol, 2004
	Daniel RA, Drake S, Buchanan CE, Scholle R, Errington J. The Bacillus subtilis spoVD gene encodes a mother-cell-specific penicillin-binding protein required for spore morphogenesis. J Mol Biol, 1994
	Henriques AO, de Lencastre H, Piggot PJ. Bacillus subtilis morphogene cluster that includes spoVE is homologous to the mra region of Escherichia coli. Biochimie, 1992
	Daniel RA, Errington J. Cloning, DNA sequence, functional analysis and transcriptional regulation of the genes encoding dipicolinic acid synthetase required for sporulation in Bacillus subtilis. J Mol Biol, 1993.
	Fan N, Cutting S, Losick R. Characterization of the Bacillus subtilis sporulation Gene spoVK. J Bacteriol, 1992
	Gao Y, Barajas-Ornelas R, Amon JA, Ramírez-Guadiana F, Alon A, Brock KP, Marks DS, Kruse AC, Rudner DZ. The SpoVA membrane complex is required for dipicolinic acid import during sporulation and export during germination. Genes Dev, 2022
	Siranosian KJ, K Ireton K, Grossman AD. Alanine dehydrogenase (ald) is required for normal sporulation in Bacillus subtilis. J Bacteriol, 1993
	Resnekov O, Driks A, Losick R. Identification and characterization of sporulation gene spoVS from Bacillus subtilis. J Bacteriol, 1995
	Meeske AJ, Rodrigues CD, Brady J, Lim HC, Bernhardt TG, Rudner DZ. High-throughput genetic screens identify a large and diverse collection of new sporulation genes in Bacillus subtilis. PLoS Biol, 2016
	Ramírez-Guadiana FH, Meeske AJ, Rodriguez CD, Barajas-Ornelas RC, Kruse A, Rudner DZ. A two-step transport pathway allows the mother cell to nurture the developing spore in Bacillus subtilis. PLoS Genet, 2017
	Beall B, Driks A, Losick R, Moran CP. Cloning and characterization of a gene required for assembly of the Bacillus subtilis spore coat. J Bacteriol, 1993
	Ramírez-Guadiana FH, Meeske AJ, Wang X, Rodriguez CD, Rudner DZ. The Bacillus subtilis germinant receptor GerA triggers premature germination in response to morphological defects during sporulation. Mol Micriobiol, 2017
