# Supplementary material for: Identification of sporulation genes in Bacillus anthracis highlights similarities and significant differences with Bacillus subtilis
Source: PLoS Biol. 2025 Dec 12;23(12):e3003521. doi: 10.1371/journal.pbio.3003521 (PMC12700454; doi:10.1371/journal.pbio.3003521)
Supplement: S3 Table — (XLSX) [file pbio.3003521.s004.xlsx]

## Sheet: S3 Table. Hits without spo name
	S3 Table. Sporulation genes in B. anthracis (lacking spo nomenclature)
	#	genea	locus tag	Ames	fold	p-vald	spo
			(BAIDGICL_)	equivalentb	changec		(%)e
	1	abrB	00045	BA0034	6.0435	0.114638
	2	asnO	01212	BA1157	0.9302	0.138546
	3	bofA	00030	BA0024	26.8824	1.803e-05	19.005
	4	ccdA	03706	BA3727	1.6826	0.157497
	5	clpC	00094	BA0080	23.0208	3.87e-16	0.00244444
	6	cotE	03878	BA3906	4.9271	0.00511851	7
	7	cotS	05169	BA5188	5.8668	1.44e-06	7.77778
	8	ctpB	05388	BA5414	2.0112	0.00012687
	9	cwlD	00160	BA0146	49.6512	3e-08
	10	dacB	01536	BA1490	25.7	2.3e-10	11.4925
	11	defB	04161	BA4187	2.1356	0.177781
	12	dgkA	04493	BA4526	0.6221	0.5
	13	divIVA	04009	BA4035	1	0.5
	14	ecsA	01113	BA1048	3.883	0.0351146
	15	ecsB	01114	BA1049	1.9281	0.00585548
	16	facZ (ytxG)	04894	BA4932	3.3861	0.0114819
	17	fin	00060	BA0051	0.9903	0.201509
	18	fisB	05188	BA5207	1.1537	0.0655598
	19	gapB	04792	BA4827	4.8849	1.18e-08	0.377778
	20	gerE	04690	BA4724	9.5714	0.0578934
	21	gerF (lgt)	05365	BA5391	5.6	0.0448213
	22	gerM	04683	BA4716	2.5841	0.00087498
	23	gin (csfB)	00036	BA0025	0.791	0.339056
	24	gpr	04512	BA4546	11.6908	8e-08	0.975
	25	kinB	04195	BA4223	3.512	6.2e-07
	26	kipA	03112	BA3096	1.1222	0.415297
	27	menH (menG)	01581	BA1534	0.9778	0.490485
	28	miaA	03817	BA3843	2.5144	0.0101349
	29	minC	04648	BA4681	50.4	0.0127531
	30	minD	04647	BA4680	2.3136	0.0203772
	31	minJ	05387	BA5412	4.7419	0.288698
	32	mnmE (thdF)	05699	BA5734	11.605	9.02e-10
	33	mnmG (gidA)	05698	BA5733	229.444	8.3e-14
	34	mntR	04396	BA4428	0.9847	0.0801458
	35	ndk	01583	BA1536	9.8	0.290691
	36	nrnA	04816	BA4852	6.3422	0.00015541
	37	pckA	04980	BA5019	29.8222	5.15e-11	0.0198507
	38	pdaA	00475	BA0424	7.3533	2.05e-13	0
	39	prkA	00615	BA0550	234.722	8.85e-20	0.00144444
	40	fadM (putB)f	05228	BA5253	0.8883	0.129391
	41	racA	02327	BA2287	3.0439	0.118836
	42	rasP	03929	BA3958	15.3333	0.00519923
	43	remA (ylzA)	03982	BA4010	1.438	0.496813
	44	reoY (ypiB)	01588	BA1542	14.322	0.00173627
	45	rex	00302	BA0263	0.7082	0.434586
	46	ricA (ymcA)	03879	BA3907	1.6556	0.278728
	47	ricF (ylbF)	04117	BA4143	5.2	0.368669
	48	ricT (yaaT)	00040	BA0029	0.7207	0.00442808
	49	rsfA	05592	BA5633	3.2561	1.1e-07	0.972222
	50	smpB	05309	BA5332	15.6667	0.153598
	51	speD	04791	BA4825	1.0403	0.470838
	52	speE	05577	BA5619	5.5217	6.8e-07	27.7778
	53	spmA	01537	BA1491	8.6265	0.00049158
	54	spmB	01538	BA1492	86.25	1.6e-07	24.1294
	55	ugtP	00559	BA0511	1.6148	0.0687481
	56	uppP	01444	BA1403	168.143	1.2e-07
	57	yaaJ (tadA)	00024	BA0018	181	0.00057809
	58	yabG	00050	BA0040	3.5099	5.6e-07	40.2985
	59	yabP	00066	BA0057	1048	1.1e-07
	60	yabQ	00067	BA0058	10.2894	2.51e-13
	61	ydcC	00275	BA0251	5.0846	5.583e-05	17.8889
	62	yjbH	01256	BA1208	4.9358	5.121e-05
	63	ymdB	03885	BA3913	2.575	0.150718
	64	ynbB	03808	BA3835	6.2	5.25e-05
	65	ypjB	01595	BA1550	3.193	0.0147736
	66	yqfC	04498	BA4532	608	0.00044342
	67	yqfD	04497	BA4530	327.286	1.47e-12
	68	yqhT	04390	BA4422	0.952	0.0542681
	69	ytaF	04794	BA4829	1.3876	0.00899447
	70	ytvI	04805	BA4841	0.9561	0.133732
	genes highlighted in yellow have Tn-seq hits with a fold-enrichment ≥ 3 and p-val ≤0.05
	a genes shown in bold have strong sporulation mutant phenotypes in B. subtilis (≤5% sporulation efficiency compared to wild-type)
	b locus name in B. anthracis Ames
	c fold change refers to the number of transposon insertions at the onset of starvation compared to hour 7 after heat-kill, germination, and outgrowth
	d p-value based on Mann-Whitney U test
	e sporulation efficiency (spo) refers to heat-resistant (65 ˚C for 30 min) colony forming units of the Tn-mutant compared to WT in the BaR6 background
	f the only homolog of B. subtilis PutB in B. anthracis is FadM
	REFERENCES
	Yoshida KI, Fujita Y, Ehrlich SD. Three asparagine synthetase genes of Bacillus subtilis. J Bacteriol, 1999
	Schiött T, Hederstedt L. Efficient spore synthesis in Bacillus subtilis depends on the CcdA protein. J Bacteriol, 2000
	Meeske AJ, Rodrigues CD, Brady J, Lim HC, Bernhardt TG, Rudner DZ. High-throughput genetic screens identify a large and diverse collection of new sporulation genes in Bacillus subtilis. PLoS Biol, 2016
	Sekiguchi J, Akeo K, Yamamoto H, Khasanov FK, Alonso JC, Kuroda A. Nucleotide sequence and regulation of a new putative cell wall hydrolase gene, cwlD, which affects germination in Bacillus subtilis. J Bacteriol, 1995
	Camp AH, Wang AF, Losick R. A small protein required for the switch from σF to σG during sporulation in Bacillus subtilis. J Bacteriol, 2010
	Rodrigues CD, Ramírez-Guadiana FH, Meeske AJ, Wang X, Rudner DZ. GerM is required to assemble the basal platform of the SpoIIIA-SpoIIQ transenvelope complex during sporulation in Bacillus subtilis. Mol Microbiol, 2016
	Hosoya S, Asai K, Ogasawara N, Takeuchi M, Sato T. Mutation in yaaT leads to significant inhibition of phosphorelay during sporulation in Bacillus subtilis. J Bacteriol, 2002
	Asai K, Takamatsu H, Iwano M, Kodama T, Watabe K, Ogasawara N, The Bacillus subtilis yabQ gene is essential for formation of the spore cortex. Microbiology, 2001
	Carabetta VJ, Tanner AW, Greco TM, Defrancesco M, Cristea IM, Dubnau D. A complex of YlbF, YmcA and YaaT regulates sporulation, competence and biofilm formation by accelerating the phosphorylation of Spo0A. Mol Microbiol, 2013
	Ramírez-Guadiana FH, Meeske AJ, Wang X, Rodriguez CD, Rudner DZ. The Bacillus subtilis germinant receptor GerA triggers premature germination in response to morphological defects during sporulation. Mol Micriobiol, 2017
	Tortosa P, Albano M, Dubnau D. Characterization of ylbF, a new gene involvedin competence development and sporulationin Bacillus subtilis. Mol Microbiol, 2000
	Feucht A, Evans L, Errington J. Identification of sporulation genes by genome-wide analysis of the σE regulon of Bacillus subtilis. Microbiology, 2003
