# Supplementary material for: Identification of sporulation genes in Bacillus anthracis highlights similarities and significant differences with Bacillus subtilis
Source: PLoS Biol. 2025 Dec 12;23(12):e3003521. doi: 10.1371/journal.pbio.3003521 (PMC12700454; doi:10.1371/journal.pbio.3003521)
Supplement: S4 Table — (XLSX) [file pbio.3003521.s005.xlsx]

## Sheet: S4 Table. Ba TCA genes
	S4 Table. TCA cycle B. anthracis genes
	#	gene	locus tag	Ames	fold	p-valc	spo
			(BAIDGICL_)	equivalenta	changeb		(%)d
	1	citB	BAIDGICL_03658	BA3677	2.9032	0.338736
	2	citZ	BAIDGICL_04803	BA4839	0.6834	0.344241
	3	frdA	BAIDGICL_04718	BA4754	17.6234	6.1e-07
	4	frdB	BAIDGICL_04717	BA4753	2.7358	0.0716611
	5	icd	BAIDGICL_04802	BA4838	1	0.5
	6	mdh	BAIDGICL_04801	BA4837	1.9597	0.00529004
	7	odhA	BAIDGICL_01316	BA1270	22.0837	9.6e-20	0.45
	8	odhB	BAIDGICL_01315	BA1269	698	5.86e-10
	9	pdhA	BAIDGICL_04159	BA4184	1.5714	0.237877
	10	pdhB	BAIDGICL_04158	BA4183	1	0.5
	11	pdhC_2	BAIDGICL_04157	BA4182	1	0.5
	12	pdhD_2	BAIDGICL_04156	BA4181	3.3333	0.355107
	13	sdhC	BAIDGICL_04719	BA4755	160.833	3.26e-06
	14	sucC	BAIDGICL_03945	BA3974	0.8462	0.264967
	15	sucD	BAIDGICL_03944	BA3973	2.725	0.107512
	genes highlighted in yellow indicate Tn-seq hits with a fold-enrichment ≥ 3 and p-val ≤0.05
	a locus name in B. anthracis Ames
	b fold change refers to the number of transposon insertions at the onset of starvation compared to hour 7 after heat-kill, germination, and outgrowth
	c p-value based on Mann-Whitney U test
	d sporulation efficiency (spo) refers to heat-resistant (65 ˚C for 30 min) colony forming units of the Tn-mutant compared to WT in the BaR6 background
