# Supplementary material for: Identification of sporulation genes in Bacillus anthracis highlights similarities and significant differences with Bacillus subtilis
Source: PLoS Biol. 2025 Dec 12;23(12):e3003521. doi: 10.1371/journal.pbio.3003521 (PMC12700454; doi:10.1371/journal.pbio.3003521)
Supplement: S5 Table — (XLSX) [file pbio.3003521.s006.xlsx]

## Sheet: S5 Table Factor critical for Ba
	S5 Table. Genes that are present in B. subtilis and B. anthracis but are only critical for sporulation in B. anthracis
		genea	locus tag	Ames	fold	p-vald	spo
	#		(BAIDGICL_)	equivalentb	changec		(%)e
	1	amj	02258	BA2219	10.8906	0.00018305
	2	aspS	04596	BA4632	11.0816	7.591e-05
	3	clpP_3	05354	BA5380	32.3333	0.00722493
	4	clpX	04671	BA4704	69.3571	0.00011533
	5	comN	04606	BA4642	11.9672	0.00016771
	6	cshA	00271	BA0247	21.7759	2.08e-14
	7	cshC (yfmL)	02150	BA2109	3.089	0.0437796
	8	ctaK	04281	BA4310	4.4286	0.0123186
	9	degV	05400	BA5430	5.5099	5.42e-06
	10	degV_2	02285	BA2246	5.5	0.000450786
	11	deoB	04280	BA4309	16.7222	0.00277048
	12	folE	01579	BA1532	45.8	0.00426923
	13	glnH	00706	BA0640	5.8534	0.00750208
	14	glpD	01095	BA1027	5.5493	3.54e-06
	15	gudB	01558	BA1511	22.7	2e-08	0.00777778
	16	hisS_2	04597	BA4633	18.9032	1.381e-05
	17	hpr (scoC)	01110	BA1045	17.3125	0.0012177
	18	lipA	05186	BA5205	140.111	7e-08	0.00166667
	19	lipM	04399	BA4431	160.546	8.99e-11	0
	20	mcsA	00092	BA0078	5.4581	1.378e-05
	21	mcsB	00093	BA0079	7.6443	5.37e-09	92.2222
	22	mfd	00061	BA0052	40.2849	6.61e-48	16.8889
	23	murAB	05540	BA5578	59.398	2.83e-19	0.0333333
	24	nusB	04373	BA4406	44.625	0.01867
	25	prkC	03972	BA4000	5.0709	4.04e-09
	26	prpB (mmgF)	02384	BA2350	10.5167	8.344e-05	3.9801
	27	prpD (mmgE)	02383	BA2350	8.676	1.503e-05
	28	psd	04529	BA4565	93.6	8.9e-07
	29	reoM	04580	BA4615	113.667	0.0410495
	30	rqcH	03985	BA4013	57.2381	3e-08
	31	rsbW	01060	BA0991	6.7662	0.00085557
	32	scpA	04250	BA4278	5.0224	0.02983
	33	soj	05695	BA5730	9.039	2.21e-06
	34	speA_1	00037	BA0026	9.2474	5.97e-17	28.3333
	35	speA_2	04146	BA4172	7.392	3.22806e-09
	36	swsB	03915	BA3943	4.6315	0.00174602	86.1111
	37	tagV	05402	BA5432	6.9	0.00011991
	38	xhlA	03515	BA3520	165	0.00320293
	39	yabM	00063	BA0054	3.6853	3.57e-06
	40	ycnI	01959	BA1913	4.2878	0.0342252	84.7222
	41	yhbH	00616	BA0551	383.286	2.01e-13
	42	yhfN	01182	BA1124	47.7979	5.26e-15	26.6667
	43	yhgE	00420	BA0374	5.1266	4e-12	37.0149
	44	ymfI	03894	BA3921	38.6471	0.00132375
	45	ypbH	01557	BA1510	20.2143	6.55e-06	6.22222
	46	ypjB	01595	BA1550	3.193	0.0147736
	47	yppG	01625	BA1580	7.1147	1.1e-06
	48	yqeK	04522	BA4557	91.6	0.00021931
	49	yqfT	04477	BA4507	10	0.00289961	1.26866
	50	yqjE	04338	BA4368	3.8844	0.00046538
	51	yrzE	04609	BA4645	3.116	0.00150677	3.0556
	52	ysxE	04658	BA4691	5.3978	5.9e-07	1.58333
	53	ytcD	03458	BA3461	3.6018	0.0198018
	54	ytpQ	04905	BA4944	6.8967	0.00073487
	55	ytrA_3	04270	BA4298	5.2364	0.0156808	66.6667
	56	ytxC	04787	BA4821	57.04	1.94e-16	0.268657
	57	yuzB	05154	BA5172	4.7375	0.0042367	4.27778
	58	yyaC	05693	BA5728	7.8008	1e-07	30
	genes highlighted in yellow indicate Tn-seq hits with a fold-enrichment ≥ 3 and p-val ≤0.05
	a genes that are present in both B. subtilis and B. anthracis but are only critical for sporulation in B. anthracis based on Tn-seq
	b locus name in B. anthracis Ames
	c fold change refers to the number of transposon insertions at the onset of starvation compared to hour 7 after heat-kill, germination, and outgrowth
	d p-value based on Mann-Whitney U test
	e sporulation efficiency (spo) refers to heat-resistant (65 ˚C for 30 min) colony forming units of the Tn-mutant compared to WT in the BaR6 background
