# Supplementary material for: Identification of sporulation genes in Bacillus anthracis highlights similarities and significant differences with Bacillus subtilis
Source: PLoS Biol. 2025 Dec 12;23(12):e3003521. doi: 10.1371/journal.pbio.3003521 (PMC12700454; doi:10.1371/journal.pbio.3003521)
Supplement: S6 Table — (XLSX) [file pbio.3003521.s007.xlsx]

## Sheet: S6 Table. Present only in Ba
	S6 Table. Sporulation genes that are only present in B. anthracis
	#	gene	locus tag	Ames	fold	p-valc	spo
			(BAIDGICL_)	equivalenta	changeb		(%)d
	1	hemL1	00578	BA0531	7.617	1.39424e-11
	2		00907	BA0820	3.3582	0.0289916
	3		01531	BA1485	7.6325	3.804e-05	32.2222
	4	gerN	01688	BA1639	32	0.00101528
	5		02145	BA2104	108	0.0106593	68.8889
	6	sasA_7	02331	BA2291	300.8	5.25874e-11	71.11
	7		02761	BA2731	4.5677	0.00261743
	8		02951	BA2933	26.3333	0.0247313
	9		03448	BA3452	17.6	0.0169436
	10		04041	BA4068	3.5404	0.00612685	39.403
	11		04056	BA4083	8.9	0.0216684
	12	ipdA	04176	BA4202	1497	2.6e-07	0.00736318
	13	pagR_5	04452	BA4483	3.7313	0.0114466
	14		04559	BA4594	3.8533	0.0268981
	15	exsA	04624	BA4659	7	4.23e-06	0.533333
	16		05335	BA5361	3.0474	3.417e-05
	17		05347	BA5373	3.3647	0.0189114
	18	yhcN/ylaJ	05348	BA5374	9.554	4.668e-05
	19	spoVAC2	05349	BA5375	927.3	1.34557e-07	3.72
	20	spoVAD2	05350	BA5376	22.3	2.53265e-09
	21	spoVAEb2	05351	BA5377	450.6	4.03e-05
	22	papR	05555	BA5594	6.4	0.0091093
	genes highlighted in yellow indicate Tn-seq hits with a fold-enrichment ≥ 3 and p-val ≤0.05
	a locus name in B. anthracis Ames
	b fold change refers to the number of transposon insertions at the onset of sporulation compared to hour 7 after heat-kill, germination, and outgrowth
	c p-value based on Mann-Whitney U test
	d sporulation efficiency (spo) refers to heat-resistant (65 ˚C for 30 min) colony forming units of the Tn-mutant compared to WT in the BaR6 background
