# Supplementary material for: Identification of sporulation genes in Bacillus anthracis highlights similarities and significant differences with Bacillus subtilis
Source: PLoS Biol. 2025 Dec 12;23(12):e3003521. doi: 10.1371/journal.pbio.3003521 (PMC12700454; doi:10.1371/journal.pbio.3003521)
Supplement: S7 Table — (XLSX) [file pbio.3003521.s008.xlsx]

## Sheet: Table S7
	S7 Table. Top hits from the AlphaFold-Multimer interaction screen of IpdA with all proteins in the B. anthracis BaR1 proteome
	Locus ID	Description	Uniprot ID	Average	Average	Best
				pAE	model	ipTM
	BAIDGICL_00299	Ribosomal protein bS18-alanine N-acetyltransferase	Q81VE8	2.2	3.5	0.89
	BAIDGICL_02960	Polysaccharide deacetylase (PdaN)	A0A6L8PEJ0	2.3	3.6	0.79
	BAIDGICL_02021	Polysaccharide deacetylase	A0A6L8PFJ4	2.4	3.9	0.78
	BAIDGICL_03923	Putative ribosomal protein YlxQ	A0A6L8PYZ0	2.7	3.8	0.84
	BAIDGICL_03587	ASCH domain-containing protein	A0A6L8P3Q0	2.8	3.7	0.86
	BAIDGICL_05406	Polysaccharide deacetylase	A0A6L8P9Y1	2.8	3.6	0.77
	BAIDGICL_02731	GNAT family N-acetyltransferase	A0A6L7HJP1	2.9	3.3	0.87
	BAIDGICL_01787	Conserved domain protein	A0A6L8PE27	3.2	4.2	0.77
	BAIDGICL_02779	DUF3889-containing protein	A0A6L7H4C3	3.2	4	0.71
	BAIDGICL_00826	Uncharacterized protein	Q81UX0	3.2	3.9	0.67
	BAIDGICL_01594	TIGR01906 family membrane protein	A0A6L7H8A8	3.3	4.3	0.77
	BAIDGICL_02085	Short-chain dehydrogenase	Q81RK1	3.3	4.2	0.85
	BAIDGICL_03782	Conserved domain protein	A0A6L8NUD5	3.3	3.6	0.74
	BAIDGICL_04411	ABC transporter, ATP-binding protein	A0A6L7HG24	3.3	3	0.72
	BAIDGICL_00373	Polysaccharide deacetylase	A0A3P1TYX8	3.5	3.7	0.71
	BAIDGICL_04816	oligoribonuclease and PAP phosphatase NrnA	A0A1S0QWA0	3.6	4.2	0.72
	BAIDGICL_03798	Group-specific protein	A0A6L7HHF5	3.6	3.1	0.67
	BAIDGICL_03633	ECF RNA polymerase sigma factor	Q81YA5	3.7	3.8	0.72
	BAIDGICL_05140	3D domain-containing protein	A0A4Y1WD28	3.7	3.7	0.71
	BAIDGICL_05113	YugN-like family protein	A0A0F7R6N2	3.7	3.3	0.72
	BAIDGICL_01613	Cell wall elongation regulator TseB-like	A0A4Y1W1V4	3.7	3	0.68
	BAIDGICL_05397	ComF operon protein 1	A0A6L8P0G7	3.8	4.3	0.73
	BAIDGICL_04629	NadR Transcription repressor	A0A6L8P1X9	3.9	3.7	0.68
	BAIDGICL_02008	MutT/nudix family protein	A0A6L7HHN9	3.9	3.5	0.68
	BAIDGICL_03307	ArsR family transcriptional regulator	A0A6L8P355	4	4.2	0.73
	BAIDGICL_01773	TetR family transcriptional regulator	A0A6L7H5E6	4.1	4.5	0.68
	BAIDGICL_05161	Knr4/Smi1-like domain-containing protein	A0A6L8NW80	4.1	3.8	0.78
	BAIDGICL_02395	ArsR family transcriptional regulator	A0A3P1TXV0	4.3	4	0.69
	BAIDGICL_02059	DUF3939-containing protein	A0A6L7HI39	4.3	3.7	0.69
	BAIDGICL_04594	RsfA transcriptional regulator	A0A6L7HDM5	4.3	3.3	0.69
	BAIDGICL_02558	TetR family transcriptional regulator	A0A6L7HJ46	4.5	4.4	0.65
	BAIDGICL_00120	Small ribosomal subunit uS7	Q81VT4	4.5	3.2	0.64
	BAIDGICL_03995	Dihydroorotate dehydrogenase B	Q81WF3	4.6	4.3	0.77
	BAIDGICL_03476	ArsR family transcriptional regulator	A0A6H3AGE3	4.6	3.6	0.71
	BAIDGICL_02447	Uncharacterized protein	A0A6L7HLC1	4.6	3.5	0.71
	BAIDGICL_05473	LCP family member	Q81K33	4.6	3.4	0.7
	BAIDGICL_04737	Bacitracin transport ATP-binding protein BcrA	A0A6L7HD93	4.7	3.6	0.64
	BAIDGICL_00339	Purine biosynthesis protein PurH	Q81ZG8	4.8	3.3	0.72
	BAIDGICL_05402	LCP family member	A0A6L8P8H7	4.9	3	0.68
	BAIDGICL_04217	Membrane protein	A0A6L8Q0Y3	5	4.3	0.65
	Proteins highlighted in blue contain a signal peptide or a transmembrane domain.
