# Supplementary material for: Identification of sporulation genes in Bacillus anthracis highlights similarities and significant differences with Bacillus subtilis
Source: PLoS Biol. 2025 Dec 12;23(12):e3003521. doi: 10.1371/journal.pbio.3003521 (PMC12700454; doi:10.1371/journal.pbio.3003521)
Supplement: S8 Table — (XLSX) [file pbio.3003521.s009.xlsx]

## Sheet: Table S8. Location of Tn-mut
	S8 Table. Location of the B. anthracis Tn-mutants in the condensed collection
	index	gene or locus ID	TA Site	direction Tn	location	Plate
	0	BAIDGICL_05334	4846105	+	A1	D1
	1	BAIDGICL_05049	4600548	+	A2	D1
	2	BAIDGICL_02944	2687519	-	A3	D1
	3	BAIDGICL_02889	2646123	-	A4	D1
	4	kimA_1	1758939	+	A5	D1
	5	BAIDGICL_00523	459611	-	A6	D1
	6	acyII	3056853	-	A7	D1
	7	BAIDGICL_03755	3464063	+	A8	D1
	8	BAIDGICL_01693	1547736	+	A9	D1
	9	BAIDGICL_03626	3338367	+	A10	D1
	10	BAIDGICL_00319	275099	-	A11	D1
	11	BAIDGICL_02340	2138801	+	A12	D1
	12	BAIDGICL_04533	4142806	-	B1	D1
	13	pagR_5	4068232	-	B2	D1
	14	BAIDGICL_02107	1925961	+	B3	D1
	15	BAIDGICL_02423	2222195	+	B4	D1
	16	dppE_3	196259	-	B5	D1
	17	BAIDGICL_02737	2507104	+	B6	D1
	18	mglA	3593272	-	B7	D1
	19	rebO_1	1801370	+	B8	D1
	20	BAIDGICL_04114	3786071	+	B9	D1
	21	yueI	2127612	+	B10	D1
	22	expZ_3	4888928	+	B11	D1
	23	mepA_2	1649047	-	B12	D1
	24	rfbB	491078	+	C1	D1
	25	BAIDGICL_03013	2751502	-	C2	D1
	26	BAIDGICL_04893	4468100	-	C3	D1
	27	BAIDGICL_01375	1269525	+	C4	D1
	28	lutB_1	1253732	+	C5	D1
	29	hemW	4122333	-	C6	D1
	30	yokD	2690652	-	C7	D1
	31	thrB_3	2588014	-	C8	D1
	32	BAIDGICL_00963	879059	+	C9	D1
	33	aceA	1096906	+	C10	D1
	34	BAIDGICL_00535	472983	+	C11	D1
	35	nprM_1	2535817	-	C12	D1
	36	BAIDGICL_05279	4799305	-	D1	D1
	37	cccA_2	4897393	+	D2	D1
	38	rutB_3	2723760	-	D3	D1
	39	umuC	3016474	+	D4	D1
	40	BAIDGICL_02368	2159631	-	D5	D1
	41	fabHB	1700608	-	D6	D1
	42	BAIDGICL_00494	446113	+	D7	D1
	43	BAIDGICL_05459	4971585	+	D8	D1
	44	gpr	4126392	-	D9	D1
	45	rnjB	3601149	-	D10	D1
	46	BAIDGICL_00674	611957	+	D11	D1
	47	BAIDGICL_01051	968971	+	D12	D1
	48	BAIDGICL_02888	2644946	-	E1	D1
	49	panS	3268269	-	E2	D1
	50	ald_2	4420466	-	E3	D1
	51	hisZ	1338779	+	E4	D1
	52	BAIDGICL_04557	4162006	-	E5	D1
	53	sigE_2	3712318	-	E6	D1
	54	yfmP	5099641	-	E7	D1
	55	BAIDGICL_02697	2475204	-	E8	D1
	56	trpB	1197423	+	E9	D1
	57	trmB	4485140	-	E10	D1
	58	BAIDGICL_02341	2139334	+	E11	D1
	59	BAIDGICL_03579	3288255	-	E12	D1
	60	BAIDGICL_03031	2768053	-	F1	D1
	61	yceD_1	408319	+	F2	D1
	62	pstC_1	725198	+	F3	D1
	63	BAIDGICL_02721	2495952	-	F4	D1
	64	swrC_1	730240	-	F5	D1
	65	ltaS1_1	1349422	-	F6	D1
	66	speE_2	5097646	-	F7	D1
	67	rpoE_1	4453232	-	F8	D1
	68	aspS	4198397	-	F9	D1
	69	ywqN	4888136	+	F10	D1
	70	BAIDGICL_04187	3846280	-	F11	D1
	71	BAIDGICL_03508	3215521	+	F12	D1
	72	moaE_1	1985009	+	G1	D1
	73	nfrA1	1549084	+	G2	D1
	74	BAIDGICL_05378	4884866	-	G3	D1
	75	BAIDGICL_03096	2827306	-	G4	D1
	76	BAIDGICL_03085	2818237	-	G5	D1
	77	xylB_1	161597	+	G6	D1
	78	BAIDGICL_04912	4486175	+	G7	D1
	79	ctaD	3794682	-	G8	D1
	80	BAIDGICL_02360	2152470	-	G9	D1
	81	BAIDGICL_03490	3203122	-	G10	D1
	82	BAIDGICL_01230	1134857	+	G11	D1
	83	sir	1356827	+	G12	D1
	84	BAIDGICL_01681	1535641	+	H1	D1
	85	BAIDGICL_04497	4111203	-	H2	D1
	86	yflN_3	4742724	-	H3	D1
	87	BAIDGICL_01451	1326452	-	H4	D1
	88	BAIDGICL_05319	4836151	-	H5	D1
	89	thiT	4581104	+	H6	D1
	90	phaJ_2	1806340	+	H7	D1
	91	BAIDGICL_02582	2369000	+	H8	D1
	92	BAIDGICL_04733	4327796	-	H9	D1
	93	pspA_1	1907323	+	H10	D1
	94	hemL2	4260172	-	H11	D1
	95	BAIDGICL_05078	4629232	+	H12	D1
	96	BAIDGICL_03615	3323503	-	A1	D2
	97	msrC	4448317	+	A2	D2
	98	nucB	3852594	-	A3	D2
	99	BAIDGICL_01767	1607035	+	A4	D2
	100	BAIDGICL_03181	2905931	+	A5	D2
	101	BAIDGICL_01911	1737361	+	A6	D2
	102	BAIDGICL_05004	4564484	+	A7	D2
	103	yqgN	4072491	-	A8	D2
	104	BAIDGICL_05375	4883442	-	A9	D2
	105	BAIDGICL_01170	1078299	+	A10	D2
	106	BAIDGICL_02896	2651930	-	A11	D2
	107	ytfJ_3	4434332	+	A12	D2
	108	degA_3	3941120	-	B1	D2
	109	ppaX	4872178	-	B2	D2
	110	BAIDGICL_04968	4536663	-	B3	D2
	111	gph_1	321204	+	B4	D2
	112	sirB_2	1989485	-	B5	D2
	113	dcuR	576121	+	B6	D2
	114	BAIDGICL_00517	454277	-	B7	D2
	115	dksA_2	4627256	-	B8	D2
	116	clsB_1	1668957	+	B9	D2
	117	mrdA	2315281	-	B10	D2
	118	gltT_2	1671827	+	B11	D2
	119	udk_4	4177019	-	B12	D2
	120	rbsR	672256	+	C1	D2
	121	czcO	3212497	-	C2	D2
	122	BAIDGICL_03616	3325740	-	C3	D2
	123	BAIDGICL_00397	354862	-	C4	D2
	124	gdx	831486	+	C5	D2
	125	BAIDGICL_04652	4250008	-	C6	D2
	126	narG	1971993	+	C7	D2
	127	rcsC_2	1251159	+	C8	D2
	128	rsuA	4492996	-	C9	D2
	129	BAIDGICL_01991	1821717	+	C10	D2
	130	BAIDGICL_02316	2110827	+	C11	D2
	131	cueR	4887517	+	C12	D2
	132	htrB_2	5191741	-	D1	D2
	133	BAIDGICL_01894	1720200	+	D2	D2
	134	adaA	3531547	-	D3	D2
	135	BAIDGICL_01631	1480724	+	D4	D2
	136	BAIDGICL_05184	4713967	+	D5	D2
	137	BAIDGICL_02286	2087347	-	D6	D2
	138	BAIDGICL_02730	2502712	+	D7	D2
	139	BAIDGICL_01190	1097564	-	D8	D2
	140	BAIDGICL_01210	1114702	+	D9	D2
	141	yvqK	1410113	+	D10	D2
	142	BAIDGICL_02488	2277206	+	D11	D2
	143	fliE	1572911	+	D12	D2
	144	BAIDGICL_03793	3492141	+	E1	D2
	145	BAIDGICL_05317	4833879	-	E2	D2
	146	BAIDGICL_04175	3834493	+	E3	D2
	147	BAIDGICL_04328	3968061	-	E4	D2
	148	BAIDGICL_04619	4221000	+	E5	D2
	149	ssbA_1	2008743	+	E6	D2
	150	BAIDGICL_03356	3081322	-	E7	D2
	151	BAIDGICL_01342	1238256	+	E8	D2
	152	rl5	3709882	-	E9	D2
	153	BAIDGICL_04319	3960642	+	E10	D2
	154	polA	4384169	-	E11	D2
	155	BAIDGICL_04826	4414951	+	E12	D2
	156	tal_1	677940	-	F1	D2
	157	BAIDGICL_02180	1987315	+	F2	D2
	158	BAIDGICL_02264	2068198	+	F3	D2
	159	BAIDGICL_04166	3828711	-	F4	D2
	160	BAIDGICL_02055	1881588	+	F5	D2
	161	clsB_2	1917055	+	F6	D2
	162	BAIDGICL_01860	1688346	+	F7	D2
	163	BAIDGICL_05583	5104127	-	F8	D2
	164	BAIDGICL_03564	3269599	-	F9	D2
	165	betI	5161979	-	F10	D2
	166	pstC_2	4078786	-	F11	D2
	167	BAIDGICL_03743	3451983	-	F12	D2
	168	BAIDGICL_00358	314367	-	G1	D2
	169	menH_8	3537275	-	G2	D2
	170	BAIDGICL_05615	5130649	-	G3	D2
	171	BAIDGICL_05154	4690686	-	G4	D2
	172	BAIDGICL_05557	5072838	-	G5	D2
	173	bepA_2	2020328	+	G6	D2
	174	BAIDGICL_03220	2943000	-	G7	D2
	175	BAIDGICL_01003	925934	+	G8	D2
	176	BAIDGICL_03749	3458831	+	G9	D2
	177	fdhD_2	3322622	-	G10	D2
	178	aroK	4047239	-	G11	D2
	179	BAIDGICL_05661	5179850	+	G12	D2
	180	BAIDGICL_01546	1411007	+	H1	D2
	181	BAIDGICL_00407	361227	+	H2	D2
	182	BAIDGICL_01054	972927	-	H3	D2
	183	ftsW_2	3720420	-	H4	D2
	184	sotB_2	1875509	+	H5	D2
	185	pbpI	4175583	-	H6	D2
	186	BAIDGICL_02364	2157630	+	H7	D2
	187	BAIDGICL_05435	4946812	-	H8	D2
	188	hcaB_1	1835099	-	H9	D2
	189	BAIDGICL_03310	3036443	-	H10	D2
	190	yodJ_2	4309656	+	H11	D2
	191	oppD_7	4296586	+	H12	D2
	192	thrB_4	2647688	-	A1	D3
	193	pip	2060668	+	A2	D3
	194	tagT_1	789173	-	A3	D3
	195	BAIDGICL_03150	2874916	-	A4	D3
	196	rutD_2	2220298	+	A5	D3
	197	ypbG	1417808	+	A6	D3
	198	BAIDGICL_04409	4034959	-	A7	D3
	199	BAIDGICL_05122	4656939	-	A8	D3
	200	mecB	1419950	-	A9	D3
	201	nqo6	5023072	-	A10	D3
	202	BAIDGICL_02849	2608286	+	A11	D3
	203	BAIDGICL_05183	4713368	-	A12	D3
	204	BAIDGICL_05128	4661191	+	B1	D3
	205	BAIDGICL_01044	963265	-	B2	D3
	206	hxlR	4122749	+	B3	D3
	207	spxA_2	3169886	-	B4	D3
	208	menH_2	1000865	-	B5	D3
	209	BAIDGICL_01802	1633960	+	B6	D3
	210	ribD	3945210	+	B7	D3
	211	BAIDGICL_00536	473958	+	B8	D3
	212	yheD	857362	+	B9	D3
	213	ddpC	2103728	-	B10	D3
	214	licC_2	2281038	-	B11	D3
	215	sap_1	888779	+	B12	D3
	216	BAIDGICL_01264	1166816	+	C1	D3
	217	emrB_1	941298	+	C2	D3
	218	arcD_3	2117383	+	C3	D3
	219	mtnN_2	2647276	-	C4	D3
	220	BAIDGICL_02291	2091825	-	C5	D3
	221	thrZ	2215747	+	C6	D3
	222	glcU_2	4501546	-	C7	D3
	223	tuaG	1509201	+	C8	D3
	224	alaS_2	3376411	+	C9	D3
	225	BAIDGICL_02145	1953481	-	C10	D3
	226	BAIDGICL_03072	2807035	+	C11	D3
	227	iolC_1	2324084	+	C12	D3
	228	ytpB	4537781	-	D1	D3
	229	murQ	823814	+	D2	D3
	230	BAIDGICL_01821	1651671	-	D3	D3
	231	dtpD_1	618155	-	D4	D3
	232	BAIDGICL_03623	3335742	-	D5	D3
	233	comR	994663	+	D6	D3
	234	phnD	3441037	-	D7	D3
	235	BAIDGICL_00452	409535	+	D8	D3
	236	BAIDGICL_00883	799939	+	D9	D3
	237	ypeA	2377649	+	D10	D3
	238	glyA	5038354	-	D11	D3
	239	drdA	349194	-	D12	D3
	240	sigJ	2274847	+	E1	D3
	241	BAIDGICL_03118	2845584	-	E2	D3
	242	atzC_1	4290225	-	E3	D3
	243	ipdC	2304414	-	E4	D3
	244	BAIDGICL_03441	3160026	-	E5	D3
	245	xylB_2	162656	+	E6	D3
	246	sutR_2	4160966	+	E7	D3
	247	ilvE_1	76302	-	E8	D3
	248	dppE_5	1151225	+	E9	D3
	249	BAIDGICL_01651	1499627	+	E10	D3
	250	BAIDGICL_01916	1743085	-	E11	D3
	251	BAIDGICL_03180	2905247	-	E12	D3
	252	ccpA_1	3010488	+	F1	D3
	253	BAIDGICL_02772	2547936	-	F2	D3
	254	BAIDGICL_04758	4352299	-	F3	D3
	255	tdk	5049178	+	F4	D3
	256	nagA	3899913	-	F5	D3
	257	BAIDGICL_05377	4884509	-	F6	D3
	258	BAIDGICL_01498	1364786	+	F7	D3
	259	BAIDGICL_05247	4767455	+	F8	D3
	260	BAIDGICL_00713	653573	+	F9	D3
	261	BAIDGICL_00575	507965	+	F10	D3
	262	BAIDGICL_00461	421238	+	F11	D3
	263	mhqP	5041523	-	F12	D3
	264	ctsr	87245	+	G1	D3
	265	BAIDGICL_03896	3588977	-	G2	D3
	266	rlmI	4334264	+	G3	D3
	267	fadD	4321750	-	G4	D3
	268	BAIDGICL_05204	4731878	+	G5	D3
	269	cutC	2843466	-	G6	D3
	270	csfB	34029	+	G7	D3
	271	BAIDGICL_02786	2559157	-	G8	D3
	272	fpuB_1	4165057	-	G9	D3
	273	rocE_1	477764	-	G10	D3
	274	btuD_1	517246	+	G11	D3
	275	BAIDGICL_05210	4735134	-	G12	D3
	276	BAIDGICL_01391	1280385	+	H1	D3
	277	cotZ_2	1184061	-	H2	D3
	278	BAIDGICL_03522	3228529	-	H3	D3
	279	spoVAD_1	3911193	-	H4	D3
	280	qorA_2	3261732	+	H5	D3
	281	thiI	4441412	-	H6	D3
	282	uvsE_2	5068456	+	H7	D3
	283	cheB_1	1677249	+	H8	D3
	284	aacA-aphD_2	2724585	+	H9	D3
	285	gdpP	5203163	-	H10	D3
	286	licA_3	4926654	+	H11	D3
	287	bltD_3	3022724	+	H12	D3
	288	mneP	4208237	-	A1	D4
	289	BAIDGICL_01717	1566743	+	A2	D4
	290	patA_2	895422	+	A3	D4
	291	ytbE_3	4803863	+	A4	D4
	292	BAIDGICL_02564	2351702	+	A5	D4
	293	uvsE_1	236145	+	A6	D4
	294	BAIDGICL_01734	1578528	+	A7	D4
	295	BAIDGICL_00858	778224	+	A8	D4
	296	BAIDGICL_00580	518162	+	A9	D4
	297	cggR	4855805	-	A10	D4
	298	BAIDGICL_04052	3748272	-	A11	D4
	299	pphA	567505	+	A12	D4
	300	dhbE	2193897	+	B1	D4
	301	BAIDGICL_02311	2107430	-	B2	D4
	302	COQ5_4	2226170	+	B3	D4
	303	BAIDGICL_04347	3983257	-	B4	D4
	304	ymfD_2	1863359	+	B5	D4
	305	BAIDGICL_00249	213944	+	B6	D4
	306	menE_1	1805395	+	B7	D4
	307	ythB	4939730	+	B8	D4
	308	queE_1	431289	-	B9	D4
	309	BAIDGICL_02779	2553434	+	B10	D4
	310	yclQ	4823718	-	B11	D4
	311	BAIDGICL_04800	4389181	-	B12	D4
	312	BAIDGICL_01694	1548390	-	C1	D4
	313	BAIDGICL_03304	3030562	-	C2	D4
	314	BAIDGICL_02978	2721654	-	C3	D4
	315	BAIDGICL_00985	909225	+	C4	D4
	316	BAIDGICL_04550	4158443	+	C5	D4
	317	smc_4	2985746	+	C6	D4
	318	sasA_10	3562051	-	C7	D4
	319	BAIDGICL_05491	5008750	+	C8	D4
	320	ydfK	1729834	+	C9	D4
	321	ytpP	4481489	-	C10	D4
	322	BAIDGICL_03386	3108532	+	C11	D4
	323	BAIDGICL_04772	4362569	+	C12	D4
	324	BAIDGICL_03760	3465695	+	D1	D4
	325	BAIDGICL_05330	4842014	+	D2	D4
	326	BAIDGICL_02807	2574783	+	D3	D4
	327	rlmL	1479434	+	D4	D4
	328	ku	813496	-	D5	D4
	329	purM	294279	-	D6	D4
	330	dnaN_2	2489823	+	D7	D4
	331	BAIDGICL_01593	1450479	+	D8	D4
	332	BAIDGICL_03269	2993125	+	D9	D4
	333	fliG	1574804	-	D10	D4
	334	BAIDGICL_05211	4735607	-	D11	D4
	335	BAIDGICL_02652	2428230	+	D12	D4
	336	brnQ_7	2879022	+	E1	D4
	337	hisB	1341725	-	E2	D4
	338	dinG_2	3366922	-	E3	D4
	339	BAIDGICL_04259	3909946	-	E4	D4
	340	BAIDGICL_03754	3463621	-	E5	D4
	341	BAIDGICL_03497	3209104	-	E6	D4
	342	BAIDGICL_01004	927949	+	E7	D4
	343	BAIDGICL_01129	1034589	+	E8	D4
	344	trxB_2	2566459	-	E9	D4
	345	BAIDGICL_03084	2816635	-	E10	D4
	346	BAIDGICL_02708	2484291	+	E11	D4
	347	BAIDGICL_04436	4055384	-	E12	D4
	348	bacF	3882221	+	F1	D4
	349	BAIDGICL_02240	2047005	+	F2	D4
	350	lrpC_1	1304346	+	F3	D4
	351	asnO_2	1632039	+	F4	D4
	352	paiA	2993552	-	F5	D4
	353	leuC	1337012	+	F6	D4
	354	BAIDGICL_03635	3349489	-	F7	D4
	355	maf	4250832	-	F8	D4
	356	sauU	2996357	+	F9	D4
	357	BAIDGICL_03435	3151181	-	F10	D4
	358	BAIDGICL_04346	3982493	-	F11	D4
	359	BAIDGICL_03860	3546653	+	F12	D4
	360	BAIDGICL_03517	3223821	-	G1	D4
	361	xerC_1	3504088	+	G2	D4
	362	BAIDGICL_05135	4667311	+	G3	D4
	363	BAIDGICL_05608	5123987	-	G4	D4
	364	BAIDGICL_00532	470622	+	G5	D4
	365	pagR_1	616698	+	G6	D4
	366	ndhH	5021683	-	G7	D4
	367	BAIDGICL_02035	1864315	+	G8	D4
	368	BAIDGICL_01283	1182568	-	G9	D4
	369	moeA_3	4504506	-	G10	D4
	370	IMPDH_2	4457059	+	G11	D4
	371	BAIDGICL_05240	4762444	-	G12	D4
	372	sqhC	3312412	-	H1	D4
	373	BAIDGICL_03423	3137503	-	H2	D4
	374	BAIDGICL_01533	1398397	+	H3	D4
	375	BAIDGICL_03561	3266579	+	H4	D4
	376	murF_2	2028421	+	H5	D4
	377	ribX_1	389704	+	H6	D4
	378	yfiY_2	2093158	+	H7	D4
	379	BAIDGICL_02288	2088688	-	H8	D4
	380	BAIDGICL_03337	3065858	+	H9	D4
	381	BAIDGICL_03769	3472907	-	H10	D4
	382	BAIDGICL_00065	61866	+	H11	D4
	383	BAIDGICL_03076	2809534	+	H12	D4
	384	act	3932520	-	A1	D5
	385	yqfL	4102352	-	A2	D5
	386	BAIDGICL_00500	448674	+	A3	D5
	387	rsbV	975073	+	A4	D5
	388	colA_2	3279951	+	A5	D5
	389	guaC	5186019	+	A6	D5
	390	trmL	535210	+	A7	D5
	391	BAIDGICL_01697	1550982	-	A8	D5
	392	BAIDGICL_01039	958635	+	A9	D5
	393	BAIDGICL_03742	3450987	-	A10	D5
	394	entS_3	1693834	+	A11	D5
	395	BAIDGICL_05452	4964761	-	A12	D5
	396	hemA	4263824	+	B1	D5
	397	ysdC_2	4368802	-	B2	D5
	398	pyrE	3690146	-	B3	D5
	399	pabA_2	1194818	+	B4	D5
	400	BAIDGICL_00977	900912	-	B5	D5
	401	rapF_1	2335991	+	B6	D5
	402	BAIDGICL_01952	1783844	+	B7	D5
	403	penPC	2318295	-	B8	D5
	404	BAIDGICL_01759	1600237	+	B9	D5
	405	BAIDGICL_04786	4373985	-	B10	D5
	406	BAIDGICL_00850	770837	-	B11	D5
	407	yutF	4706907	-	B12	D5
	408	BAIDGICL_04209	3869295	-	C1	D5
	409	BAIDGICL_00605	529255	+	C2	D5
	410	uppP_2	1320264	+	C3	D5
	411	feuB_2	3232751	-	C4	D5
	412	fabG_7	3310527	+	C5	D5
	413	COQ5_5	3407388	+	C6	D5
	414	BAIDGICL_05453	4965208	+	C7	D5
	415	yutD	4710684	-	C8	D5
	416	BAIDGICL_05291	4811565	-	C9	D5
	417	BAIDGICL_01231	1135471	+	C10	D5
	418	yabJ_1	49867	+	C11	D5
	419	BAIDGICL_01559	1421778	-	C12	D5
	420	ycaC	2904726	+	D1	D5
	421	BAIDGICL_01139	1046791	+	D2	D5
	422	rspR_1	161153	+	D3	D5
	423	BAIDGICL_02047	1873513	-	D4	D5
	424	rhaS_1	191790	+	D5	D5
	425	mcpC_1	372502	+	D6	D5
	426	BAIDGICL_01175	1082182	-	D7	D5
	427	BAIDGICL_02980	2723372	-	D8	D5
	428	BAIDGICL_02719	2493607	+	D9	D5
	429	BAIDGICL_03536	3240704	+	D10	D5
	430	BAIDGICL_00970	893049	-	D11	D5
	431	oppF_2	223668	+	D12	D5
	432	BAIDGICL_01041	960907	+	E1	D5
	433	BAIDGICL_02044	1871721	+	E2	D5
	434	tpx	4433851	+	E3	D5
	435	BAIDGICL_00501	448731	+	E4	D5
	436	BAIDGICL_02608	2392637	+	E5	D5
	437	rmlB	1178354	+	E6	D5
	438	csbX	2321414	+	E7	D5
	439	sdhC	4313546	-	E8	D5
	440	BAIDGICL_03702	3412117	-	E9	D5
	441	BAIDGICL_01062	976896	-	E10	D5
	442	BAIDGICL_03502	3211556	-	E11	D5
	443	BAIDGICL_04471	4085950	+	E12	D5
	444	BAIDGICL_01351	1249008	+	F1	D5
	445	BAIDGICL_05022	4577762	-	F2	D5
	446	yndE_1	719328	+	F3	D5
	447	pepIP	2492693	+	F4	D5
	448	BAIDGICL_02426	2223966	+	F5	D5
	449	BAIDGICL_02116	1933417	+	F6	D5
	450	wapA	1073224	+	F7	D5
	451	BAIDGICL_02353	2147475	-	F8	D5
	452	BAIDGICL_02554	2339860	+	F9	D5
	453	BAIDGICL_00538	475373	-	F10	D5
	454	acuC	4457799	+	F11	D5
	455	rbsK	673626	+	F12	D5
	456	BAIDGICL_03747	3456776	-	G1	D5
	457	BAIDGICL_02531	2319291	-	G2	D5
	458	BAIDGICL_05151	4688600	+	G3	D5
	459	paiB_1	2994397	+	G4	D5
	460	BAIDGICL_03531	3236849	-	G5	D5
	461	mnmE	5215422	-	G6	D5
	462	BAIDGICL_05533	5046217	-	G7	D5
	463	dck	22693	-	G8	D5
	464	BAIDGICL_00442	401519	-	G9	D5
	465	BAIDGICL_04342	3979546	-	G10	D5
	466	BAIDGICL_02197	2003225	+	G11	D5
	467	BAIDGICL_02898	2653140	+	G12	D5
	468	BAIDGICL_03483	3197911	+	H1	D5
	469	BAIDGICL_03192	2914544	-	H2	D5
	470	hisS_1	3098599	+	H3	D5
	471	BAIDGICL_02519	2308039	-	H4	D5
	472	BAIDGICL_04775	4364609	+	H5	D5
	473	BAIDGICL_05079	4630024	+	H6	D5
	474	purS	288919	-	H7	D5
	475	iolD	2327101	+	H8	D5
	476	ntdA_1	3009291	-	H9	D5
	477	trpD2	1194930	+	H10	D5
	478	BAIDGICL_05162	4698334	+	H11	D5
	479	BAIDGICL_02159	1964477	-	H12	D5
	480	BAIDGICL_00911	826543	+	A1	D6
	481	tagU_1	609073	-	A2	D6
	482	ugtP	496930	+	A3	D6
	483	BAIDGICL_03566	3271304	-	A4	D6
	484	cysH	1353156	+	A5	D6
	485	kimA_2	1759542	+	A6	D6
	486	yodF	715802	+	A7	D6
	487	hemH1_2	1118332	+	A8	D6
	488	yfkO	3101612	+	A9	D6
	489	mobA	4541567	-	A10	D6
	490	BAIDGICL_01772	1610456	+	A11	D6
	491	BAIDGICL_04828	4416502	-	A12	D6
	492	BAIDGICL_03783	3485841	-	B1	D6
	493	BAIDGICL_01861	1690361	+	B2	D6
	494	BAIDGICL_01598	1454299	-	B3	D6
	495	ychF	5206937	-	B4	D6
	496	proB	2750653	-	B5	D6
	497	BAIDGICL_05656	5174946	-	B6	D6
	498	dapA_1	2618561	-	B7	D6
	499	BAIDGICL_04916	4490311	+	B8	D6
	500	BAIDGICL_03439	3157690	-	B9	D6
	501	flgC	1572604	+	B10	D6
	502	oppF_1	188745	-	B11	D6
	503	cccA_1	4098028	-	B12	D6
	504	kefF	4705563	+	C1	D6
	505	kgtP	921718	+	C2	D6
	506	BAIDGICL_04959	4529638	-	C3	D6
	507	yknX_2	4976461	-	C4	D6
	508	BAIDGICL_03137	2864160	+	C5	D6
	509	pchR	758871	+	C6	D6
	510	BAIDGICL_04406	4033265	+	C7	D6
	511	ypfD	1426607	+	C8	D6
	512	spoVD	3726489	-	C9	D6
	513	yifK_1	703694	-	C10	D6
	514	BAIDGICL_01928	1755032	-	C11	D6
	515	pta_1	3992798	-	C12	D6
	516	xerD_3	4849205	+	D1	D6
	517	BAIDGICL_03420	3134320	-	D2	D6
	518	guaA	260573	+	D3	D6
	519	BAIDGICL_00324	278975	-	D4	D6
	520	fmnP	1413053	+	D5	D6
	521	BAIDGICL_01274	1175579	+	D6	D6
	522	BAIDGICL_04121	3788909	-	D7	D6
	523	thyX	3487056	-	D8	D6
	524	bcp	520421	+	D9	D6
	525	BAIDGICL_04262	3912059	-	D10	D6
	526	BAIDGICL_00318	274025	-	D11	D6
	527	anmK	2282969	+	D12	D6
	528	gndA	165146	+	E1	D6
	529	BAIDGICL_02556	2342606	+	E2	D6
	530	hblA_1	1762465	+	E3	D6
	531	BAIDGICL_05112	4649138	+	E4	D6
	532	maeA	1674277	+	E5	D6
	533	pbuG	262649	+	E6	D6
	534	BAIDGICL_02745	2512539	-	E7	D6
	535	BAIDGICL_04064	3756985	-	E8	D6
	536	BAIDGICL_00687	625615	-	E9	D6
	537	ftnA	4789122	+	E10	D6
	538	BAIDGICL_01263	1166019	+	E11	D6
	539	BAIDGICL_01224	1129599	-	E12	D6
	540	lipA	4715864	-	F1	D6
	541	putP	1191937	-	F2	D6
	542	BAIDGICL_00861	780718	+	F3	D6
	543	BAIDGICL_01148	1056841	+	F4	D6
	544	rdgB	4278866	-	F5	D6
	545	BAIDGICL_04216	3875253	-	F6	D6
	546	BAIDGICL_03811	3502488	+	F7	D6
	547	BAIDGICL_01867	1697309	+	F8	D6
	548	BAIDGICL_01883	1713206	-	F9	D6
	549	ptsI	3892819	-	F10	D6
	550	dksA_1	3703309	+	F11	D6
	551	BAIDGICL_05372	4881291	-	F12	D6
	552	BAIDGICL_01392	1281448	-	G1	D6
	553	sap_2	1093576	+	G2	D6
	554	BAIDGICL_00901	815616	+	G3	D6
	555	BAIDGICL_04410	4035767	-	G4	D6
	556	BAIDGICL_02861	2620723	-	G5	D6
	557	pyrC	3698021	-	G6	D6
	558	BAIDGICL_04926	4499587	+	G7	D6
	559	hisD	1340618	+	G8	D6
	560	BAIDGICL_04162	3824491	-	G9	D6
	561	BAIDGICL_04186	3845782	+	G10	D6
	562	eamA_2	2810048	+	G11	D6
	563	BAIDGICL_03024	2763036	+	G12	D6
	564	yhdG_3	2877484	-	H1	D6
	565	resE_1	1409150	-	H2	D6
	566	lutA_3	3000068	-	H3	D6
	567	mmgD	2172832	+	H4	D6
	568	dltD_1	1309368	-	H5	D6
	569	deoB	3926836	-	H6	D6
	570	dhbF	2197779	+	H7	D6
	571	BAIDGICL_01275	1176237	+	H8	D6
	572	BAIDGICL_01208	1113090	-	H9	D6
	573	gltR_3	3239640	-	H10	D6
	574	rocF	152344	+	H11	D6
	575	BAIDGICL_00040	37897	+	H12	D6
	576	BAIDGICL_02664	2439026	-	A1	D7
	577	BAIDGICL_03295	3017702	+	A2	D7
	578	rsmE	4115267	-	A3	D7
	579	moeA_2	3318520	-	A4	D7
	580	tyrS	4809590	-	A5	D7
	581	mutS2_2	4348443	-	A6	D7
	582	yacL	94611	+	A7	D7
	583	ydaF_2	1946944	+	A8	D7
	584	BAIDGICL_02462	2253333	-	A9	D7
	585	BAIDGICL_00206	178195	+	A10	D7
	586	BAIDGICL_01657	1503559	+	A11	D7
	587	BAIDGICL_01421	1303280	+	A12	D7
	588	tetA	832947	+	B1	D7
	589	BAIDGICL_02089	1909987	+	B2	D7
	590	cshE	2291643	+	B3	D7
	591	ktrA_2	5118607	-	B4	D7
	592	BAIDGICL_03772	3475609	-	B5	D7
	593	BAIDGICL_05686	5204458	-	B6	D7
	594	BAIDGICL_04818	4409543	-	B7	D7
	595	BAIDGICL_03873	3563220	-	B8	D7
	596	BAIDGICL_01122	1030418	+	B9	D7
	597	BAIDGICL_00380	336366	+	B10	D7
	598	spmA	1401584	+	B11	D7
	599	BAIDGICL_04144	3812317	+	B12	D7
	600	BAIDGICL_02557	2342891	+	C1	D7
	601	BAIDGICL_03533	3237841	-	C2	D7
	602	BAIDGICL_01833	1662531	-	C3	D7
	603	BAIDGICL_01388	1278000	+	C4	D7
	604	yxdM_1	1869909	+	C5	D7
	605	yodP	2134902	+	C6	D7
	606	yscN	1576668	+	C7	D7
	607	BAIDGICL_05603	5119455	-	C8	D7
	608	BAIDGICL_02908	2663464	-	C9	D7
	609	moaE_3	4503410	+	C10	D7
	610	odhA	1216758	-	C11	D7
	611	kapB	4659495	-	C12	D7
	612	tdcB	2287838	+	D1	D7
	613	BAIDGICL_03268	2992784	+	D2	D7
	614	btuD_6	4036384	-	D3	D7
	615	BAIDGICL_04053	3748617	-	D4	D7
	616	BAIDGICL_05169	4703516	-	D5	D7
	617	sph	685903	+	D6	D7
	618	srrA_1	1249790	+	D7	D7
	619	hbp1_1	4343953	-	D8	D7
	620	BAIDGICL_02850	2609026	-	D9	D7
	621	BAIDGICL_04047	3741352	+	D10	D7
	622	sasA_11	4460699	-	D11	D7
	623	BAIDGICL_02136	1948651	+	D12	D7
	624	yhhX_1	3172325	-	E1	D7
	625	BAIDGICL_02612	2397462	-	E2	D7
	626	smc_1	1054933	+	E3	D7
	627	yfiR	950885	-	E4	D7
	628	hpd	226619	+	E5	D7
	629	BAIDGICL_02476	2265864	+	E6	D7
	630	BAIDGICL_03474	3186431	-	E7	D7
	631	metQ_1	176410	-	E8	D7
	632	yhcR_1	2900386	-	E9	D7
	633	serC	3050503	-	E10	D7
	634	BAIDGICL_00631	562612	+	E11	D7
	635	mcpA_1	554342	+	E12	D7
	636	ilvE_2	1329517	+	F1	D7
	637	yneB	3443686	+	F2	D7
	638	sasA_3	584495	-	F3	D7
	639	ilvE_3	1721562	+	F4	D7
	640	BAIDGICL_02750	2516772	-	F5	D7
	641	BAIDGICL_01313	1210470	-	F6	D7
	642	BAIDGICL_03369	3093154	-	F7	D7
	643	BAIDGICL_04054	3749618	-	F8	D7
	644	bsn	3092493	+	F9	D7
	645	dgaE	4611805	-	F10	D7
	646	BAIDGICL_05362	4870374	-	F11	D7
	647	ywle	5040143	+	F12	D7
	648	pheT	4356734	-	G1	D7
	649	ycjY	1076364	+	G2	D7
	650	ybdM	2141145	+	G3	D7
	651	nhoA_2	2515375	+	G4	D7
	652	BAIDGICL_04531	4141184	+	G5	D7
	653	BAIDGICL_04532	4141184	+	G6	D7
	654	BAIDGICL_02481	2269710	-	G7	D7
	655	eamA_3	3135930	+	G8	D7
	656	BAIDGICL_03213	2935948	+	G9	D7
	657	des	2758996	-	G10	D7
	658	BAIDGICL_01865	1695018	-	G11	D7
	659	BAIDGICL_01676	1533137	+	G12	D7
	660	tcyP	4053609	+	H1	D7
	661	BAIDGICL_04824	4414227	-	H2	D7
	662	BAIDGICL_05636	5152513	+	H3	D7
	663	pbuO_2	760966	-	H4	D7
	664	recQ	2604252	-	H5	D7
	665	BAIDGICL_03051	2790408	+	H6	D7
	666	BAIDGICL_01949	1778434	+	H7	D7
	667	BAIDGICL_03433	3149141	-	H8	D7
	668	BAIDGICL_02092	1912987	+	H9	D7
	669	bshA	1457383	-	H10	D7
	670	mnmG	5213594	+	H11	D7
	671	BAIDGICL_03552	3258043	-	H12	D7
	672	fsr	1705629	+	A1	D8
	673	mtnW	3883912	-	A2	D8
	674	hscC	2939204	-	A3	D8
	675	BAIDGICL_01838	1666860	+	A4	D8
	676	yqgQ	4071833	-	A5	D8
	677	BAIDGICL_02680	2455443	-	A6	D8
	678	BAIDGICL_03990	3689001	+	A7	D8
	679	opuE	3396372	-	A8	D8
	680	menH_1	949696	-	A9	D8
	681	rasP	3626384	-	A10	D8
	682	BAIDGICL_01923	1750044	-	A11	D8
	683	BAIDGICL_02553	2339224	-	A12	D8
	684	BAIDGICL_00964	879519	-	B1	D8
	685	dhaK	957050	+	B2	D8
	686	gcvPA	4040303	-	B3	D8
	687	recD2	4189697	-	B4	D8
	688	BAIDGICL_03856	3543085	+	B5	D8
	689	BAIDGICL_00956	871147	-	B6	D8
	690	purR_2	1057826	+	B7	D8
	691	catE_3	4159856	-	B8	D8
	692	glpQ_4	5100149	-	B9	D8
	693	walR_2	1749253	+	B10	D8
	694	xylB_3	3140620	-	B11	D8
	695	bcrA_3	4331137	-	B12	D8
	696	nupG	2747608	-	C1	D8
	697	livH	1811028	+	C2	D8
	698	BAIDGICL_05232	4754232	-	C3	D8
	699	yycI	5193230	-	C4	D8
	700	BAIDGICL_01249	1154242	+	C5	D8
	701	BAIDGICL_04383	4018084	+	C6	D8
	702	ponA	1472949	-	C7	D8
	703	rfbC	1177749	+	C8	D8
	704	BAIDGICL_01186	1092706	-	C9	D8
	705	purN	294695	+	C10	D8
	706	nuoJ	5019252	-	C11	D8
	707	fdhD_1	587805	-	C12	D8
	708	pld1_1	3176529	+	D1	D8
	709	BAIDGICL_05508	5024296	+	D2	D8
	710	malL_2	3865440	-	D3	D8
	711	BAIDGICL_03367	3091359	-	D4	D8
	712	BAIDGICL_02511	2301985	+	D5	D8
	713	sigG	3711591	+	D6	D8
	714	pabB	74427	+	D7	D8
	715	naiP_1	5144167	-	D8	D8
	716	yxdM_3	4234083	-	D9	D8
	717	glgC	4636121	-	D10	D8
	718	BAIDGICL_00568	503461	+	D11	D8
	719	yhfT	3381213	-	D12	D8
	720	proC_5	4132420	+	E1	D8
	721	BAIDGICL_04991	4556518	+	E2	D8
	722	BAIDGICL_04839	4423354	-	E3	D8
	723	yiiM_2	4231052	+	E4	D8
	724	BAIDGICL_03734	3445734	+	E5	D8
	725	licC_4	4928007	-	E6	D8
	726	BAIDGICL_05166	4701550	-	E7	D8
	727	BAIDGICL_05368	4875131	-	E8	D8
	728	bmr3_1	670421	-	E9	D8
	729	rbsC	676587	+	E10	D8
	730	BAIDGICL_02076	1899159	+	E11	D8
	731	BAIDGICL_03704	3413756	+	E12	D8
	732	BAIDGICL_03391	3112495	-	F1	D8
	733	celA_2	4924615	-	F2	D8
	734	rapA_1	1678521	+	F3	D8
	735	BAIDGICL_04608	4213348	-	F4	D8
	736	BAIDGICL_04539	4147718	+	F5	D8
	737	nadA	4226363	-	F6	D8
	738	BAIDGICL_03263	2987703	-	F7	D8
	739	BAIDGICL_04618	4220517	-	F8	D8
	740	BAIDGICL_05465	4976959	-	F9	D8
	741	BAIDGICL_04654	4251866	-	F10	D8
	742	pyrR	3701184	-	F11	D8
	743	racA_1	1418620	+	F12	D8
	744	styD_2	3309519	+	G1	D8
	745	pdaA	434385	+	G2	D8
	746	garK_1	150897	-	G3	D8
	747	BAIDGICL_00628	559813	+	G4	D8
	748	BAIDGICL_04173	3833614	+	G5	D8
	749	BAIDGICL_00618	545508	+	G6	D8
	750	BAIDGICL_01019	942981	-	G7	D8
	751	bcrR	1003222	+	G8	D8
	752	BAIDGICL_03570	3277074	-	G9	D8
	753	dpp5	167117	+	G10	D8
	754	BAIDGICL_03251	2975584	-	G11	D8
	755	dapX_2	4653830	-	G12	D8
	756	BAIDGICL_02369	2160292	+	H1	D8
	757	ylmB_2	2134539	-	H2	D8
	758	BAIDGICL_01067	982695	-	H3	D8
	759	murB_1	3718368	-	H4	D8
	760	BAIDGICL_03667	3378398	+	H5	D8
	761	ugpA	564526	+	H6	D8
	762	asnA	1683134	+	H7	D8
	763	BAIDGICL_00986	910409	-	H8	D8
	764	hisC_3	2715395	-	H9	D8
	765	BAIDGICL_02460	2251422	+	H10	D8
	766	BAIDGICL_01721	1569903	+	H11	D8
	767	csh	4566812	-	H12	D8
	768	BAIDGICL_04218	3876484	-	A1	D9
	769	BAIDGICL_03272	2995332	-	A2	D9
	770	BAIDGICL_01815	1647454	+	A3	D9
	771	BAIDGICL_04549	4156668	+	A4	D9
	772	lutC_2	2998086	-	A5	D9
	773	BAIDGICL_03462	3178260	-	A6	D9
	774	wecH	5185571	-	A7	D9
	775	potB	1235558	+	A8	D9
	776	BAIDGICL_00304	257655	-	A9	D9
	777	alkA_2	3532560	+	A10	D9
	778	BAIDGICL_04939	4509631	-	A11	D9
	779	BAIDGICL_00574	507136	+	A12	D9
	780	BAIDGICL_00511	452044	+	B1	D9
	781	BAIDGICL_00576	510296	-	B2	D9
	782	BAIDGICL_01637	1487469	+	B3	D9
	783	BAIDGICL_01259	1163141	+	B4	D9
	784	yknW	4973146	-	B5	D9
	785	ribE	3945984	+	B6	D9
	786	BAIDGICL_02526	2313037	+	B7	D9
	787	BAIDGICL_02332	2129800	-	B8	D9
	788	BAIDGICL_02808	2575679	+	B9	D9
	789	BAIDGICL_02463	2253501	-	B10	D9
	790	mcsB	89106	+	B11	D9
	791	sasA_1	265203	-	B12	D9
	792	BAIDGICL_02734	2505826	-	C1	D9
	793	gsiC_2	665655	-	C2	D9
	794	BAIDGICL_05633	5148449	+	C3	D9
	795	BAIDGICL_04451	4067300	+	C4	D9
	796	BAIDGICL_05396	4903820	-	C5	D9
	797	BAIDGICL_00455	415793	-	C6	D9
	798	BAIDGICL_00531	469972	+	C7	D9
	799	nos	5176559	-	C8	D9
	800	BAIDGICL_05455	4970039	-	C9	D9
	801	BAIDGICL_00396	354409	-	C10	D9
	802	ilvD	1725160	+	C11	D9
	803	phnE_2	3438994	-	C12	D9
	804	BAIDGICL_00847	769648	-	D1	D9
	805	yxdM_2	2415326	+	D2	D9
	806	nudC_4	3377847	-	D3	D9
	807	BAIDGICL_05469	4980075	-	D4	D9
	808	BAIDGICL_05217	4739774	+	D5	D9
	809	BAIDGICL_04664	4263369	-	D6	D9
	810	ghrB	4655086	+	D7	D9
	811	BAIDGICL_03183	2907307	+	D8	D9
	812	BAIDGICL_04145	3812732	-	D9	D9
	813	BAIDGICL_01247	1152530	+	D10	D9
	814	BAIDGICL_02203	2008340	-	D11	D9
	815	BAIDGICL_04673	4274711	+	D12	D9
	816	BAIDGICL_02686	2462330	+	E1	D9
	817	ldh1_2	4639927	-	E2	D9
	818	yfcJ	682644	-	E3	D9
	819	prpE	1168012	-	E4	D9
	820	BAIDGICL_04095	3774410	-	E5	D9
	821	aceB	1095862	+	E6	D9
	822	BAIDGICL_04864	4446593	+	E7	D9
	823	BAIDGICL_05348	4859325	-	E8	D9
	824	BAIDGICL_03260	2984490	-	E9	D9
	825	mprF	1397591	-	E10	D9
	826	BAIDGICL_01229	1134398	-	E11	D9
	827	btuD_9	4989675	-	E12	D9
	828	yknZ_2	4974146	-	F1	D9
	829	BAIDGICL_03774	3476481	+	F2	D9
	830	pyrB	3698538	-	F3	D9
	831	khtT_2	4784200	+	F4	D9
	832	BAIDGICL_00702	643618	+	F5	D9
	833	xerH	3497095	-	F6	D9
	834	BAIDGICL_01034	953791	-	F7	D9
	835	BAIDGICL_00399	356141	-	F8	D9
	836	BAIDGICL_04275	3921416	-	F9	D9
	837	yedA_1	2480864	-	F10	D9
	838	BAIDGICL_04337	3975557	+	F11	D9
	839	BAIDGICL_04528	4138710	-	F12	D9
	840	trpA	1199251	+	G1	D9
	841	ydbP	2144490	-	G2	D9
	842	BAIDGICL_04263	3912183	-	G3	D9
	843	BAIDGICL_00754	694953	+	G4	D9
	844	yceM	4462819	+	G5	D9
	845	proS_1	404746	+	G6	D9
	846	BAIDGICL_00613	536270	+	G7	D9
	847	yknY_2	2299760	+	G8	D9
	848	BAIDGICL_04454	4069655	-	G9	D9
	849	rebO_2	1887269	+	G10	D9
	850	BAIDGICL_01049	967503	-	G11	D9
	851	BAIDGICL_02015	1843957	-	G12	D9
	852	BAIDGICL_04239	3891660	+	H1	D9
	853	BAIDGICL_04546	4153018	-	H2	D9
	854	isdF	4339070	+	H3	D9
	855	BAIDGICL_03265	2989576	+	H4	D9
	856	BAIDGICL_02741	2509693	-	H5	D9
	857	ywmB	5012768	-	H6	D9
	858	BAIDGICL_01554	1417362	+	H7	D9
	859	BAIDGICL_03562	3267149	+	H8	D9
	860	nadR	4230806	+	H9	D9
	861	BAIDGICL_01149	1057054	+	H10	D9
	862	oleD_1	1940857	+	H11	D9
	863	BAIDGICL_02971	2714607	-	H12	D9
	864	bceA_3	4596208	-	A1	D10
	865	BAIDGICL_01820	1651256	-	A2	D10
	866	BAIDGICL_01965	1795637	-	A3	D10
	867	BAIDGICL_03117	2845028	-	A4	D10
	868	dhbA	2192093	-	A5	D10
	869	BAIDGICL_04680	4278438	-	A6	D10
	870	alv	3076723	-	A7	D10
	871	BAIDGICL_03330	3059673	+	A8	D10
	872	ygeA_1	2067408	-	A9	D10
	873	BAIDGICL_00604	528774	-	A10	D10
	874	ytrB_2	3918542	+	A11	D10
	875	sasA_8	2372824	+	A12	D10
	876	BAIDGICL_00655	588599	+	B1	D10
	877	glnQ_1	369775	-	B2	D10
	878	BAIDGICL_05129	4662289	-	B3	D10
	879	BAIDGICL_01478	1346251	+	B4	D10
	880	pcp	2834919	+	B5	D10
	881	BAIDGICL_03717	3429455	-	B6	D10
	882	tcyA	853823	+	B7	D10
	883	hom_2	5128849	-	B8	D10
	884	ytlP	4489939	-	B9	D10
	885	BAIDGICL_02057	1882742	-	B10	D10
	886	BAIDGICL_05564	5081198	+	B11	D10
	887	azoR1_2	1785995	+	B12	D10
	888	BAIDGICL_00245	210009	+	C1	D10
	889	BAIDGICL_04094	3774228	+	C2	D10
	890	BAIDGICL_03551	3257248	-	C3	D10
	891	BAIDGICL_01482	1350860	+	C4	D10
	892	BAIDGICL_04524	4135853	+	C5	D10
	893	BAIDGICL_01525	1387978	+	C6	D10
	894	pheA	4232367	-	C7	D10
	895	cusR	2964578	+	C8	D10
	896	BAIDGICL_05574	5094375	-	C9	D10
	897	BAIDGICL_05451	4963886	-	C10	D10
	898	slyA_3	2955650	-	C11	D10
	899	hutG	3401557	-	C12	D10
	900	BAIDGICL_00904	819255	+	D1	D10
	901	BAIDGICL_01217	1123618	+	D2	D10
	902	proY	2864673	+	D3	D10
	903	rnhC	4353795	+	D4	D10
	904	metG_2	4774657	-	D5	D10
	905	BAIDGICL_02475	2263534	+	D6	D10
	906	BAIDGICL_02615	2400127	+	D7	D10
	907	gltT_1	1364493	+	D8	D10
	908	cspD_3	4627899	-	D9	D10
	909	graS_2	4238214	-	D10	D10
	910	BAIDGICL_01402	1289620	+	D11	D10
	911	BAIDGICL_03868	3558111	-	D12	D10
	912	BAIDGICL_05379	4885267	-	E1	D10
	913	BAIDGICL_00982	905871	-	E2	D10
	914	dppE_6	1704767	+	E3	D10
	915	BAIDGICL_05062	4613711	-	E4	D10
	916	BAIDGICL_05623	5137504	-	E5	D10
	917	BAIDGICL_02252	2057915	-	E6	D10
	918	lutC_1	1255757	+	E7	D10
	919	BAIDGICL_01921	1748804	+	E8	D10
	920	BAIDGICL_00692	631366	+	E9	D10
	921	nupC_4	4791548	-	E10	D10
	922	mbtH	2203566	+	E11	D10
	923	oppD_3	667755	-	E12	D10
	924	BAIDGICL_05349	4859755	+	F1	D10
	925	BAIDGICL_02461	2252547	+	F2	D10
	926	phnR	3594939	-	F3	D10
	927	BAIDGICL_03988	3686972	-	F4	D10
	928	ettA	2005481	+	F5	D10
	929	BAIDGICL_02024	1853733	-	F6	D10
	930	yybR_1	834455	-	F7	D10
	931	corA_2	3924370	-	F8	D10
	932	sasA_9	2642579	-	F9	D10
	933	nrgA	1121326	-	F10	D10
	934	mshA_2	5001314	-	F11	D10
	935	BAIDGICL_03983	3680051	-	F12	D10
	936	BAIDGICL_02827	2588890	-	G1	D10
	937	mccF_3	5093610	+	G2	D10
	938	BAIDGICL_04045	3739777	+	G3	D10
	939	kinE_2	2442901	+	G4	D10
	940	BAIDGICL_00012	14590	-	G5	D10
	941	BAIDGICL_04392	4023501	+	G6	D10
	942	BAIDGICL_02438	2233552	-	G7	D10
	943	BAIDGICL_00198	172689	-	G8	D10
	944	gatA_2	1797222	+	G9	D10
	945	thiD	749211	+	G10	D10
	946	rihA_1	2664715	+	G11	D10
	947	BAIDGICL_00456	416067	-	G12	D10
	948	yuaF	551390	+	H1	D10
	949	BAIDGICL_03125	2852265	-	H2	D10
	950	BAIDGICL_01446	1321356	+	H3	D10
	951	BAIDGICL_02633	2413573	+	H4	D10
	952	yfhA_2	621311	+	H5	D10
	953	BAIDGICL_04942	4511081	-	H6	D10
	954	arlS	2055999	+	H7	D10
	955	lon2	4270929	-	H8	D10
	956	BAIDGICL_00533	471879	+	H9	D10
	957	katA_1	1119359	-	H10	D10
	958	BAIDGICL_05261	4781495	-	H11	D10
	959	nhaC_1	1365726	+	H12	D10
	960	aacA-aphD_1	1316331	-	A1	D11
	961	BAIDGICL_00447	405591	-	A2	D11
	962	lutR	1252217	+	A3	D11
	963	BAIDGICL_02579	2365076	+	A4	D11
	964	BAIDGICL_00973	896929	+	A5	D11
	965	BAIDGICL_00976	900583	-	A6	D11
	966	BAIDGICL_05061	4613136	-	A7	D11
	967	BAIDGICL_03767	3471688	-	A8	D11
	968	queE_2	1290224	+	A9	D11
	969	yjeH_1	2949059	-	A10	D11
	970	BAIDGICL_01380	1271585	+	A11	D11
	971	tenA_1	742250	+	A12	D11
	972	yabQ	62414	+	B1	D11
	973	brnQ_5	1787036	+	B2	D11
	974	secG	4830264	+	B3	D11
	975	COQ3_3	2300304	+	B4	D11
	976	mdrP_4	4523003	-	B5	D11
	977	treA	639130	+	B6	D11
	978	salA_1	141232	+	B7	D11
	979	hemAT	5149243	+	B8	D11
	980	BAIDGICL_05163	4699327	-	B9	D11
	981	BAIDGICL_02098	1918116	+	B10	D11
	982	citZ	4392896	-	B11	D11
	983	BAIDGICL_01085	999233	+	B12	D11
	984	mtnB_2	3885392	+	C1	D11
	985	menA_1	2924555	-	C2	D11
	986	flhA	1603881	+	C3	D11
	987	steT	4759508	-	C4	D11
	988	mmgB	5062636	-	C5	D11
	989	ygiD	1733087	+	C6	D11
	990	dacA_3	2371446	-	C7	D11
	991	scrK	764346	-	C8	D11
	992	BAIDGICL_02787	2560003	-	C9	D11
	993	citT_1	557493	+	C10	D11
	994	norR_1	323749	+	C11	D11
	995	phnE_1	3438328	-	C12	D11
	996	BAIDGICL_00440	400003	+	D1	D11
	997	BAIDGICL_03257	2981369	-	D2	D11
	998	BAIDGICL_04574	4178098	-	D3	D11
	999	rcsC_5	1849902	+	D4	D11
	1000	gerAA_2	2887221	-	D5	D11
	1001	BAIDGICL_00953	865812	-	D6	D11
	1002	paiB_2	3266066	-	D7	D11
	1003	yusV_2	5107168	-	D8	D11
	1004	hcaB_2	3182609	-	D9	D11
	1005	BAIDGICL_02701	2478390	+	D10	D11
	1006	BAIDGICL_04609	4214096	+	D11	D11
	1007	rlmCD_1	332355	+	D12	D11
	1008	BAIDGICL_00237	205200	+	E1	D11
	1009	BAIDGICL_01718	1567154	+	E2	D11
	1010	BAIDGICL_05013	4571564	+	E3	D11
	1011	BAIDGICL_03465	3180133	+	E4	D11
	1012	BAIDGICL_03005	2743174	-	E5	D11
	1013	nprB	4780152	-	E6	D11
	1014	brnQ_1	698039	+	E7	D11
	1015	mhqA_2	998451	+	E8	D11
	1016	spoIVFB	4244336	+	E9	D11
	1017	entS_7	2473973	+	E10	D11
	1018	hchA_1	4284009	-	E11	D11
	1019	ywtE_1	225340	-	E12	D11
	1020	isp	1872969	-	F1	D11
	1021	BAIDGICL_03578	3287056	+	F2	D11
	1022	rpiR	2101432	+	F3	D11
	1023	BAIDGICL_00219	191163	-	F4	D11
	1024	wbpA	489760	+	F5	D11
	1025	BAIDGICL_01074	986576	-	F6	D11
	1026	msrA	1718526	+	F7	D11
	1027	BAIDGICL_03302	3029379	+	F8	D11
	1028	linX	3867312	+	F9	D11
	1029	ytrH	4407010	+	F10	D11
	1030	srkA	644372	+	F11	D11
	1031	BAIDGICL_01406	1291789	+	F12	D11
	1032	BAIDGICL_02376	2165743	+	G1	D11
	1033	yfiY_5	5106825	-	G2	D11
	1034	gph_3	4562500	+	G3	D11
	1035	BAIDGICL_05374	4882452	-	G4	D11
	1036	BAIDGICL_02110	1926865	+	G5	D11
	1037	yxdL_5	4604104	+	G6	D11
	1038	BAIDGICL_02290	2091270	-	G7	D11
	1039	BAIDGICL_02362	2155206	+	G8	D11
	1040	rapA_3	4967069	+	G9	D11
	1041	BAIDGICL_05440	4952334	+	G10	D11
	1042	arlR_1	568874	-	G11	D11
	1043	BAIDGICL_05035	4588530	-	G12	D11
	1044	BAIDGICL_04929	4501323	-	H1	D11
	1045	BAIDGICL_04843	4426805	-	H2	D11
	1046	BAIDGICL_00482	441381	+	H3	D11
	1047	yizA	2370644	+	H4	D11
	1048	BAIDGICL_01269	1170902	-	H5	D11
	1049	BAIDGICL_01639	1488622	+	H6	D11
	1050	BAIDGICL_00496	446972	+	H7	D11
	1051	BAIDGICL_05640	5157103	+	H8	D11
	1052	BAIDGICL_04437	4055768	-	H9	D11
	1053	arlR_4	4824892	-	H10	D11
	1054	garK_3	2052467	+	H11	D11
	1055	BAIDGICL_03123	2850128	-	H12	D11
	1056	spoIIIAE	4016987	-	A1	D12
	1057	comN	4210995	+	A2	D12
	1058	BAIDGICL_00923	834892	-	A3	D12
	1059	BAIDGICL_03849	3534837	-	A4	D12
	1060	BAIDGICL_04180	3838819	+	A5	D12
	1061	eccC	2033521	+	A6	D12
	1062	BAIDGICL_03157	2882002	-	A7	D12
	1063	BAIDGICL_01683	1536815	-	A8	D12
	1064	bcr	182877	+	A9	D12
	1065	dhaS	957400	-	A10	D12
	1066	gloB_1	784518	+	A11	D12
	1067	acdA	5060793	-	A12	D12
	1068	gloB_3	2228142	-	B1	D12
	1069	BAIDGICL_02720	2494897	+	B2	D12
	1070	rmlA	1176958	+	B3	D12
	1071	ywqF	4913051	-	B4	D12
	1072	yhaZ	2826200	+	B5	D12
	1073	BAIDGICL_02991	2730248	-	B6	D12
	1074	pld1_2	4591369	-	B7	D12
	1075	ydaD	762119	+	B8	D12
	1076	BAIDGICL_02593	2376739	+	B9	D12
	1077	BAIDGICL_04799	4388599	+	B10	D12
	1078	BAIDGICL_03593	3304952	-	B11	D12
	1079	BAIDGICL_01792	1626863	+	B12	D12
	1080	BAIDGICL_01024	945930	-	C1	D12
	1081	BAIDGICL_02052	1877492	-	C2	D12
	1082	cydB_2	4569349	+	C3	D12
	1083	hflX_2	3501274	-	C4	D12
	1084	ccsB	1405042	+	C5	D12
	1085	BAIDGICL_02101	1919711	-	C6	D12
	1086	COQ5_1	1223445	-	C7	D12
	1087	BAIDGICL_03534	3238524	-	C8	D12
	1088	yjjV	211014	+	C9	D12
	1089	yodJ_1	1928721	+	C10	D12
	1090	bdbC	769843	-	C11	D12
	1091	BAIDGICL_05174	4707224	-	C12	D12
	1092	BAIDGICL_01410	1293784	+	D1	D12
	1093	BAIDGICL_00546	482376	+	D2	D12
	1094	fabG_6	3153269	-	D3	D12
	1095	BAIDGICL_01641	1491008	-	D4	D12
	1096	BAIDGICL_02408	2207328	+	D5	D12
	1097	ypdF_1	3685551	-	D6	D12
	1098	BAIDGICL_04925	4499378	+	D7	D12
	1099	BAIDGICL_01968	1798152	+	D8	D12
	1100	BAIDGICL_01671	1530451	-	D9	D12
	1101	glpX_2	5052379	-	D10	D12
	1102	yfiZ	620037	+	D11	D12
	1103	hfq_1	1555610	+	D12	D12
	1104	BAIDGICL_00510	451732	+	E1	D12
	1105	dgkA	4106503	-	E2	D12
	1106	dppC_1	186639	+	E3	D12
	1107	est	4829616	-	E4	D12
	1108	BAIDGICL_00947	860913	+	E5	D12
	1109	chiA1	395722	-	E6	D12
	1110	regX3_1	658124	+	E7	D12
	1111	BAIDGICL_04116	3786674	-	E8	D12
	1112	BAIDGICL_04040	3738344	-	E9	D12
	1113	BAIDGICL_02234	2040476	+	E10	D12
	1114	hemE	1041917	+	E11	D12
	1115	pflA_2	3360684	+	E12	D12
	1116	BAIDGICL_04113	3785884	-	F1	D12
	1117	BAIDGICL_02312	2108222	+	F2	D12
	1118	btuD_5	2114825	+	F3	D12
	1119	walR_4	4332871	-	F4	D12
	1120	btuD_7	4305912	-	F5	D12
	1121	dhbB	2195426	+	F6	D12
	1122	rsgA_1	1877982	+	F7	D12
	1123	BAIDGICL_03247	2972252	-	F8	D12
	1124	BAIDGICL_03573	3282425	-	F9	D12
	1125	BAIDGICL_02109	1926406	+	F10	D12
	1126	sbnF	1857498	+	F11	D12
	1127	hchA_2	4285729	+	F12	D12
	1128	mscS	5208031	-	G1	D12
	1129	cpdA	816647	+	G2	D12
	1130	BAIDGICL_00386	343930	-	G3	D12
	1131	BAIDGICL_04838	4422966	-	G4	D12
	1132	norR_2	2622375	+	G5	D12
	1133	BAIDGICL_01097	1009567	+	G6	D12
	1134	argH_2	4424668	-	G7	D12
	1135	BAIDGICL_00516	454108	-	G8	D12
	1136	cysK_2	1707054	+	G9	D12
	1137	rihA_2	3306380	+	G10	D12
	1138	BAIDGICL_04692	4289116	+	G11	D12
	1139	BAIDGICL_03291	3014754	-	G12	D12
	1140	fadF	5066167	-	H1	D12
	1141	ugpB	566057	+	H2	D12
	1142	ybiT_2	392725	+	H3	D12
	1143	BAIDGICL_05152	4689144	+	H4	D12
	1144	BAIDGICL_04541	4149398	-	H5	D12
	1145	BAIDGICL_00415	371356	-	H6	D12
	1146	BAIDGICL_05510	5028024	-	H7	D12
	1147	BAIDGICL_05113	4650209	-	H8	D12
	1148	BAIDGICL_03282	3005403	-	H9	D12
	1149	BAIDGICL_05448	4960746	+	H10	D12
	1150	BAIDGICL_01396	1285311	+	H11	D12
	1151	BAIDGICL_03081	2813818	+	H12	D12
	1152	ilvC_2	1724069	+	A1	D13
	1153	petC_2	1448118	-	A2	D13
	1154	BAIDGICL_04761	4354138	+	A3	D13
	1155	hemZ	873230	+	A4	D13
	1156	msmX_1	563446	+	A5	D13
	1157	BAIDGICL_00342	298844	-	A6	D13
	1158	BAIDGICL_05125	4659148	-	A7	D13
	1159	yhaO	987470	+	A8	D13
	1160	BAIDGICL_03781	3484482	-	A9	D13
	1161	BAIDGICL_02333	2132147	+	A10	D13
	1162	BAIDGICL_03475	3188434	+	A11	D13
	1163	dap_2	2389239	+	A12	D13
	1164	argG	4426041	-	B1	D13
	1165	BAIDGICL_02843	2600699	-	B2	D13
	1166	feuB_1	351539	-	B3	D13
	1167	BAIDGICL_01235	1139702	+	B4	D13
	1168	BAIDGICL_00495	446823	-	B5	D13
	1169	cimH	576867	+	B6	D13
	1170	ywaC	4144761	+	B7	D13
	1171	BAIDGICL_05322	4837720	-	B8	D13
	1172	BAIDGICL_02961	2700157	+	B9	D13
	1173	BAIDGICL_03254	2978430	-	B10	D13
	1174	BAIDGICL_04208	3868563	+	B11	D13
	1175	desR	5073726	-	B12	D13
	1176	BAIDGICL_04706	4302162	-	C1	D13
	1177	BAIDGICL_01445	1321088	-	C2	D13
	1178	fabH_2	2981782	+	C3	D13
	1179	satP	3291869	-	C4	D13
	1180	BAIDGICL_00382	338606	-	C5	D13
	1181	npr_2	2026793	+	C6	D13
	1182	BAIDGICL_02022	1852280	+	C7	D13
	1183	topB_2	1780965	+	C8	D13
	1184	BAIDGICL_04136	3807246	+	C9	D13
	1185	thrB_2	2394531	+	C10	D13
	1186	ybhF_2	5076953	+	C11	D13
	1187	BAIDGICL_05212	4735924	+	C12	D13
	1188	ydhP_1	3162727	-	D1	D13
	1189	nlhH_1	2520115	+	D2	D13
	1190	BAIDGICL_01420	1302552	-	D3	D13
	1191	rihC	2229336	-	D4	D13
	1192	yicL_1	580868	-	D5	D13
	1193	BAIDGICL_03109	2837854	-	D6	D13
	1194	BAIDGICL_02474	2262268	+	D7	D13
	1195	rlmN	3671386	-	D8	D13
	1196	yohK_1	3423214	+	D9	D13
	1197	ppsC	985884	+	D10	D13
	1198	BAIDGICL_02473	2261193	-	D11	D13
	1199	BAIDGICL_04043	3739496	+	D12	D13
	1200	dbpA_2	5184339	-	E1	D13
	1201	yojF	3225265	-	E2	D13
	1202	BAIDGICL_02410	2209159	-	E3	D13
	1203	sigW_1	1961590	+	E4	D13
	1204	ybiT_4	5155812	-	E5	D13
	1205	BAIDGICL_02945	2688456	-	E6	D13
	1206	COQ3_2	1373443	-	E7	D13
	1207	spoVAD_2	4860720	-	E8	D13
	1208	dxr_1	3124741	+	E9	D13
	1209	BAIDGICL_01650	1498269	+	E10	D13
	1210	rapI_2	3447867	-	E11	D13
	1211	BAIDGICL_01124	1031814	+	E12	D13
	1212	BAIDGICL_01125	1031814	+	F1	D13
	1213	mutY	504963	+	F2	D13
	1214	arnC_1	487785	+	F3	D13
	1215	BAIDGICL_03830	3518754	+	F4	D13
	1216	tusA_1	783874	+	F5	D13
	1217	BAIDGICL_04613	4216883	-	F6	D13
	1218	BAIDGICL_02259	2063212	+	F7	D13
	1219	yhfP	790189	+	F8	D13
	1220	yeeO	1150054	-	F9	D13
	1221	ypwA	1483272	+	F10	D13
	1222	nhaX	661458	+	F11	D13
	1223	BAIDGICL_01771	1610116	-	F12	D13
	1224	BAIDGICL_02663	2438332	+	G1	D13
	1225	topB_1	382098	-	G2	D13
	1226	rppH_1	626114	+	G3	D13
	1227	BAIDGICL_02209	2012287	+	G4	D13
	1228	BAIDGICL_02188	1995878	+	G5	D13
	1229	rpmG2	4143566	-	G6	D13
	1230	BAIDGICL_02208	2011911	+	G7	D13
	1231	licH	4922475	-	G8	D13
	1232	BAIDGICL_02490	2279517	-	G9	D13
	1233	BAIDGICL_04434	4053322	+	G10	D13
	1234	sigM_1	1080331	-	G11	D13
	1235	lnpD	5180768	-	G12	D13
	1236	BAIDGICL_02060	1884869	+	H1	D13
	1237	BAIDGICL_05642	5158351	+	H2	D13
	1238	BAIDGICL_02639	2418598	+	H3	D13
	1239	lip3	4148633	+	H4	D13
	1240	BAIDGICL_04874	4452930	-	H5	D13
	1241	yloB	3682402	-	H6	D13
	1242	BAIDGICL_01854	1684187	+	H7	D13
	1243	BAIDGICL_03701	3411791	+	H8	D13
	1244	BAIDGICL_05119	4654310	+	H9	D13
	1245	yfiC	38678	+	H10	D13
	1246	BAIDGICL_03815	3506316	+	H11	D13
	1247	gerBA_1	717466	+	H12	D13
	1248	nuoH	5020418	-	A1	D14
	1249	BAIDGICL_01885	1714444	+	A2	D14
	1250	gmuR	3171378	-	A3	D14
	1251	BAIDGICL_00498	447872	-	A4	D14
	1252	BAIDGICL_03657	3370126	-	A5	D14
	1253	BAIDGICL_01776	1612348	-	A6	D14
	1254	phaJ_1	1260917	-	A7	D14
	1255	BAIDGICL_03764	3470314	-	A8	D14
	1256	decR_2	2942038	+	A9	D14
	1257	trxB_1	1423298	+	A10	D14
	1258	narX_2	1977254	+	A11	D14
	1259	BAIDGICL_03063	2799739	-	A12	D14
	1260	btuD_2	1270389	+	B1	D14
	1261	BAIDGICL_04069	3762171	+	B2	D14
	1262	BAIDGICL_01649	1497869	-	B3	D14
	1263	BAIDGICL_04834	4419444	+	B4	D14
	1264	mshD_3	1947535	+	B5	D14
	1265	rhtB_2	2180235	+	B6	D14
	1266	BAIDGICL_02752	2518004	-	B7	D14
	1267	BAIDGICL_02483	2272894	+	B8	D14
	1268	BAIDGICL_02568	2355659	+	B9	D14
	1269	BAIDGICL_05353	4861706	+	B10	D14
	1270	BAIDGICL_01143	1050934	+	B11	D14
	1271	purR_1	48839	+	B12	D14
	1272	scdA	1994739	-	C1	D14
	1273	bmr3_2	2655682	-	C2	D14
	1274	BAIDGICL_04077	3765944	-	C3	D14
	1275	BAIDGICL_03152	2875969	-	C4	D14
	1276	BAIDGICL_04851	4433011	-	C5	D14
	1277	tlyA	4004997	-	C6	D14
	1278	BAIDGICL_04884	4461985	+	C7	D14
	1279	sdaC_1	3033949	+	C8	D14
	1280	BAIDGICL_05575	5095223	+	C9	D14
	1281	nirC	1257568	-	C10	D14
	1282	BAIDGICL_05601	5118397	-	C11	D14
	1283	ywqG	2498536	-	C12	D14
	1284	BAIDGICL_04105	3778436	-	D1	D14
	1285	thiS	747254	+	D2	D14
	1286	yabP	61995	-	D3	D14
	1287	BAIDGICL_03322	3051174	-	D4	D14
	1288	BAIDGICL_02906	2661906	-	D5	D14
	1289	BAIDGICL_03565	3270158	+	D6	D14
	1290	BAIDGICL_00646	580157	-	D7	D14
	1291	cysK_1	73362	+	D8	D14
	1292	yisK_1	228370	+	D9	D14
	1293	ytcD_1	3170873	+	D10	D14
	1294	ytkD	4563565	-	D11	D14
	1295	BAIDGICL_01859	1687926	-	D12	D14
	1296	cuyA	2971547	-	E1	D14
	1297	qcrB	1448847	+	E2	D14
	1298	metQ_3	4727638	+	E3	D14
	1299	licC_3	4924053	-	E4	D14
	1300	BAIDGICL_02029	1859900	+	E5	D14
	1301	BAIDGICL_00690	629042	-	E6	D14
	1302	BAIDGICL_01132	1036585	+	E7	D14
	1303	yycC	3997094	+	E8	D14
	1304	rphC	2856394	-	E9	D14
	1305	BAIDGICL_03050	2790005	-	E10	D14
	1306	hssS	2991196	-	E11	D14
	1307	BAIDGICL_00765	706868	+	E12	D14
	1308	BAIDGICL_01811	1642622	+	F1	D14
	1309	BAIDGICL_04063	3756220	+	F2	D14
	1310	alsS	862973	+	F3	D14
	1311	purL	290317	+	F4	D14
	1312	ykuL	3832393	+	F5	D14
	1313	BAIDGICL_03589	3299916	-	F6	D14
	1314	nupC_5	4793083	-	F7	D14
	1315	BAIDGICL_01193	1098909	-	F8	D14
	1316	BAIDGICL_02894	2650637	-	F9	D14
	1317	bceA_2	4528599	+	F10	D14
	1318	ydhP_2	4805360	-	F11	D14
	1319	crt_2	2364584	+	F12	D14
	1320	BAIDGICL_01017	940612	-	G1	D14
	1321	yheH_1	851685	+	G2	D14
	1322	metP_3	4729289	+	G3	D14
	1323	spoVT	57983	-	G4	D14
	1324	recG	3660684	-	G5	D14
	1325	BAIDGICL_03048	2786596	-	G6	D14
	1326	sspI	4361464	+	G7	D14
	1327	BAIDGICL_03039	2776351	+	G8	D14
	1328	yhaI_1	1021708	+	G9	D14
	1329	cydA_2	4568379	+	G10	D14
	1330	fadR_2	2558117	+	G11	D14
	1331	rluF_2	4347532	+	G12	D14
	1332	BAIDGICL_00251	215258	-	H1	D14
	1333	glpQ_2	3256137	-	H2	D14
	1334	BAIDGICL_03094	2825736	+	H3	D14
	1335	ytrA_4	4037278	-	H4	D14
	1336	BAIDGICL_04849	4430525	+	H5	D14
	1337	BAIDGICL_00784	727011	-	H6	D14
	1338	yacP	102288	-	H7	D14
	1339	yndE_5	4515569	+	H8	D14
	1340	BAIDGICL_04569	4173139	+	H9	D14
	1341	BAIDGICL_02146	1953868	+	H10	D14
	1342	BAIDGICL_02249	2054041	+	H11	D14
	1343	mmgC	5061948	-	H12	D14
	1344	glpE_2	2353557	+	A1	D15
	1345	BAIDGICL_03850	3535606	-	A2	D15
	1346	aroC_2	2717156	-	A3	D15
	1347	BAIDGICL_05036	4589434	+	A4	D15
	1348	BAIDGICL_04822	4412585	-	A5	D15
	1349	BAIDGICL_05700	5216744	-	A6	D15
	1350	rocR_1	476678	-	A7	D15
	1351	ypdF_2	4022501	-	A8	D15
	1352	tasA_1	1226993	+	A9	D15
	1353	dppE_4	1143627	+	A10	D15
	1354	BAIDGICL_03413	3128955	-	A11	D15
	1355	BAIDGICL_03528	3233255	+	A12	D15
	1356	sunS	1593031	+	B1	D15
	1357	yfcA_2	939086	-	B2	D15
	1358	BAIDGICL_00556	491616	+	B3	D15
	1359	BAIDGICL_00465	425184	-	B4	D15
	1360	ctpB	4895140	-	B5	D15
	1361	yheH_2	852794	+	B6	D15
	1362	nadK	4435520	+	B7	D15
	1363	BAIDGICL_04735	4329850	-	B8	D15
	1364	lexA	3444825	+	B9	D15
	1365	BAIDGICL_04252	3904471	+	B10	D15
	1366	yhdG_1	596205	+	B11	D15
	1367	BAIDGICL_04395	4025966	+	B12	D15
	1368	treR	635932	+	C1	D15
	1369	ina_2	1231353	+	C2	D15
	1370	rbsD	674092	-	C3	D15
	1371	ctaC	3796329	-	C4	D15
	1372	BAIDGICL_03383	3106575	-	C5	D15
	1373	pepT_1	3534020	-	C6	D15
	1374	BAIDGICL_03756	3464400	-	C7	D15
	1375	BAIDGICL_02546	2333934	+	C8	D15
	1376	gsiD_1	808082	+	C9	D15
	1377	BAIDGICL_03444	3163538	+	C10	D15
	1378	malL_1	374168	+	C11	D15
	1379	radA	92184	+	C12	D15
	1380	priA_1	1343039	+	D1	D15
	1381	BAIDGICL_05333	4845069	+	D2	D15
	1382	argO	1863448	-	D3	D15
	1383	BAIDGICL_03664	3376006	-	D4	D15
	1384	BAIDGICL_00512	452381	+	D5	D15
	1385	htpX	1087979	+	D6	D15
	1386	BAIDGICL_03883	3577059	-	D7	D15
	1387	bshC	3731900	-	D8	D15
	1388	BAIDGICL_03440	3158581	+	D9	D15
	1389	BAIDGICL_05020	4577371	+	D10	D15
	1390	BAIDGICL_03532	3237599	-	D11	D15
	1391	estD_1	1740508	-	D12	D15
	1392	khtT_1	4525088	-	E1	D15
	1393	BAIDGICL_04299	3943181	+	E2	D15
	1394	murJ_2	883196	+	E3	D15
	1395	cotH	1909624	-	E4	D15
	1396	ytmB	2182777	+	E5	D15
	1397	spoIIIAH	4014585	+	E6	D15
	1398	genK	363453	-	E7	D15
	1399	fhs	1955807	+	E8	D15
	1400	BAIDGICL_03746	3454149	-	E9	D15
	1401	rsmG	5212507	-	E10	D15
	1402	dppE_1	189502	+	E11	D15
	1403	yfnB_1	3110491	-	E12	D15
	1404	BAIDGICL_02860	2619433	-	F1	D15
	1405	BAIDGICL_05241	4762895	+	F2	D15
	1406	alsT_5	4794557	-	F3	D15
	1407	BAIDGICL_02988	2729324	+	F4	D15
	1408	BAIDGICL_00652	586044	+	F5	D15
	1409	BAIDGICL_00877	794515	+	F6	D15
	1410	BAIDGICL_00194	169386	-	F7	D15
	1411	BAIDGICL_01442	1318064	-	F8	D15
	1412	pepS	4469201	+	F9	D15
	1413	glcB	375988	+	F10	D15
	1414	BAIDGICL_00193	169201	-	F11	D15
	1415	BAIDGICL_04120	3788606	+	F12	D15
	1416	BAIDGICL_02985	2726585	-	G1	D15
	1417	BAIDGICL_02039	1866781	+	G2	D15
	1418	copR	2816432	-	G3	D15
	1419	BAIDGICL_01308	1204382	+	G4	D15
	1420	BAIDGICL_01739	1582148	+	G5	D15
	1421	BAIDGICL_01306	1202512	-	G6	D15
	1422	BAIDGICL_01640	1490584	+	G7	D15
	1423	BAIDGICL_03025	2763387	-	G8	D15
	1424	metP_2	311515	+	G9	D15
	1425	nuoL	5018121	-	G10	D15
	1426	BAIDGICL_05428	4937957	-	G11	D15
	1427	mmcO	1775779	+	G12	D15
	1428	gpmA_1	2305366	+	H1	D15
	1429	BAIDGICL_04854	4435146	-	H2	D15
	1430	thiM	384532	+	H3	D15
	1431	BAIDGICL_01992	1823512	-	H4	D15
	1432	BAIDGICL_02561	2346737	+	H5	D15
	1433	BAIDGICL_00670	607957	-	H6	D15
	1434	nepA	326208	-	H7	D15
	1435	miaB	3572317	-	H8	D15
	1436	hbp1_2	4344685	-	H9	D15
	1437	chiD	3517987	+	H10	D15
	1438	BAIDGICL_02762	2537804	-	H11	D15
	1439	BAIDGICL_05226	4748985	+	H12	D15
	1440	BAIDGICL_01720	1569468	+	A1	D16
	1441	argA	830721	-	A2	D16
	1442	desK	5074850	-	A3	D16
	1443	BAIDGICL_01036	955457	+	A4	D16
	1444	BAIDGICL_04097	3774931	-	A5	D16
	1445	BAIDGICL_02274	2074619	-	A6	D16
	1446	rcsC_3	1288349	-	A7	D16
	1447	trmR_2	4179826	-	A8	D16
	1448	BAIDGICL_00164	144124	-	A9	D16
	1449	deoC	1767308	+	A10	D16
	1450	mutS	3569511	-	A11	D16
	1451	BAIDGICL_04847	4429230	-	A12	D16
	1452	licA_2	4922662	+	B1	D16
	1453	BAIDGICL_00825	750360	-	B2	D16
	1454	slyA_4	3069048	+	B3	D16
	1455	pepF1_1	1158835	+	B4	D16
	1456	BAIDGICL_03576	3285339	-	B5	D16
	1457	spoIISB_1	2307200	+	B6	D16
	1458	ywpJ_2	2441902	+	B7	D16
	1459	BAIDGICL_01020	943232	+	B8	D16
	1460	yndE_2	771898	-	B9	D16
	1461	BAIDGICL_04068	3761516	-	B10	D16
	1462	BAIDGICL_02609	2393526	+	B11	D16
	1463	BAIDGICL_00513	453183	+	B12	D16
	1464	thiY_1	390407	+	C1	D16
	1465	BAIDGICL_02562	2347854	+	C2	D16
	1466	pomA_2	4308798	-	C3	D16
	1467	BAIDGICL_02260	2064244	+	C4	D16
	1468	BAIDGICL_00743	684480	-	C5	D16
	1469	srrA_4	4460041	-	C6	D16
	1470	nagB	3899807	-	C7	D16
	1471	BAIDGICL_00525	460038	+	C8	D16
	1472	BAIDGICL_00615	538878	+	C9	D16
	1473	BAIDGICL_05041	4593043	-	C10	D16
	1474	BAIDGICL_00462	421890	+	C11	D16
	1475	BAIDGICL_02079	1901267	+	C12	D16
	1476	fpuC	4163468	-	D1	D16
	1477	BAIDGICL_05255	4775295	-	D2	D16
	1478	sapB_2	4648266	+	D3	D16
	1479	thiO_2	2514042	-	D4	D16
	1480	BAIDGICL_04134	3805044	+	D5	D16
	1481	sasP-C_2	1861914	-	D6	D16
	1482	mtnX	3884608	+	D7	D16
	1483	BAIDGICL_03671	3383248	-	D8	D16
	1484	nadB	4228889	+	D9	D16
	1485	rluD_1	1241975	+	D10	D16
	1486	rsmC	107267	+	D11	D16
	1487	BAIDGICL_03388	3109184	-	D12	D16
	1488	bioC	3950101	-	E1	D16
	1489	entS_1	1553745	+	E2	D16
	1490	ohrA	4265999	-	E3	D16
	1491	expZ_1	2411448	+	E4	D16
	1492	BAIDGICL_02974	2717436	-	E5	D16
	1493	BAIDGICL_01320	1219069	+	E6	D16
	1494	BAIDGICL_00534	472612	-	E7	D16
	1495	BAIDGICL_01153	1059638	+	E8	D16
	1496	BAIDGICL_05565	5084513	+	E9	D16
	1497	phoB_1	2760358	-	E10	D16
	1498	nupX	4954364	+	E11	D16
	1499	liaR	1370026	+	E12	D16
	1500	smc_2	2184883	+	F1	D16
	1501	recN	4002292	-	F2	D16
	1502	yiiM_1	2260128	+	F3	D16
	1503	BAIDGICL_04419	4044508	+	F4	D16
	1504	entS_8	2668746	+	F5	D16
	1505	rocB	2753274	-	F6	D16
	1506	yhjX_1	2190298	+	F7	D16
	1507	BAIDGICL_05398	4906231	-	F8	D16
	1508	kdpD	756005	+	F9	D16
	1509	yxeI	3560643	-	F10	D16
	1510	glgB	4637944	-	F11	D16
	1511	eis	2712094	-	F12	D16
	1512	BAIDGICL_00723	663568	-	G1	D16
	1513	BAIDGICL_00997	919683	+	G2	D16
	1514	mtnK	3880454	+	G3	D16
	1515	BAIDGICL_02093	1914212	+	G4	D16
	1516	BAIDGICL_05490	5008068	-	G5	D16
	1517	BAIDGICL_00980	904215	+	G6	D16
	1518	BAIDGICL_01407	1291957	+	G7	D16
	1519	mcpB	3019489	-	G8	D16
	1520	BAIDGICL_01027	947743	+	G9	D16
	1521	BAIDGICL_00445	403768	+	G10	D16
	1522	phoP_2	2374066	-	G11	D16
	1523	yttP	4447512	-	G12	D16
	1524	bshB1	1456901	+	H1	D16
	1525	rcsC_9	4771486	+	H2	D16
	1526	BAIDGICL_00105	101272	+	H3	D16
	1527	BAIDGICL_05221	4742045	-	H4	D16
	1528	BAIDGICL_03748	3458040	+	H5	D16
	1529	oppC_1	222125	+	H6	D16
	1530	BAIDGICL_03530	3236122	-	H7	D16
	1531	yqiK	552948	-	H8	D16
	1532	zosA	420261	-	H9	D16
	1533	BAIDGICL_03206	2931365	-	H10	D16
	1534	mshA_1	1510420	+	H11	D16
	1535	BAIDGICL_02774	2549867	+	H12	D16
	1536	bioK	3953942	-	A1	D17
	1537	BAIDGICL_00163	143008	+	A2	D17
	1538	phhB	4158808	-	A3	D17
	1539	sigE_1	652709	-	A4	D17
	1540	cfa	3173433	-	A5	D17
	1541	fatD	4822740	-	A6	D17
	1542	glpX_1	4708618	+	A7	D17
	1543	yxdM_4	4236202	-	A8	D17
	1544	minD	4245969	-	A9	D17
	1545	algU_1	1010094	+	A10	D17
	1546	BAIDGICL_04887	4464164	-	A11	D17
	1547	rnr	4828959	-	A12	D17
	1548	iolW	3352733	-	B1	D17
	1549	hom_1	1841499	+	B2	D17
	1550	nhoA_1	1998710	-	B3	D17
	1551	yflH	3586023	-	B4	D17
	1552	BAIDGICL_00519	457381	+	B5	D17
	1553	BAIDGICL_02882	2639077	-	B6	D17
	1554	ilvH_1	1332303	-	B7	D17
	1555	BAIDGICL_00852	773209	-	B8	D17
	1556	BAIDGICL_03088	2820906	-	B9	D17
	1557	norM	1319247	-	B10	D17
	1558	cstA	5141407	-	B11	D17
	1559	BAIDGICL_02507	2298373	+	B12	D17
	1560	BAIDGICL_00952	865303	-	C1	D17
	1561	pbpF_1	1038865	+	C2	D17
	1562	ycnE	2794242	-	C3	D17
	1563	scrB	765935	-	C4	D17
	1564	spoIVB	4001029	+	C5	D17
	1565	BAIDGICL_02523	2311122	-	C6	D17
	1566	fcf1	275753	+	C7	D17
	1567	BAIDGICL_00209	181285	+	C8	D17
	1568	lpxG_3	3837992	+	C9	D17
	1569	BAIDGICL_01747	1588114	+	C10	D17
	1570	aspS2	2029472	+	C11	D17
	1571	BAIDGICL_04937	4506738	-	C12	D17
	1572	bioY_1	3381691	-	D1	D17
	1573	BAIDGICL_03082	2815230	-	D2	D17
	1574	proC_4	3969869	+	D3	D17
	1575	BAIDGICL_00504	449914	-	D4	D17
	1576	yhhS	3070088	+	D5	D17
	1577	clpB	1132242	+	D6	D17
	1578	BAIDGICL_02090	1911062	+	D7	D17
	1579	artQ	3981070	-	D8	D17
	1580	BAIDGICL_00748	690023	-	D9	D17
	1581	BAIDGICL_01218	1125793	+	D10	D17
	1582	vat	2438150	+	D11	D17
	1583	dppC_2	664599	-	D12	D17
	1584	BAIDGICL_05593	5112063	-	E1	D17
	1585	BAIDGICL_05484	5002576	-	E2	D17
	1586	ymfD_1	793721	-	E3	D17
	1587	oppD_5	916066	+	E4	D17
	1588	BAIDGICL_02111	1928261	-	E5	D17
	1589	dsrE2	786528	+	E6	D17
	1590	spoIIIAB	4018613	-	E7	D17
	1591	BAIDGICL_02458	2249116	-	E8	D17
	1592	BAIDGICL_05386	4892183	-	E9	D17
	1593	argD_1	2783222	-	E10	D17
	1594	BAIDGICL_04765	4356352	-	E11	D17
	1595	BAIDGICL_05523	5039325	-	E12	D17
	1596	BAIDGICL_04480	4094163	-	F1	D17
	1597	BAIDGICL_01769	1608700	+	F2	D17
	1598	BAIDGICL_05215	4738056	-	F3	D17
	1599	BAIDGICL_00529	465616	-	F4	D17
	1600	rho	5050160	-	F5	D17
	1601	BAIDGICL_03198	2922929	-	F6	D17
	1602	BAIDGICL_03066	2802533	-	F7	D17
	1603	iolC_2	4609520	-	F8	D17
	1604	BAIDGICL_03469	3183034	-	F9	D17
	1605	yhaI_2	3200933	-	F10	D17
	1606	acsA_3	4455888	-	F11	D17
	1607	glcT	3897184	-	F12	D17
	1608	BAIDGICL_00934	846570	+	G1	D17
	1609	BAIDGICL_04837	4421908	+	G2	D17
	1610	scpA	3903586	-	G3	D17
	1611	BAIDGICL_01431	1310546	-	G4	D17
	1612	BAIDGICL_05612	5127096	+	G5	D17
	1613	bioD1	3952598	-	G6	D17
	1614	BAIDGICL_00244	209050	+	G7	D17
	1615	entB	23693	-	G8	D17
	1616	pepE	1650321	-	G9	D17
	1617	BAIDGICL_02628	2410020	-	G10	D17
	1618	BAIDGICL_03716	3428257	-	G11	D17
	1619	BAIDGICL_03915	3609683	-	G12	D17
	1620	cotZ_1	1182101	-	H1	D17
	1621	BAIDGICL_01368	1262960	+	H2	D17
	1622	menH_5	2243448	-	H3	D17
	1623	murAB	5053224	-	H4	D17
	1624	cwlA	3740769	-	H5	D17
	1625	BAIDGICL_01477	1345958	+	H6	D17
	1626	BAIDGICL_04558	4162135	-	H7	D17
	1627	dppE_12	3343463	-	H8	D17
	1628	pbuO_1	704847	+	H9	D17
	1629	pepF1_2	3248776	+	H10	D17
	1630	trpF	1197138	+	H11	D17
	1631	rihA_3	4832152	+	H12	D17
	1632	BAIDGICL_01787	1623496	+	A1	D18
	1633	BAIDGICL_00871	787252	+	A2	D18
	1634	lnrN	1667740	+	A3	D18
	1635	BAIDGICL_01181	1086891	+	A4	D18
	1636	BAIDGICL_04903	4479250	-	A5	D18
	1637	ltaS1_2	2702889	-	A6	D18
	1638	ytzE	4492024	+	A7	D18
	1639	pgpH	4109035	+	A8	D18
	1640	BAIDGICL_05344	4856718	+	A9	D18
	1641	rocA	308721	+	A10	D18
	1642	ribZ_2	4283446	-	A11	D18
	1643	BAIDGICL_04570	4173912	+	A12	D18
	1644	BAIDGICL_04042	3739008	-	B1	D18
	1645	gerPF_3	4569687	-	B2	D18
	1646	BAIDGICL_01506	1370959	+	B3	D18
	1647	BAIDGICL_04207	3868281	-	B4	D18
	1648	metI	4064879	+	B5	D18
	1649	hipB	2337024	+	B6	D18
	1650	pstA	4077723	-	B7	D18
	1651	BAIDGICL_02074	1897474	-	B8	D18
	1652	BAIDGICL_02323	2118681	+	B9	D18
	1653	BAIDGICL_02134	1948223	+	B10	D18
	1654	BAIDGICL_02728	2502180	-	B11	D18
	1655	BAIDGICL_00474	432243	-	B12	D18
	1656	ydhF	1889936	-	C1	D18
	1657	BAIDGICL_00427	387558	+	C2	D18
	1658	BAIDGICL_04731	4327061	-	C3	D18
	1659	BAIDGICL_03504	3213414	-	C4	D18
	1660	nudC_5	3983628	-	C5	D18
	1661	acp_2	2615234	-	C6	D18
	1662	cdr_2	1205510	+	C7	D18
	1663	metP_1	174246	-	C8	D18
	1664	yoaA	1481311	+	C9	D18
	1665	BAIDGICL_03892	3585530	-	C10	D18
	1666	rppH_4	3292489	-	C11	D18
	1667	BAIDGICL_03208	2932516	-	C12	D18
	1668	BAIDGICL_02175	1983467	+	D1	D18
	1669	BAIDGICL_03021	2762132	+	D2	D18
	1670	nfdA	4437396	-	D3	D18
	1671	sasA_12	4551722	-	D4	D18
	1672	BAIDGICL_02413	2211761	-	D5	D18
	1673	ftsE	4897013	-	D6	D18
	1674	dat_1	2093685	+	D7	D18
	1675	BAIDGICL_01814	1646705	-	D8	D18
	1676	BAIDGICL_04658	4257254	-	D9	D18
	1677	BAIDGICL_01437	1315464	+	D10	D18
	1678	BAIDGICL_03622	3333392	-	D11	D18
	1679	BAIDGICL_01822	1652277	+	D12	D18
	1680	opuD_1	546992	-	E1	D18
	1681	glnQ_3	3439944	-	E2	D18
	1682	dppE_11	3341508	-	E3	D18
	1683	cshC	1957413	+	E4	D18
	1684	menH_7	2926206	+	E5	D18
	1685	yunB	4717519	-	E6	D18
	1686	argS_1	2014702	+	E7	D18
	1687	BAIDGICL_00550	487269	-	E8	D18
	1688	fabI	1180540	+	E9	D18
	1689	BAIDGICL_05208	4734313	-	E10	D18
	1690	mdrP_2	837899	+	E11	D18
	1691	mutX_2	4866817	-	E12	D18
	1692	BAIDGICL_03673	3384711	+	F1	D18
	1693	bglK	406566	+	F2	D18
	1694	BAIDGICL_04442	4058788	-	F3	D18
	1695	BAIDGICL_02796	2565858	-	F4	D18
	1696	BAIDGICL_04422	4046121	+	F5	D18
	1697	pbpH_2	2316573	+	F6	D18
	1698	yflN_2	2859604	+	F7	D18
	1699	mecA	1155241	+	F8	D18
	1700	moeA_1	1984051	-	F9	D18
	1701	BAIDGICL_02852	2611125	+	F10	D18
	1702	BAIDGICL_02253	2058496	+	F11	D18
	1703	ykfC	2633802	+	F12	D18
	1704	cugP	4074820	-	G1	D18
	1705	sutR_1	2268755	+	G2	D18
	1706	BAIDGICL_05293	4814532	-	G3	D18
	1707	graS_3	4598994	+	G4	D18
	1708	BAIDGICL_00855	775551	-	G5	D18
	1709	BAIDGICL_03175	2898597	-	G6	D18
	1710	yifK_2	3218947	-	G7	D18
	1711	BAIDGICL_05063	4613996	+	G8	D18
	1712	spoIIIE	3597743	-	G9	D18
	1713	fosB2	3768798	+	G10	D18
	1714	BAIDGICL_03041	2777197	-	G11	D18
	1715	mtaD	1738325	+	G12	D18
	1716	prpC	3670286	-	H1	D18
	1717	BAIDGICL_05487	5005172	-	H2	D18
	1718	BAIDGICL_04732	4327691	+	H3	D18
	1719	trmFO	3638496	-	H4	D18
	1720	purF	292350	-	H5	D18
	1721	modA	201547	-	H6	D18
	1722	BAIDGICL_02153	1959820	+	H7	D18
	1723	yflN_1	2233079	+	H8	D18
	1724	dppE_9	2633046	-	H9	D18
	1725	BAIDGICL_04071	3763604	-	H10	D18
	1726	BAIDGICL_04962	4531083	+	H11	D18
	1727	phoP_1	1849701	+	H12	D18
	1728	BAIDGICL_00771	713541	+	A1	D19
	1729	BAIDGICL_02025	1854798	+	A2	D19
	1730	BAIDGICL_02241	2047337	+	A3	D19
	1731	yugI	4652563	-	A4	D19
	1732	arnC_2	3190099	-	A5	D19
	1733	uvrB	4879749	-	A6	D19
	1734	ywdJ_2	5119666	+	A7	D19
	1735	hmp	1377823	+	A8	D19
	1736	gpmA_2	3241251	-	A9	D19
	1737	cysA	1270004	+	A10	D19
	1738	sirA	3433569	-	A11	D19
	1739	metN_1	175011	-	A12	D19
	1740	hblA_2	1763499	+	B1	D19
	1741	bmr3_4	4496895	+	B2	D19
	1742	bamB	4696846	-	B3	D19
	1743	gpsB	1478488	-	B4	D19
	1744	BAIDGICL_02191	1997896	+	B5	D19
	1745	leuB	1335106	+	B6	D19
	1746	gerAA_3	3908749	-	B7	D19
	1747	actP	1538231	+	B8	D19
	1748	BAIDGICL_01569	1429602	+	B9	D19
	1749	BAIDGICL_01223	1128634	+	B10	D19
	1750	tenA_2	2423608	+	B11	D19
	1751	sdaC_2	3166532	-	B12	D19
	1752	BAIDGICL_05242	4764000	+	C1	D19
	1753	BAIDGICL_03054	2792724	+	C2	D19
	1754	pflB	494086	+	C3	D19
	1755	BAIDGICL_01071	985000	-	C4	D19
	1756	fpuA	4323868	-	C5	D19
	1757	BAIDGICL_01514	1376660	+	C6	D19
	1758	sgrR_2	2658977	-	C7	D19
	1759	BAIDGICL_02326	2123482	+	C8	D19
	1760	BAIDGICL_01517	1379303	+	C9	D19
	1761	regX3_2	1084816	-	C10	D19
	1762	yhdT	3308318	+	C11	D19
	1763	tadA_2	4131403	-	C12	D19
	1764	dap_4	2952331	-	D1	D19
	1765	COQ5_2	1745472	+	D2	D19
	1766	yhdL_1	1079362	-	D3	D19
	1767	BAIDGICL_04830	4417266	-	D4	D19
	1768	BAIDGICL_05234	4756984	-	D5	D19
	1769	rsmA	45196	+	D6	D19
	1770	BAIDGICL_01211	1115289	-	D7	D19
	1771	sirC_2	1989271	-	D8	D19
	1772	yfiY_1	619587	-	D9	D19
	1773	BAIDGICL_02654	2431316	+	D10	D19
	1774	yjeH_2	3044891	-	D11	D19
	1775	BAIDGICL_01058	974706	+	D12	D19
	1776	dnaC_1	935321	+	E1	D19
	1777	metQ_2	312461	-	E2	D19
	1778	BAIDGICL_04823	4413614	-	E3	D19
	1779	BAIDGICL_02979	2722219	-	E4	D19
	1780	BAIDGICL_01799	1630392	+	E5	D19
	1781	BAIDGICL_01141	1049506	-	E6	D19
	1782	trmR_1	2275934	+	E7	D19
	1783	ywaD	5087349	-	E8	D19
	1784	lysA	1351385	+	E9	D19
	1785	cinA	3583149	-	E10	D19
	1786	bceB_3	4595709	-	E11	D19
	1787	BAIDGICL_03318	3047534	-	E12	D19
	1788	mta_1	933692	+	F1	D19
	1789	korA	3575397	-	F2	D19
	1790	mcpA_2	572347	+	F3	D19
	1791	clpP_2	3758190	+	F4	D19
	1792	gerPC	1110869	+	F5	D19
	1793	yjfC	2692532	-	F6	D19
	1794	rsfA_2	5110898	+	F7	D19
	1795	BAIDGICL_02405	2205278	+	F8	D19
	1796	patA_1	894754	-	F9	D19
	1797	BAIDGICL_03549	3254989	+	F10	D19
	1798	trpE	1193320	+	F11	D19
	1799	BAIDGICL_05017	4574984	-	F12	D19
	1800	BAIDGICL_02699	2476413	+	G1	D19
	1801	fadM	4750380	-	G2	D19
	1802	BAIDGICL_03854	3539235	+	G3	D19
	1803	BAIDGICL_01281	1181277	+	G4	D19
	1804	pbp	2079512	+	G5	D19
	1805	motB	1557684	+	G6	D19
	1806	tspO	2915561	-	G7	D19
	1807	BAIDGICL_01984	1814295	-	G8	D19
	1808	nasD	1993857	-	G9	D19
	1809	BAIDGICL_00459	418198	+	G10	D19
	1810	BAIDGICL_05214	4736861	+	G11	D19
	1811	BAIDGICL_04035	3734692	-	G12	D19
	1812	BAIDGICL_03326	3053433	-	H1	D19
	1813	BAIDGICL_00888	806765	+	H2	D19
	1814	BAIDGICL_01857	1686881	-	H3	D19
	1815	truB	3613886	-	H4	D19
	1816	BAIDGICL_04762	4354368	+	H5	D19
	1817	BAIDGICL_04122	3790280	-	H6	D19
	1818	srtB	4337669	-	H7	D19
	1819	nudC_2	2096945	-	H8	D19
	1820	BAIDGICL_01513	1375586	+	H9	D19
	1821	vanY	4615859	+	H10	D19
	1822	BAIDGICL_02747	2514795	-	H11	D19
	1823	helD_1	1019100	-	H12	D19
	1824	dacA_4	5115602	+	A1	D20
	1825	bltD_1	1891844	-	A2	D20
	1826	tdh_1	177768	-	A3	D20
	1827	BAIDGICL_00404	359548	+	A4	D20
	1828	ysdC_3	4482599	+	A5	D20
	1829	yafV	3881133	-	A6	D20
	1830	azoR4	5135033	-	A7	D20
	1831	phrA	2916836	-	A8	D20
	1832	disA	93432	+	A9	D20
	1833	dapH_1	3293351	-	A10	D20
	1834	exuT	3252672	-	A11	D20
	1835	BAIDGICL_00429	389312	-	A12	D20
	1836	coaBC	2689812	-	B1	D20
	1837	ytrC	3919025	+	B2	D20
	1838	BAIDGICL_05543	5056181	+	B3	D20
	1839	BAIDGICL_00551	487612	+	B4	D20
	1840	rqcH	3683472	+	B5	D20
	1841	BAIDGICL_05352	4861474	+	B6	D20
	1842	BAIDGICL_01810	1641544	+	B7	D20
	1843	thiY_2	744579	+	B8	D20
	1844	rcsC_6	2453649	-	B9	D20
	1845	dpaA	3606262	+	B10	D20
	1846	BAIDGICL_04888	4464416	+	B11	D20
	1847	mdtL	758078	-	B12	D20
	1848	BAIDGICL_01386	1277133	-	C1	D20
	1849	BAIDGICL_01890	1718193	-	C2	D20
	1850	BAIDGICL_04965	4534233	+	C3	D20
	1851	murJ_4	1911622	+	C4	D20
	1852	dinB	3975126	-	C5	D20
	1853	ytcD_2	3174593	+	C6	D20
	1854	BAIDGICL_03632	3347678	+	C7	D20
	1855	gmk	3678416	-	C8	D20
	1856	BAIDGICL_02165	1970929	+	C9	D20
	1857	liaH_1	1368022	-	C10	D20
	1858	BAIDGICL_02949	2691321	-	C11	D20
	1859	proC_2	2752327	+	C12	D20
	1860	moaC	4505527	+	D1	D20
	1861	BAIDGICL_03761	3466906	+	D2	D20
	1862	mccA	4171239	+	D3	D20
	1863	BAIDGICL_01121	1029188	+	D4	D20
	1864	COQ3_4	3128138	-	D5	D20
	1865	ssuB_3	4558863	+	D6	D20
	1866	BAIDGICL_01089	1002021	+	D7	D20
	1867	BAIDGICL_00441	400149	+	D8	D20
	1868	BAIDGICL_00694	632479	+	D9	D20
	1869	BAIDGICL_04902	4477872	-	D10	D20
	1870	BAIDGICL_01126	1033352	+	D11	D20
	1871	prsA2	1128202	+	D12	D20
	1872	ndhD1	5016353	-	E1	D20
	1873	cheA_2	1559778	+	E2	D20
	1874	emrB_2	4366543	+	E3	D20
	1875	fin	53857	+	E4	D20
	1876	ilvB_2	1722794	+	E5	D20
	1877	nmoA	1308194	+	E6	D20
	1878	BAIDGICL_02061	1885927	-	E7	D20
	1879	BAIDGICL_01758	1599928	+	E8	D20
	1880	BAIDGICL_04559	4163167	+	E9	D20
	1881	BAIDGICL_03493	3205958	+	E10	D20
	1882	kinE_1	359203	+	E11	D20
	1883	BAIDGICL_05606	5122077	-	E12	D20
	1884	BAIDGICL_05450	4962667	-	F1	D20
	1885	BAIDGICL_01349	1247326	-	F2	D20
	1886	mcpA_3	1879860	+	F3	D20
	1887	BAIDGICL_05585	5105584	-	F4	D20
	1888	BAIDGICL_03281	3004670	+	F5	D20
	1889	BAIDGICL_00528	462758	+	F6	D20
	1890	BAIDGICL_00884	802221	-	F7	D20
	1891	cheR_2	1565487	+	F8	D20
	1892	cwlJ_2	5117274	+	F9	D20
	1893	ahpF	344467	-	F10	D20
	1894	benM	3422452	-	F11	D20
	1895	dppE_10	3339548	+	F12	D20
	1896	BAIDGICL_04901	4474490	-	G1	D20
	1897	BAIDGICL_02124	1939594	-	G2	D20
	1898	brnQ_8	4346269	-	G3	D20
	1899	kdpA	752492	+	G4	D20
	1900	BAIDGICL_00526	460564	+	G5	D20
	1901	BAIDGICL_03080	2813333	-	G6	D20
	1902	pyrF	3691080	-	G7	D20
	1903	nprM_2	3154190	+	G8	D20
	1904	ytbE_2	3934815	-	G9	D20
	1905	BAIDGICL_02493	2282266	-	G10	D20
	1906	BAIDGICL_01290	1188522	+	G11	D20
	1907	nfo	4091353	+	G12	D20
	1908	BAIDGICL_05012	4570222	-	H1	D20
	1909	BAIDGICL_04408	4034286	-	H2	D20
	1910	BAIDGICL_02239	2046161	+	H3	D20
	1911	hisF	1343802	+	H4	D20
	1912	glnK_2	2889859	+	H5	D20
	1913	pnuC	198868	+	H6	D20
	1914	BAIDGICL_00454	412370	+	H7	D20
	1915	BAIDGICL_00653	586917	-	H8	D20
	1916	BAIDGICL_01774	1611472	+	H9	D20
	1917	azoR2_2	3080711	+	H10	D20
	1918	ald_1	594609	+	H11	D20
	1919	fabG_3	1719511	+	H12	D20
	1920	moaB	4541991	-	A1	D21
	1921	lipM	4028960	-	A2	D21
	1922	fosB_2	1906474	+	A3	D21
	1923	glpQ_1	2477197	+	A4	D21
	1924	lrgB	5168737	+	A5	D21
	1925	BAIDGICL_03819	3508502	-	A6	D21
	1926	BAIDGICL_05281	4801813	-	A7	D21
	1927	BAIDGICL_00378	334892	+	A8	D21
	1928	BAIDGICL_00443	402354	-	A9	D21
	1929	BAIDGICL_05203	4731342	-	A10	D21
	1930	trsA	1858669	+	A11	D21
	1931	BAIDGICL_04482	4096292	-	A12	D21
	1932	caaD	3792856	-	B1	D21
	1933	BAIDGICL_05001	4562974	-	B2	D21
	1934	BAIDGICL_02953	2693972	-	B3	D21
	1935	oppD_1	187519	+	B4	D21
	1936	mciZ	3933015	-	B5	D21
	1937	BAIDGICL_02611	2394990	+	B6	D21
	1938	BAIDGICL_05625	5139496	-	B7	D21
	1939	BAIDGICL_00780	723351	-	B8	D21
	1940	BAIDGICL_05262	4782230	-	B9	D21
	1941	BAIDGICL_03696	3408410	+	B10	D21
	1942	BAIDGICL_01318	1218388	-	B11	D21
	1943	BAIDGICL_04992	4557209	-	B12	D21
	1944	BAIDGICL_05282	4803102	-	C1	D21
	1945	BAIDGICL_03126	2852946	+	C2	D21
	1946	BAIDGICL_05563	5079134	+	C3	D21
	1947	tylCV	2447898	+	C4	D21
	1948	BAIDGICL_03237	2962930	-	C5	D21
	1949	copA	3523548	-	C6	D21
	1950	BAIDGICL_00957	871936	-	C7	D21
	1951	BAIDGICL_02246	2051049	+	C8	D21
	1952	ccpB_1	207621	+	C9	D21
	1953	BAIDGICL_03298	3021495	+	C10	D21
	1954	BAIDGICL_04702	4299471	+	C11	D21
	1955	BAIDGICL_01021	943727	+	C12	D21
	1956	BAIDGICL_05443	4955677	+	D1	D21
	1957	BAIDGICL_04674	4275808	-	D2	D21
	1958	yggS	3708941	-	D3	D21
	1959	nifS	4229952	+	D4	D21
	1960	BAIDGICL_01730	1576183	+	D5	D21
	1961	BAIDGICL_02645	2424896	+	D6	D21
	1962	pbpG	5101115	+	D7	D21
	1963	BAIDGICL_01836	1664400	+	D8	D21
	1964	BAIDGICL_00657	591614	+	D9	D21
	1965	BAIDGICL_00994	918303	-	D10	D21
	1966	ybiR	2894834	+	D11	D21
	1967	BAIDGICL_02195	2002054	-	D12	D21
	1968	BAIDGICL_02324	2119547	+	E1	D21
	1969	kdpC	755486	+	E2	D21
	1970	BAIDGICL_02770	2546950	+	E3	D21
	1971	BAIDGICL_04876	4453949	-	E4	D21
	1972	BAIDGICL_05436	4947160	-	E5	D21
	1973	bceB_2	4527947	-	E6	D21
	1974	BAIDGICL_05302	4819080	+	E7	D21
	1975	pgl	3138718	-	E8	D21
	1976	deoR	1765669	+	E9	D21
	1977	BAIDGICL_00640	571370	+	E10	D21
	1978	BAIDGICL_01147	1056439	-	E11	D21
	1979	BAIDGICL_04109	3782930	+	E12	D21
	1980	guaB	15139	+	F1	D21
	1981	BAIDGICL_04989	4554273	-	F2	D21
	1982	BAIDGICL_03400	3119395	-	F3	D21
	1983	mccF_1	1824875	-	F4	D21
	1984	gltP_2	4929518	+	F5	D21
	1985	yxdM_7	4605304	+	F6	D21
	1986	naiP_2	5172472	+	F7	D21
	1987	BAIDGICL_03679	3389857	-	F8	D21
	1988	BAIDGICL_01511	1374363	+	F9	D21
	1989	BAIDGICL_02771	2547472	+	F10	D21
	1990	moaA_4	5189640	+	F11	D21
	1991	rssB	977333	+	F12	D21
	1992	BAIDGICL_05256	4775576	-	G1	D21
	1993	lsrD	2734782	-	G2	D21
	1994	BAIDGICL_01903	1728153	-	G3	D21
	1995	ndhJ	5022673	-	G4	D21
	1996	hutI_1	500284	+	G5	D21
	1997	BAIDGICL_00243	208567	+	G6	D21
[truncated: 1,828 more rows]
